# Supplementary material for: A Multiomic Analysis of Chicken Serum Revealed the Modulation of Host Factors Due to Campylobacter jejuni Colonization and In-Water Supplementation of Eugenol Nanoemulsion
Source: Animals (Basel). 2023 Feb 5;13(4):559. doi: 10.3390/ani13040559 (PMC9951679; doi:10.3390/ani13040559)
Supplement: Supplementary file 1 [file animals-13-00559-s001.zip]

Archive with 1 entries (1 files):
- animals-2118916-supplementary.xlsx
