# Supplementary material for: A Multiomic Analysis of Chicken Serum Revealed the Modulation of Host Factors Due to Campylobacter jejuni Colonization and In-Water Supplementation of Eugenol Nanoemulsion
Source: Animals (Basel). 2023 Feb 5;13(4):559. doi: 10.3390/ani13040559 (PMC9951679; doi:10.3390/ani13040559)
Supplement: Supplementary file 1 [file animals-13-00559-s001.zip › animals-2118916-supplementary.xlsx]

## Sheet: diffexp
id.score1	id.score2	id.level	id.name	id.name2	id.description	id.formula	id.uniprot	id.peptide	id.ion	id.type	lm1.treatmentPC.coef	lm1.treatmentEGNE.coef	lm1.treatmentPC.tval	lm1.treatmentEGNE.tval	lm1.treatmentPC.pval	lm1.treatmentEGNE.pval	lm1.treatmentPC.fdr	lm1.treatmentEGNE.fdr	lm2.treatmentNC.coef	lm2.treatmentEGNE.coef	lm2.treatmentNC.tval	lm2.treatmentEGNE.tval	lm2.treatmentNC.pval	lm2.treatmentEGNE.pval	lm2.treatmentNC.fdr	lm2.treatmentEGNE.fdr	Name	id.pubchemcid	id.formula2	id.rt0	id.species	id.seq	id.superclass	id.class	id.subclass	id.mw	id.mz	id.rt	id.z	id.polarity	id.mapped	id.gene	log10expr.NC.4.r1	log10expr.EGNE.1	log10expr.NC.2	log10expr.PC.3	log10expr.EGNE.5.r1	log10expr.NC.1	log10expr.PC.1
1	1	2	HMGB3	HMGB3;lvl2=1;lvl3=0	High mobility group protein B3	C53H91N15O20	P40618	STNPGISIGDVAK	[M+H2]+2	protein	-0.7776	-0.2777	-7.581	-2.608	1.106e-06	0.01901	0.001345	0.1728	0.7776	0.5	7.581	4.874	1.106e-06	0.0001688	0.001345	0.04105					CHICK						629.8	62.06	2	1		HMGB3	5.548	5.64	5.707	4.7	5.543	5.907	5.086
0.969	0.882	2	Sphingosine (d18:1)	Sphingosine (d18:1);lvl2=1;lvl3=0					[M+H-H2O]+1	compound	-0.4005	-0.2242	-6.978	-3.764	3.112e-06	0.001697	0.001892	0.0543	0.4005	0.1763	6.978	3.072	3.112e-06	0.007292	0.001892	0.1556		31270									282.3	102	1	1			7.752	7.348	7.685	7.392	7.644	7.909	7.357
0.959	0.969	2	SP d18:1	SP d18:1;lvl2=2;lvl3=0	SP d18:1	C18H37NO2			[M+H-H2O]+	lipid	-0.1965	-0.1015	-6.522	-3.246	7.037e-06	0.005064	0.002195	0.09775	0.1965	0.09501	6.522	3.153	7.037e-06	0.006151	0.002195	0.1512		5280335					Sphingolipids [SP]	Sphingoid bases [SP01]	Sphing-4-enines (Sphingosines) [SP0101]		282.3	1.695	1	1			6.758	6.534	6.685	6.533	6.701	6.809	6.546
0.9992	0.9998	2	CREG1	CREG1;lvl2=2;lvl3=0	Protein CREG1	C68H102N14O21	Q5ZJ73	IVTPEEYYNVKP	[M+H2]+2	protein	0.444	0.2299	6.508	3.247	7.219e-06	0.005052	0.002195	0.09775	-0.444	-0.2141	-6.508	-3.138	7.219e-06	0.006351	0.002195	0.1512					CHICK						726.4	67.75	2	1		CREG1	5.368	5.75	5.518	5.69	5.628	5.249	5.884
0.613	0.798	2	SP d18:0	SP d18:0;lvl2=2;lvl3=0	SP d18:0	C18H39NO2			[M+H-H2O]+	lipid	-0.1929	-0.1061	-6.154	-3.262	1.386e-05	0.004898	0.003371	0.09775	0.1929	0.08679	6.154	2.769	1.386e-05	0.01368	0.003371	0.1934		91486					Sphingolipids [SP]	Sphingoid bases [SP01]	Sphinganines [SP0102]		284.3	1.703	1	1			6.659	6.509	6.627	6.432	6.62	6.767	6.495
0.959	1	2	Plasmenyl-PC P-20:0_16:0	Plasmenyl-PC P-20:0_16:0;lvl2=1;lvl3=0					[M+H]+	lipid	-0.3172	-0.3054	-5.352	-4.966	6.481e-05	0.0001401	0.01148	0.01479	0.3172	0.01176	5.352	0.1985	6.481e-05	0.8452	0.01148	0.9513											774.6	122	1	1			6.836	6.343	6.674	6.27	6.496	6.812	6.614
1	1	2	Plasmanyl-PC O-20:0_16:1	Plasmanyl-PC O-20:0_16:1;lvl2=1;lvl3=0					[M+H]+	lipid	-0.3164	-0.3052	-5.342	-4.966	6.607e-05	0.0001402	0.01148	0.01479	0.3164	0.0112	5.342	0.1891	6.607e-05	0.8524	0.01148	0.9513											774.6	122	1	1			6.835	6.343	6.672	6.27	6.496	6.812	6.615
0.857	0.534	2	Creatine	Creatine;lvl2=3;lvl3=0	Creatine	C4H9N3O2			[M+H]+1	compound	0.3051	0.1876	5.106	3.025	0.0001057	0.008056	0.01474	0.1198	-0.3051	-0.1176	-5.106	-1.968	0.0001057	0.06669	0.01474	0.3648	Creatine	586	C4H9N3O2	17.55			Organic acids	Amino acids and peptides	Amino acids	131.1	132.1	17.55	1	1			7.473	7.773	7.596	7.755	7.744	7.405	7.857
0.98	1	2	PC 11:0_26:1	PC 11:0_26:1;lvl2=1;lvl3=0					[M+H]+	lipid	-0.1862	-0.1654	-5.09	-4.356	0.0001091	0.0004896	0.01474	0.0253	0.1862	0.02083	5.09	0.5695	0.0001091	0.5769	0.01474	0.8283							Glycerophospholipids	Glycerophosphocholines	PC		802.6	121.3	1	1			6.602	6.368	6.62	6.482	6.468	6.634	6.478
0.914	0.096	2	3-[2-(3-Hydroxyphenyl)ethyl]-5-methoxyphenol	3-[2-(3-Hydroxyphenyl)ethyl]-5-methoxyphenol;lvl2=2;lvl3=0		C15H16O3			[M+H]+1	compound	0.3367	0.3781	4.939	5.345	0.0001481	6.576e-05	0.01801	0.01142	-0.3367	0.04143	-4.939	0.6077	0.0001481	0.5519	0.01801	0.8073	3-[2-(3-Hydroxyphenyl)ethyl]-5-methoxyphenol			96.87						244.1	245.1	96.86	1	1			5.378	5.908	5.784	5.855	5.704	5.49	5.698
1	1	2	BID	BID;lvl2=1;lvl3=0	BH3-interacting domain death agonist	C85H135N25O25	Q8JGM8	VVNDLVQHFLNENLPR	[M+H3]+3	protein	0.5114	0.1596	4.804	1.445	0.0001945	0.1677	0.02151	0.5036	-0.5114	-0.3517	-4.804	-3.305	0.0001945	0.004474	0.02151	0.1503					CHICK						636.3	81.41	3	1	tr|A0A140T8G9|A0A140T8G9_CHICK, tr|A0A1D5P8E8|A0A1D5P8E8_CHICK, tr|A0A3Q2U873|A0A3Q2U873_CHICK	BID	5.568	5.63	5.649	6.232	5.383	5.281	6.023
0.994	0.996	2	PC 13:0_26:2	PC 13:0_26:2;lvl2=1;lvl3=0					[M+H]+	lipid	-0.2764	-0.3446	-4.719	-5.669	0.0002317	3.491e-05	0.02348	0.009064	0.2764	-0.06817	4.719	-1.164	0.0002317	0.2616	0.02348	0.5856							Glycerophospholipids	Glycerophosphocholines	PC		828.6	121.1	1	1			6.01	5.592	6.08	5.609	5.592	6.025	5.806
0.895	0.095	2	2-Amino-1,3,4-octadecanetriol	2-Amino-1,3,4-octadecanetriol;lvl2=1;lvl3=0		C18H39NO3			[M+H]+1	compound	-0.097	-0.04597	-4.505	-2.057	0.00036	0.05633	0.03368	0.301	0.097	0.05103	4.505	2.37	0.00036	0.03071	0.03368	0.2829	2-Amino-1,3,4-octadecanetriol			101.2						317.3	318.3	101.2	1	1			6.748	6.707	6.72	6.64	6.766	6.817	6.658
0.979	0.099	2	Perillartine	Perillartine;lvl2=1;lvl3=0		C10H15NO			[M+H]+1	compound	0.2006	0.04214	4.395	0.8896	0.0004522	0.3869	0.03928	0.7191	-0.2006	-0.1585	-4.395	-3.472	0.0004522	0.003147	0.03928	0.1411	Perillartine			7.936						165.1	166.1	7.936	1	1			6.781	6.786	6.84	6.944	6.912	6.824	6.99
0.995	0.929	2	Acetyl-L-carnitine	Acetyl-L-carnitine;lvl2=1;lvl3=0					[M+Na]+1	compound	0.5107	0.5025	4.31	4.086	0.000539	0.0008611	0.0437	0.04188	-0.5107	-0.008269	-4.31	-0.06978	0.000539	0.9452	0.0437	0.9799											226.1	8.11	1	1			5.368	5.676	5.141	5.388	5.327	4.859	5.69
0.968	0.098	2	Valine	Valine;lvl2=3;lvl3=0					[M+H]+1	compound	0.1664	0.1295	4.212	3.158	0.000661	0.00609	0.0458	0.109	-0.1664	-0.03695	-4.212	-0.9352	0.000661	0.3636	0.0458	0.6787		6287					Organic acids	Amino acids and peptides	Amino acids		118.1	15.87	1	1			9.08	9.288	9.201	9.286	9.3	9.055	9.249
0.954	0.098	2	4-Butylaniline	4-Butylaniline;lvl2=1;lvl3=0		C10H15N			[M+H]+1	compound	0.2805	0.156	4.181	2.24	0.000706	0.03961	0.0458	0.2509	-0.2805	-0.1245	-4.181	-1.856	0.000706	0.08196	0.0458	0.3878	4-Butylaniline			7.863						149.1	150.1	7.863	1	1			7.718	7.985	7.973	7.986	8.034	7.88	8.073
0.876	0.545	2	Stearoyl ethanolamide	Stearoyl ethanolamide;lvl2=1;lvl3=0					[M+H]+1	compound	-0.2079	-0.09999	-4.174	-1.934	0.0007164	0.07098	0.0458	0.3335	0.2079	0.1079	4.174	2.167	0.0007164	0.04569	0.0458	0.3243		27902					Fatty Acyls	Fatty amides	NAE		328.3	110.1	1	1			6.103	5.965	5.841	5.706	5.954	6.087	5.758
1	1	2	A0A1D5PAE4	A0A1D5PAE4;lvl2=1;lvl3=0	PWWP domain-containing protein	C47H79N11O17S1	A0A1D5PAE4	IDEMPEAAVK	[M+H2]+2	protein	0.2205	-0.002712	4.155	-0.04923	0.000746	0.9613	0.0458	0.9848	-0.2205	-0.2232	-4.155	-4.206	0.000746	0.0006704	0.0458	0.07878					CHICK						551.8	56.94	2	1		HDGF	8.022	7.991	8.05	8.157	8.095	8.023	8.243
0.82	0.512	2	Pyridoxal	Pyridoxal;lvl2=1;lvl3=0	Pyridoxal	C8H9NO3			[M+H]+1	compound	0.2742	0.4225	4.136	6.14	0.000776	1.424e-05	0.0458	0.005773	-0.2742	0.1482	-4.136	2.236	0.000776	0.03998	0.0458	0.3084	Pyridoxal	1050	C8H9NO3	10.03			Organoheterocyclic compounds	Pyridine carboxaldehydes	Pyridoxals	167.1	168.1	10.03	1	1			6.181	6.64	6.298	6.48	6.523	6.06	6.364
0.992	0.971	2	Methionine sulfoxide	Methionine sulfoxide;lvl2=1;lvl3=0	Methionine sulfoxide	C5H11NO3S			[M+H]+1	compound	0.2762	0.2688	4.127	3.87	0.0007909	0.001357	0.0458	0.04764	-0.2762	-0.007397	-4.127	-0.1105	0.0007909	0.9134	0.0458	0.9683	L-Methionine sulfoxide	10062737	C5H11NO3S	19.79			Organic acids	Amino acids and peptides	Amino acids	165	166.1	19.79	1	1			8.104	8.517	8.122	8.243	8.335	8.001	8.481
0.947	0.097	2	d-Valerolactam	d-Valerolactam;lvl2=2;lvl3=0					[M+H]+1	compound	0.3791	0.5448	4.002	5.541	0.001028	4.472e-05	0.05681	0.009064	-0.3791	0.1656	-4.002	1.748	0.001028	0.09958	0.05681	0.4101		12665					Organoheterocyclic compounds	Piperidinones	Piperidinones		100.1	9.511	1	1			7.158	8.315	7.38	7.623	7.618	7.469	7.667
0.995	0.929	2	Carnitine	Carnitine;lvl2=3;lvl3=0					[M+H]+1	compound	0.2988	0.2122	3.906	2.674	0.001257	0.01663	0.06463	0.1593	-0.2988	-0.08654	-3.906	-1.131	0.001257	0.2745	0.06463	0.6001		2724480					Organic nitrogen compounds	Carnitines	Carnitines		162.1	11.73	1	1			6.439	6.977	6.853	6.919	6.883	6.731	6.983
0.983	0.834	2	Asparagine	Asparagine;lvl2=4;lvl3=0					[M+H]+1	compound	0.3824	0.1274	3.899	1.252	0.001276	0.2287	0.06463	0.5859	-0.3824	-0.255	-3.899	-2.601	0.001276	0.01932	0.06463	0.2243		6267					Organic acids	Amino acids and peptides	Amino acids		133.1	19.46	1	1			7.865	8.169	7.933	8.352	8.085	7.912	8.294
0.9911	0.998	2	Q5ZHV4	Q5ZHV4;lvl2=1;lvl3=0	Phosphoglycerate mutase	C126H177N29O43	Q5ZHV4	SYDVTPPPITESHPYYEEIYNDR	[M+H3]+3	protein	-0.3392	-0.2595	-3.833	-2.826	0.001466	0.01217	0.07078	0.1451	0.3392	0.07973	3.833	0.9009	0.001466	0.381	0.07078	0.6948					CHICK						929.1	75	3	1		BPGM	6.274	5.575	5.927	5.532	5.73	5.725	5.723
0.997	1	2	PC 12:0_22:2	PC 12:0_22:2;lvl2=1;lvl3=0	PC(12:0/22:2(13Z,16Z))	C42H80NO8P			[M+H]+	lipid	0.08045	0.07556	3.813	3.451	0.001531	0.00329	0.07078	0.08334	-0.08045	-0.004895	-3.813	-0.232	0.001531	0.8195	0.07078	0.9401		52922154					Glycerophospholipids	Glycerophosphocholines	PC		758.6	127.2	1	1			7.349	7.57	7.43	7.486	7.456	7.368	7.481
0.98	0.819	2	Propionylcarnitine	Propionylcarnitine;lvl2=1;lvl3=0					[M+H]+1	compound	0.5827	0.4304	3.789	2.697	0.001609	0.01587	0.07078	0.1556	-0.5827	-0.1523	-3.789	-0.9902	0.001609	0.3368	0.07078	0.6551											218.1	8.114	1	1			5.914	6.924	6.723	6.958	6.567	6.141	6.93
0.968	1	2	PC 13:0_22:5	PC 13:0_22:5;lvl2=1;lvl3=0					[M+H]+	lipid	-0.1781	-0.08672	-3.783	-1.775	0.00163	0.09489	0.07078	0.3805	0.1781	0.09136	3.783	1.941	0.00163	0.0701	0.07078	0.3674							Glycerophospholipids	Glycerophosphocholines	PC		766.5	118.3	1	1			7.462	7.356	7.606	7.457	7.484	7.617	7.345
0.997	0.1	2	Stachydrine	Stachydrine;lvl2=1;lvl3=0	Stachydrine	C7H13NO2			[M+H]+1	compound	0.2893	0.446	3.745	5.563	0.001766	4.282e-05	0.07308	0.009064	-0.2893	0.1567	-3.745	2.028	0.001766	0.05953	0.07308	0.3531	DL-Stachydrine	7016563	C7H14NO2	10.88			Organic acids	Amino acids and peptides	Amino acids	143.1	144.1	10.88	1	1			7.86	8.648	8.325	8.419	8.393	8.137	8.238
0.703	1	2	PE 18:1_20:4	PE 18:1_20:4;lvl2=1;lvl3=0	PE(20:4(5Z,8Z,11Z,14Z)/18:1(9Z))	C43H76NO8P			[M+H]+	lipid	-0.1791	-0.08473	-3.735	-1.703	0.001803	0.108	0.07308	0.3954	0.1791	0.09437	3.735	1.968	0.001803	0.06662	0.07308	0.3648		52924645					Glycerophospholipids	Glycerophosphoethanolamines	PE		766.5	117.7	1	1			7.456	7.351	7.599	7.449	7.478	7.609	7.333
0.978	0.099	2	cis-4-Hydroxy-D-proline	cis-4-Hydroxy-D-proline;lvl2=1;lvl3=0	cis-4-Hydroxyproline	C5H9NO3			[M+H-H2O]+1	compound	0.08846	0.04138	3.672	1.655	0.002061	0.1173	0.08085	0.4172	-0.08846	-0.04708	-3.672	-1.954	0.002061	0.06839	0.08085	0.3648	cis-4-Hydroxy-D-proline	440015	C5H9NO3	18.05			Organic acids	Amino acids and peptides	Amino acids	131.1	114.1	18.06	1	1			7.238	7.338	7.259	7.35	7.344	7.285	7.346
1	1	2	Plasmanyl-PC O-18:0_18:3	Plasmanyl-PC O-18:0_18:3;lvl2=1;lvl3=0					[M+H]+	lipid	-0.1249	-0.1032	-3.613	-2.879	0.002334	0.01091	0.08818	0.1397	0.1249	0.02162	3.613	0.6257	0.002334	0.5404	0.08818	0.8013											770.6	119.7	1	1			7.377	7.298	7.362	7.393	7.32	7.409	7.27
1	1	2	PE-NMe2 18:2_18:2	PE-NMe2 18:2_18:2;lvl2=1;lvl3=0					[M-H]-	lipid	0.3834	0.1539	3.595	1.39	0.002423	0.1834	0.08818	0.5368	-0.3834	-0.2295	-3.595	-2.152	0.002423	0.04697	0.08818	0.3243							Glycerophospholipids	Glycerophosphethanolamines	PE-NMe2		766.5	116.3	-1	0			4.838	5.264	4.834	5.112	4.59	4.808	5.247
0.995	0.999	2	PC 14:1_20:2	PC 14:1_20:2;lvl2=1;lvl3=0	PC(14:1(9Z)/20:2(11Z,14Z))	C42H78NO8P			[M+H]+	lipid	0.1406	0.1339	3.587	3.293	0.002466	0.004584	0.08818	0.09775	-0.1406	-0.006637	-3.587	-0.1693	0.002466	0.8677	0.08818	0.9526		52922280					Glycerophospholipids	Glycerophosphocholines	PC		756.6	116.8	1	1			7.87	8.109	7.937	8.045	8.16	7.916	8.041
1	1	2	Plasmenyl-PC P-20:0_20:2	Plasmenyl-PC P-20:0_20:2;lvl2=1;lvl3=0					[M+H]+	lipid	-0.2948	-0.3424	-3.559	-3.984	0.002614	0.001068	0.08818	0.04502	0.2948	-0.04761	3.559	-0.5748	0.002614	0.5734	0.08818	0.8252											826.7	122	1	1			6.338	5.737	6.213	5.85	5.875	6.25	5.988
1	1	2	Plasmanyl-PC O-20:0_20:3	Plasmanyl-PC O-20:0_20:3;lvl2=1;lvl3=0					[M+H]+	lipid	-0.2945	-0.3421	-3.557	-3.981	0.002629	0.001074	0.08818	0.04502	0.2945	-0.04758	3.557	-0.5747	0.002629	0.5735	0.08818	0.8252											826.7	121.8	1	1			6.338	5.737	6.214	5.85	5.875	6.25	5.988
0.995	0.1	2	Proline	Proline;lvl2=4;lvl3=0					[M+H]+1	compound	0.1791	0.1516	3.535	2.883	0.002753	0.01081	0.08818	0.1397	-0.1791	-0.02751	-3.535	-0.543	0.002753	0.5946	0.08818	0.8379		145742					Organic acids	Amino acids and peptides	Amino acids		116.1	24.24	1	1			8.796	9.089	8.974	9.045	9.057	8.873	9.033
0.834	1	2	SM d18:1_24:1	SM d18:1_24:1;lvl2=2;lvl3=0					[M+FA-H]-	lipid	-0.3533	-0.2053	-3.534	-1.979	0.002756	0.06526	0.08818	0.3187	0.3533	0.148	3.534	1.48	0.002756	0.1582	0.08818	0.4845							Sphingolipids	Sphingomyelins	SM		857.7	123.4	-1	0			7.051	6.459	6.724	6.304	6.684	7.005	6.523
0.994	0.999	2	PC 14:1_26:1	PC 14:1_26:1;lvl2=1;lvl3=0					[M+H]+	lipid	-0.2125	-0.4318	-3.491	-6.837	0.003018	3.991e-06	0.09411	0.002427	0.2125	-0.2193	3.491	-3.604	0.003018	0.002378	0.09411	0.1243							Glycerophospholipids	Glycerophosphocholines	PC		842.7	121.9	1	1			6.19	5.673	6.247	5.899	5.69	6.298	6.007
0.541	1	2	LysoPC 22:1	LysoPC 22:1;lvl2=2;lvl3=0	PC(22:1(11Z)/0:0)	C30H60NO7P			[M+FA-H]-	lipid	-0.2368	-0.2655	-3.451	-3.728	0.003289	0.00183	0.09998	0.05706	0.2368	-0.0287	3.451	-0.4183	0.003289	0.6813	0.09998	0.8937		52924057					Glycerophospholipids	Glycerophosphocholines	LPC		622.4	109.8	-1	0			5.712	4.986	5.469	5.362	5.339	5.513	5.383
0.996	1	2	Plasmenyl-PC P-18:0_18:2	Plasmenyl-PC P-18:0_18:2;lvl2=1;lvl3=0					[M+H]+	lipid	-0.1169	-0.1081	-3.428	-3.055	0.003451	0.007559	0.1006	0.1171	0.1169	0.008784	3.428	0.2575	0.003451	0.8001	0.1006	0.9332											770.6	119.6	1	1			7.393	7.294	7.358	7.388	7.314	7.403	7.263
0.995	1	2	SM d19:0_15:1	SM d19:0_15:1;lvl2=1;lvl3=0					[M+H]+	lipid	-0.05854	-0.06263	-3.414	-3.519	0.003557	0.002845	0.1006	0.07687	0.05854	-0.004093	3.414	-0.2387	0.003557	0.8144	0.1006	0.9372							Sphingolipids	Sphingomyelins	SM		703.6	118.7	1	1			7.437	7.435	7.453	7.419	7.365	7.488	7.401
0.995	0.999	2	PC 12:0_26:2	PC 12:0_26:2;lvl2=1;lvl3=0					[M+H]+	lipid	-0.1684	-0.2241	-3.406	-4.366	0.003615	0.0004797	0.1006	0.0253	0.1684	-0.05564	3.406	-1.125	0.003615	0.2771	0.1006	0.6001							Glycerophospholipids	Glycerophosphocholines	PC		814.6	121.5	1	1			8.224	7.743	8.134	8.045	7.967	8.202	8.023
0.863	0.093	2	5-Hydroxyindole-3-acetic acid	5-Hydroxyindole-3-acetic acid;lvl2=1;lvl3=0	5-Hydroxyindoleacetic acid	C10H9NO3			[M+H]+1	compound	0.1356	0.4082	3.403	9.873	0.003639	3.283e-08	0.1006	3.992e-05	-0.1356	0.2726	-3.403	6.842	0.003639	3.956e-06	0.1006	0.004811	5-Hydroxyindole-3-acetic acid	1826	C10H9NO3	48.62			Organoheterocyclic compounds	Indoles	Indole-3-acetic acid derivatives	191.1	192.1	48.62	1	1			7.159	7.599	7.209	7.149	7.606	7.112	7.227
0.988	0.984	2	Monoolein	Monoolein;lvl2=1;lvl3=0					[2M+Na]+1	compound	0.3631	0.5061	3.381	4.543	0.003807	0.0003329	0.1017	0.02381	-0.3631	0.1431	-3.381	1.333	0.003807	0.2013	0.1017	0.5288											735.6	109.7	1	1			6.131	6.415	5.966	6.528	6.748	5.833	6.287
0.988	0.099	2	trans-4-Hydroxy-L-proline	trans-4-Hydroxy-L-proline;lvl2=4;lvl3=0					[M+H]+1	compound	0.09223	0.0006461	3.376	0.02279	0.003847	0.9821	0.1017	0.9933	-0.09223	-0.09159	-3.376	-3.353	0.003847	0.004044	0.1017	0.147		5810					Organic acids	Amino acids and peptides	Amino acids		132.1	18.15	1	1			7.237	7.243	7.238	7.349	7.315	7.247	7.33
0.846	0.092	2	Eicosatetraynoic acid	Eicosatetraynoic acid;lvl2=1;lvl3=0		C20H24O2			[M+H]+1	compound	0.666	0.4418	3.308	2.114	0.004445	0.05053	0.115	0.2894	-0.666	-0.2242	-3.308	-1.114	0.004445	0.2819	0.115	0.6035	Eicosatetraynoic acid			102.3						296.2	297.2	102.3	1	1			6.396	7.5	7.305	6.774	7.235	7.164	7.323
0.971	0.795	2	4-Hydroxybenzaldehyde	4-Hydroxybenzaldehyde;lvl2=2;lvl3=0					[M+H]+1	compound	0.1435	0.1323	3.291	2.925	0.004606	0.009912	0.1151	0.1339	-0.1435	-0.01114	-3.291	-0.2556	0.004606	0.8015	0.1151	0.9332		126					Organic oxygen compounds	Benzaldehydes	Hydroxybenzaldehydes		123	18.07	1	1			7.999	8.373	8.28	8.183	8.227	8.159	8.235
0.9942	0.9999	2	F1P4I7	F1P4I7;lvl2=4;lvl3=0	CN hydrolase domain-containing protein	C52H75N13O17	F1P4I7	QETQFNYPK	[M+H2]+2	protein	-0.3786	-0.01597	-3.288	-0.1336	0.004638	0.8954	0.1151	0.967	0.3786	0.3627	3.288	3.149	0.004638	0.006207	0.1151	0.1512					CHICK						577.8	52.55	2	1		VNN1	6.169	6.555	5.92	5.805	6.069	5.93	5.742
1	1	2	Plasmanyl-PC O-20:0_18:3	Plasmanyl-PC O-20:0_18:3;lvl2=1;lvl3=0					[M+H]+	lipid	-0.2537	-0.249	-3.268	-3.09	0.004835	0.007021	0.1168	0.1138	0.2537	0.004739	3.268	0.06104	0.004835	0.9521	0.1168	0.9802											798.6	121	1	1			7.043	6.633	7.113	6.66	6.801	6.995	6.862
0.993	0.9931	2	PEPA	PEPA;lvl2=3;lvl3=0	Pepsin A	C71H114N18O21	P00793	QLKDHGLLEDFLK	[M+H3]+3	protein	0.2355	0.1281	3.262	1.71	0.004899	0.1066	0.1168	0.3929	-0.2355	-0.1074	-3.262	-1.487	0.004899	0.1564	0.1168	0.4826					CHICK						519.3	71.35	3	1	tr|A0A1D5PGT2|A0A1D5PGT2_CHICK, tr|A0A3Q2UGZ0|A0A3Q2UGZ0_CHICK	PGA	5.43	5.953	5.713	5.652	5.592	5.616	5.713
1	0.934	2	Serine	Serine;lvl2=4;lvl3=0	Serine	C3H7NO3			[M+H]+1	compound	0.1809	0.1223	3.243	2.113	0.005092	0.05069	0.1186	0.2894	-0.1809	-0.05861	-3.243	-1.051	0.005092	0.3089	0.1186	0.6314	DL-Serine	5951	C3H7NO3	20.25			Organic acids	Amino acids and peptides	Amino acids	105	106.1	20.25	1	1			8.608	8.936	8.741	8.806	8.812	8.618	8.932
0.9921	0.9998	2	A0A1D5NXJ7	A0A1D5NXJ7;lvl2=2;lvl3=0	Uncharacterized protein	C42H75N11O13	A0A1D5NXJ7	NLVIDIQK	[M+H2]+2	protein	0.1948	0.05912	3.236	0.9465	0.005169	0.358	0.1186	0.6944	-0.1948	-0.1357	-3.236	-2.254	0.005169	0.03857	0.1186	0.3078					CHICK						471.8	63.07	2	1	tr|A0A1D5P6B8|A0A1D5P6B8_CHICK, tr|A0A1D5P6J4|A0A1D5P6J4_CHICK, tr|A0A1L1RV59|A0A1L1RV59_CHICK	CADM1	5.8	5.8	5.483	5.736	5.704	5.789	5.808
0.944	0.946	2	PE-NMe2 16:0_20:4	PE-NMe2 16:0_20:4;lvl2=1;lvl3=0					[M-H]-	lipid	0.3332	0.2008	3.216	1.868	0.005392	0.08026	0.1214	0.3511	-0.3332	-0.1324	-3.216	-1.278	0.005392	0.2194	0.1214	0.5468											766.5	117.2	-1	0			4.66	5.219	4.557	5.068	4.551	4.789	5.041
0.999	1	2	Plasmenyl-PC P-20:0_16:1	Plasmenyl-PC P-20:0_16:1;lvl2=1;lvl3=0					[M+H]+	lipid	-0.08444	-0.09184	-3.174	-3.327	0.00589	0.004271	0.1265	0.09444	0.08444	-0.007404	3.174	-0.2783	0.00589	0.7843	0.1265	0.9326											772.6	121	1	1			7.568	7.433	7.63	7.441	7.451	7.619	7.513
0.809	0.694	2	Pseudouridine	Pseudouridine;lvl2=1;lvl3=0					[M-H]-1	compound	0.1005	0.08923	3.172	2.713	0.005912	0.01535	0.1265	0.1556	-0.1005	-0.01131	-3.172	-0.3567	0.005912	0.7259	0.1265	0.9063		15047					Nucleic acids	Pyrimidines	Pyrimidine ribonucleosides		243.1	11.95	-1	0			6.298	6.439	6.131	6.389	6.319	6.232	6.358
0.999	1	2	Plasmanyl-PC O-20:0_18:2	Plasmanyl-PC O-20:0_18:2;lvl2=1;lvl3=0					[M+H]+	lipid	-0.426	-0.6345	-3.171	-4.551	0.005931	0.0003273	0.1265	0.02381	0.426	-0.2085	3.171	-1.552	0.005931	0.1403	0.1265	0.4671											800.7	121.8	1	1			6.337	4.96	6.152	5.562	5.617	6.21	5.889
0.903	0.993	2	HexCer[NS] d18:1_16:0	HexCer[NS] d18:1_16:0;lvl2=1;lvl3=0					[M+H]+	lipid	-0.1866	-0.1643	-3.162	-2.684	0.00604	0.01631	0.1266	0.1587	0.1866	0.02226	3.162	0.3772	0.00604	0.711	0.1266	0.9063							Sphingolipids	Glycosphingolipids	HexCer		700.6	117	1	1			5.817	5.751	5.928	5.456	5.581	6.05	5.743
0.976	0.964	2	Triisopropanolamine	Triisopropanolamine;lvl2=1;lvl3=0					[M+H]+1	compound	-1.022	-0.9275	-3.145	-2.752	0.006261	0.01419	0.129	0.15	1.022	0.09405	3.145	0.2895	0.006261	0.7759	0.129	0.9326		24730									192.2	8.447	1	1			6.684	4.682	4.916	4.563	4.969	5.051	5.154
0.969	1	2	Mono(2-ethylhexyl) phthalate (MEHP)	Mono(2-ethylhexyl) phthalate (MEHP);lvl2=2;lvl3=0					[M-H]-1	compound	-0.06068	0.008424	-3.134	0.4192	0.006408	0.6806	0.1299	0.8996	0.06068	0.0691	3.134	3.569	0.006408	0.002562	0.1299	0.1246		20393					Benzenoids	Benzoic acids	Benzoic acid esters		277.1	105.6	-1	0			6.595	6.559	6.587	6.495	6.57	6.579	6.543
0.947	0.726	2	Guanine	Guanine;lvl2=1;lvl3=0	Guanine	C5H5N5O			[M+H]+1	compound	-0.3198	-0.04141	-3.071	-0.3833	0.007307	0.7066	0.1447	0.9109	0.3198	0.2783	3.071	2.673	0.007307	0.01665	0.1447	0.2087	Guanine	135398634	C5H5N5O	12.83			Nucleic acids	Purines	Hypoxanthines	151	152.1	12.83	1	1			6.744	6.82	6.996	6.243	6.58	6.591	6.623
0.988	0.099	2	Pyroglutamic acid	Pyroglutamic acid;lvl2=5;lvl3=0	Pyroglutamic acid	C5H7NO3			[M+NH4]+1	compound	0.1224	-0.002972	3.067	-0.07174	0.007376	0.9437	0.1447	0.9808	-0.1224	-0.1254	-3.067	-3.141	0.007376	0.006311	0.1447	0.1512	L-Pyroglutamic acid	7405	C5H7NO3	18.87			Organoheterocyclic compounds	Pyrroline carboxylic acids	Pyrroline carboxylic acids	129	147.1	18.65	1	1			6.559	6.605	6.565	6.57	6.55	6.482	6.705
0.9962	1	2	E1BX85	E1BX85;lvl2=2;lvl3=0	Glutathione-dependent dehydroascorbate reductase	C53H76N10O12	E1BX85	SFLQLYFK	[M+H2]+2	protein	-0.3955	-0.01587	-3.05	-0.1179	0.007638	0.9076	0.1474	0.97	0.3955	0.3796	3.05	2.928	0.007638	0.009858	0.1474	0.1729					CHICK						523.3	79.33	2	1		GSTO2	5.67	5.398	5.499	5.274	5.466	5.558	5.275
0.993	0.913	2	Thymine	Thymine;lvl2=1;lvl3=0					[M+H]+1	compound	-0.2103	-0.01974	-3.007	-0.272	0.008357	0.7891	0.1568	0.9316	0.2103	0.1905	3.007	2.725	0.008357	0.01499	0.1568	0.2003		1135					Nucleic acids	Pyrimidines	Pyrimidines		127.1	12.93	1	1			5.743	6.001	6.06	5.639	5.717	5.886	5.429
1	1	2	A0A1D5PGB2	A0A1D5PGB2;lvl2=2;lvl3=0	C1q domain-containing protein	C49H78N16O15S1	A0A1D5PGB2	MHQSAFSVTR	[M+H3]+3	protein	-0.184	-0.01748	-3.004	-0.2749	0.008412	0.7869	0.1568	0.9308	0.184	0.1665	3.004	2.719	0.008412	0.01518	0.1568	0.2007					CHICK						388.5	43.17	3	1		C1QC	6.219	6.354	6.094	6.088	6.108	6.216	6.114
0.895	0.987	2	DG 18:2_20:3	DG 18:2_20:3;lvl2=1;lvl3=0	DG(18:2(9Z,12Z)/20:3(8Z,11Z,14Z)/0:0)[iso2]	C41H70O5			[M+NH4]+	lipid	-0.1612	0.01307	-2.998	0.2341	0.008513	0.8179	0.1568	0.9385	0.1612	0.1743	2.998	3.241	0.008513	0.005116	0.1568	0.1503		9543785					Glycerolipids	Diradylglycerols	DAG		660.6	119.5	1	1			6.665	6.934	6.872	6.728	6.708	6.908	6.614
0.9933	0.9967	2	PRDX1	PRDX1;lvl2=4;lvl3=0	Peroxiredoxin-1	C64H108N16O17	P0CB50	GLFIIDEKGILR	[M+H3]+3	protein	-0.5633	-0.1826	-2.975	-0.9297	0.008927	0.3664	0.162	0.7011	0.5633	0.3806	2.975	2.011	0.008927	0.06154	0.162	0.3598					CHICK						458.6	76.64	3	1		PRDX1	6.342	5.797	5.817	5.853	6.173	6.139	5.953
1	1	2	A0A1D5PZ80	A0A1D5PZ80;lvl2=1;lvl3=0	Tenascin	C82H135N21O27	A0A1D5PZ80	KNEVEIPVDSTSFILR	[M+H3]+3	protein	0.5875	0.6241	2.964	3.035	0.009135	0.007889	0.1633	0.1198	-0.5875	0.03663	-2.964	0.1848	0.009135	0.8557	0.1633	0.9513					CHICK						616.3	76.02	3	1	tr|A0A1D5NZY0|A0A1D5NZY0_CHICK, tr|A0A1D5PJ88|A0A1D5PJ88_CHICK, tr|A0A3Q2U5M0|A0A3Q2U5M0_CHICK, tr|A0A3Q2UL32|A0A3Q2UL32_CHICK	TNC	5.204	6.601	6.497	6.343	6.242	6.051	6.234
0.9986	0.9998	2	K4L906	K4L906;lvl2=1;lvl3=0	CD48	C49H70N12O14	K4L906	VNYPNGPYK	[M+H2]+2	protein	0.2158	-0.1786	2.947	-2.349	0.009467	0.03197	0.1668	0.2256	-0.2158	-0.3944	-2.947	-5.385	0.009467	6.07e-05	0.1668	0.01845					CHICK						526.3	48.06	2	1		CD48	5.756	5.492	5.98	5.866	5.68	5.809	6.021
1	1	2	F1NZP0	F1NZP0;lvl2=1;lvl3=0	Twinfilin-2	C71H120N18O22	F1NZP0	VIIEEEQLVLGAHK	[M+H3]+3	protein	-0.619	-0.1799	-2.94	-0.8235	0.009614	0.4223	0.167	0.736	0.619	0.439	2.94	2.085	0.009614	0.05344	0.167	0.3332					CHICK						526.6	69.56	3	1	sp|Q5ZM35|TWF2_CHICK, tr|A0A1D5PHR3|A0A1D5PHR3_CHICK	TWF2	5.833	5.927	6.443	4.985	5.729	5.668	5.741
0.996	0.1	2	Norleucine	Norleucine;lvl2=1;lvl3=0					[M+H]+1	compound	0.1338	0.07814	2.897	1.63	0.01051	0.1225	0.1777	0.429	-0.1338	-0.05565	-2.897	-1.205	0.01051	0.2457	0.1777	0.5823		21236					Fatty Acyls	Fatty acids	Amino FA		132.1	13.43	1	1			9.541	9.673	9.652	9.71	9.727	9.512	9.701
0.9995	1	2	CO2A1	CO2A1;lvl2=5;lvl3=0	Collagen alpha-1(II) chain (Fragment)	C53H87N15O20	P02460	QHDVEVDATLK	[M+H3]+3	protein	-0.1548	-0.1377	-2.896	-2.481	0.01052	0.02458	0.1777	0.1954	0.1548	0.01718	2.896	0.3213	0.01052	0.7521	0.1777	0.9202					CHICK						418.9	50.27	3	1	tr|A0A5H1ZRK9|A0A5H1ZRK9_CHICK	COL2A1	6.582	6.22	6.254	6.331	6.331	6.305	6.188
1	0.1	2	Isoleucine	Isoleucine;lvl2=4;lvl3=0					[M+H]+1	compound	0.1294	0.08426	2.867	1.799	0.01119	0.09095	0.1864	0.3711	-0.1294	-0.04514	-2.867	-1	0.01119	0.3322	0.1864	0.6536		6306					Organic acids	Amino acids and peptides	Amino acids		132.1	13.66	1	1			8.233	8.362	8.344	8.398	8.416	8.207	8.363
0.581	1	2	Plasmenyl-PE P-18:0_20:3	Plasmenyl-PE P-18:0_20:3;lvl2=1;lvl3=0					[M+H]+	lipid	-0.1851	-0.218	-2.839	-3.221	0.01185	0.005336	0.1947	0.1014	0.1851	-0.03286	2.839	-0.5038	0.01185	0.6212	0.1947	0.8629											754.6	120.9	1	1			6.555	6.123	6.653	6.313	6.232	6.619	6.405
0.873	0.805	2	2,6-Di-tert-butyl-1,4-benzoquinone	2,6-Di-tert-butyl-1,4-benzoquinone;lvl2=1;lvl3=0					[M+H]+1	compound	-0.03177	-0.01767	-2.805	-1.503	0.01271	0.1523	0.2037	0.4862	0.03177	0.0141	2.805	1.245	0.01271	0.231	0.2037	0.5609		12867					Prenol Lipids	Isoprenoids	C10 isoprenoids		221.2	107	1	1			7.157	7.147	7.107	7.137	7.15	7.195	7.13
0.54	1	2	LysoPC 20:0	LysoPC 20:0;lvl2=2;lvl3=0	PC(20:0/0:0)	C28H58NO7P			[M+FA-H]-	lipid	-0.1314	-0.0889	-2.795	-1.822	0.01297	0.08724	0.2037	0.3656	0.1314	0.04254	2.795	0.9048	0.01297	0.379	0.2037	0.6931		24779473					Glycerophospholipids	Glycerophosphocholines	LPC		596.4	109.2	-1	0			6.177	6	6.132	6.129	6.055	6.16	5.88
0.956	0.848	2	Tyrosine	Tyrosine;lvl2=1;lvl3=0	Tyrosine	C9H11NO3			[M+H]+1	compound	0.129	0.1395	2.778	2.895	0.01344	0.01056	0.2037	0.1381	-0.129	0.01049	-2.778	0.2259	0.01344	0.8241	0.2037	0.9431	L-Tyrosine	6057	C9H11NO3	18.09			Organic acids	Amino acids and peptides	Amino acids	181.1	182.1	18.09	1	1			9.048	9.422	9.328	9.236	9.288	9.219	9.167
1	1	2	E1C7A7	E1C7A7;lvl2=12;lvl3=0	SMB domain-containing protein	C61H98N18O16	E1C7A7	RVDLVQPPYPR	[M+H4]+4	protein	0.1502	-0.003366	2.771	-0.05985	0.01363	0.953	0.2037	0.9848	-0.1502	-0.1535	-2.771	-2.833	0.01363	0.01199	0.2037	0.1821					CHICK						335.7	61.03	4	1		VTN	6.107	6.227	6.015	6.156	6.131	6.15	6.223
0.993	0.909	2	Bis(2-ethylhexyl) terephthalate	Bis(2-ethylhexyl) terephthalate;lvl2=1;lvl3=0					[M+H]+1	compound	0.06417	0.0558	2.767	2.318	0.01376	0.03401	0.2037	0.2336	-0.06417	-0.00837	-2.767	-0.3608	0.01376	0.7229	0.2037	0.9063		22932					Benzenoids	Benzoic acids	Benzoic acid esters		391.3	112.3	1	1			7.39	7.402	7.417	7.453	7.425	7.417	7.404
1	1	2	LV1	LV1;lvl2=2;lvl3=0	Ig lambda chain V-1 region	C105H170N32O35	P04210	APGSAPVTLIYDNTNRPSNIPSR	[M+H3]+3	protein	-0.4542	-0.4408	-2.766	-2.587	0.01377	0.01986	0.2037	0.1763	0.4542	0.0134	2.766	0.08158	0.01377	0.936	0.2037	0.9792					CHICK						814.1	67.9	3	1	tr|A0A3Q2UDC8|A0A3Q2UDC8_CHICK		6.981	6.865	6.819	6.777	6.654	6.795	6.308
0.839	1	2	DG 18:0_18:0	DG 18:0_18:0;lvl2=1;lvl3=0	DG(18:0/18:0/0:0)[rac]	C39H76O5			[M+NH4]+	lipid	-0.07854	-0.05941	-2.76	-2.012	0.01395	0.06141	0.2037	0.3151	0.07854	0.01913	2.76	0.6721	0.01395	0.5111	0.2037	0.7838		102615					Glycerolipids	Diradylglycerols	DAG		642.6	123.2	1	1			5.888	5.876	5.891	5.835	5.847	5.91	5.85
1	1	2	A0A3Q2U4M1	A0A3Q2U4M1;lvl2=1;lvl3=0	Branched-chain-amino-acid aminotransferase	C60H106N14O20	A0A3Q2U4M1	ASDLIITPATTLK	[M+H2]+2	protein	0.24	0.1236	2.759	1.37	0.01397	0.1897	0.2037	0.5442	-0.24	-0.1164	-2.759	-1.338	0.01397	0.1997	0.2037	0.5281					CHICK						672.4	71.65	2	1	tr|A0A3Q2UDM7|A0A3Q2UDM7_CHICK, tr|A0A3Q3AF25|A0A3Q3AF25_CHICK, tr|E1BSF5|E1BSF5_CHICK	BCAT1	4.96	5.295	5.142	5.276	5.141	5.098	5.087
0.893	0.931	2	Plasmanyl-PC O-18:0_18:2	Plasmanyl-PC O-18:0_18:2;lvl2=2;lvl3=0					[M+FA-H]-	lipid	-0.08675	-0.06158	-2.758	-1.887	0.014	0.07748	0.2037	0.3439	0.08675	0.02517	2.758	0.8003	0.014	0.4353	0.2037	0.7376											816.6	121.1	-1	0			6.415	6.402	6.543	6.333	6.391	6.444	6.343
0.993	0.907	2	Tributyl phosphate	Tributyl phosphate;lvl2=2;lvl3=0					[M+H]+1	compound	-0.02639	-0.01693	-2.756	-1.703	0.01407	0.1078	0.2037	0.3954	0.02639	0.009462	2.756	0.988	0.01407	0.3379	0.2037	0.6551		31357					Organic acids	Phosphate esters	Trialkyl phosphates		267.2	117.9	1	1			7.62	7.626	7.609	7.595	7.601	7.641	7.601
0.9935	0.9945	2	H4	H4;lvl2=13;lvl3=0	Histone H4	C95H149N25O29	P62801	VFLENVIRDAVTYTEHAK	[M+H4]+4	protein	-0.3978	-0.08881	-2.744	-0.5903	0.01441	0.5633	0.2041	0.8203	0.3978	0.309	2.744	2.131	0.01441	0.0489	0.2041	0.3243					CHICK						527	82.83	4	1	sp|P70081|H48_CHICK	H4-I	6.337	6.523	6.74	5.766	6.162	6.152	6.227
0.982	1	2	PC[OH] OH-14:1_24:3	PC[OH] OH-14:1_24:3;lvl2=1;lvl3=0					[M+H]+	lipid	-0.136	-0.07723	-2.741	-1.5	0.0145	0.153	0.2041	0.4864	0.136	0.05872	2.741	1.184	0.0145	0.2538	0.2041	0.5832							Glycerophospholipids	Glycerophosphocholines	PC		826.6	116.4	1	1			6.857	6.721	6.617	6.78	6.802	6.794	6.645
0.847	1	2	PC 15:1_22:6	PC 15:1_22:6;lvl2=1;lvl3=0	PC(15:1(9Z)/22:6(4Z,7Z,10Z,13Z,16Z,19Z))	C45H76NO8P			[M+H]+	lipid	-0.2806	-0.3193	-2.738	-3.001	0.0146	0.008455	0.2041	0.1198	0.2806	-0.03866	2.738	-0.3771	0.0146	0.7111	0.2041	0.9063		52922404					Glycerophospholipids	Glycerophosphocholines	PC		790.5	116.6	1	1			6.876	6.475	6.624	6.438	6.531	6.738	6.732
0.987	0.998	2	Cer[NS] d18:1_24:1	Cer[NS] d18:1_24:1;lvl2=2;lvl3=0					[M+H]+	lipid	-0.198	-0.3507	-2.724	-4.647	0.01502	0.0002685	0.207	0.02177	0.198	-0.1526	2.724	-2.099	0.01502	0.05206	0.207	0.3332							Sphingolipids	Ceramides	Cer		648.6	122.8	1	1			6.353	5.928	6.372	6.038	6.024	6.306	6.348
0.938	0.097	2	Prolinamide	Prolinamide;lvl2=3;lvl3=0	Methionine (S)-S-oxide	C5H10N2O			[M+H]+1	compound	0.181	0.2709	2.715	3.916	0.01529	0.00123	0.207	0.04676	-0.181	0.08992	-2.715	1.349	0.01529	0.1961	0.207	0.5254	Prolinamide	111306	C5H10N2O	24.2			Organic acids	Amino acids and peptides	Amino acids	114.1	115.1	24.2	1	1			7.285	7.71	7.55	7.657	7.602	7.33	7.454
0.564	0.997	2	LysoPC 22:2	LysoPC 22:2;lvl2=1;lvl3=0	PC(22:2(13Z,16Z)/0:0)	C30H58NO7P			[M+H]+	lipid	-0.1824	-0.1638	-2.713	-2.347	0.01537	0.0321	0.207	0.2256	0.1824	0.0186	2.713	0.2766	0.01537	0.7856	0.207	0.9326		52924059					Glycerophospholipids	Glycerophosphocholines	LPC		576.4	108.6	1	1			6.17	5.551	5.977	5.847	5.996	5.959	5.857
0.9998	1	2	F1NIZ9	F1NIZ9;lvl2=1;lvl3=0	Sema domain-containing protein	C67H112N20O22S1	F1NIZ9	KDPIQSMILDHER	[M+H3]+3	protein	-0.1661	-0.06512	-2.705	-1.022	0.0156	0.3221	0.207	0.6647	0.1661	0.101	2.705	1.645	0.0156	0.1195	0.207	0.4492					CHICK						527.9	62.61	3	1		SEMA7A	5.381	5.248	5.212	5.037	5.101	5.213	5.066
0.863	1	2	PE 20:4_20:3	PE 20:4_20:3;lvl2=1;lvl3=0					[M+H]+	lipid	-0.2849	-0.3292	-2.704	-3.01	0.01566	0.008305	0.207	0.1198	0.2849	-0.04427	2.704	-0.4201	0.01566	0.68	0.207	0.8937							Glycerophospholipids	Glycerophosphoethanolamines	PE		790.5	117.2	1	1			6.873	6.428	6.611	6.44	6.521	6.726	6.732
0.986	0.853	2	Citrulline	Citrulline;lvl2=4;lvl3=0					[M-H]-1	compound	0.08128	0.04133	2.695	1.32	0.01594	0.2053	0.2084	0.5647	-0.08128	-0.03995	-2.695	-1.325	0.01594	0.2039	0.2084	0.5309		9750					Organic acids	Amino acids and peptides	Amino acids		174.1	20.33	-1	0			7.133	7.181	7.22	7.245	7.142	7.099	7.207
0.817	0.51	2	2-Amino-4-methylpyrimidine	2-Amino-4-methylpyrimidine;lvl2=1;lvl3=0					[M+H]+1	compound	0.1816	0.02287	2.678	0.3249	0.01649	0.7494	0.2133	0.9193	-0.1816	-0.1588	-2.678	-2.341	0.01649	0.03251	0.2133	0.2831		7939									110.1	25.63	1	1			8.084	8.329	8.211	8.184	8.298	8.07	8.252
0.9961	0.9988	2	E1BS56	E1BS56;lvl2=36;lvl3=0	SERPIN domain-containing protein	C59H88N12O20	E1BS56	EFFVDAETTVK	[M+H3]+3	protein	0.07742	0.005198	2.658	0.172	0.01718	0.8656	0.2199	0.954	-0.07742	-0.07222	-2.658	-2.48	0.01718	0.02466	0.2199	0.257					CHICK						429.2	68.4	3	1		SPIA4	6.685	6.568	6.567	6.602	6.611	6.451	6.628
0.895	0.67	2	Quinic acid	Quinic acid;lvl2=1;lvl3=0					[M-H]-1	compound	0.125	0.1891	2.639	3.847	0.01788	0.001425	0.2214	0.04764	-0.125	0.0641	-2.639	1.354	0.01788	0.1947	0.2214	0.5242		6508					Organic oxygen compounds	Alcohols and polyols	Quinic acids		191.1	29.42	-1	0			5.795	6.319	5.986	6.036	6.12	5.922	5.983
0.995	0.999	2	PC 15:1_20:2	PC 15:1_20:2;lvl2=1;lvl3=0	PC(15:1(9Z)/20:2(11Z,14Z))	C43H80NO8P			[M+H]+	lipid	0.1018	0.1373	2.637	3.427	0.01795	0.003457	0.2214	0.0858	-0.1018	0.03552	-2.637	0.9198	0.01795	0.3714	0.2214	0.6873		52922386					Glycerophospholipids	Glycerophosphocholines	PC		770.6	117.7	1	1			7.248	7.528	7.066	7.337	7.355	7.254	7.33
0.951	0.741	2	Glutamine	Glutamine;lvl2=5;lvl3=0					[M+H]+1	compound	0.1114	0.04817	2.636	1.098	0.01798	0.2885	0.2214	0.639	-0.1114	-0.06326	-2.636	-1.496	0.01798	0.154	0.2214	0.4826		5961					Organic acids	Amino acids and peptides	Amino acids		147.1	21.19	1	1			8.238	8.398	8.111	8.245	8.23	8.207	8.353
0.998	1	2	Plasmenyl-PC P-18:0_20:5	Plasmenyl-PC P-18:0_20:5;lvl2=1;lvl3=0					[M+H]+	lipid	0.178	0.2101	2.635	2.997	0.01802	0.008539	0.2214	0.1198	-0.178	0.0321	-2.635	0.4751	0.01802	0.6412	0.2214	0.875											792.6	117.3	1	1			7.187	7.499	7.362	7.19	7.463	7.079	7.333
0.9939	0.9986	2	A0A3Q2U8P4	A0A3Q2U8P4;lvl2=3;lvl3=0	GB1/RHD3-type G domain-containing protein	C52H89N15O17	A0A3Q2U8P4	LVTELSEHIR	[M+H3]+3	protein	-0.4971	0.2934	-2.626	1.494	0.01833	0.1547	0.2229	0.4872	0.4971	0.7905	2.626	4.177	0.01833	0.0007126	0.2229	0.07878					CHICK						399.6	57.83	3	1	tr|R4GK63|R4GK63_CHICK	GBP	5.31	5.955	6.142	5.13	5.847	5.568	4.401
1	1	2	A0A3Q3APB3	A0A3Q3APB3;lvl2=2;lvl3=0	Uncharacterized protein	C47H76N12O14	A0A3Q3APB3	IPFTADLTR	[M+H2]+2	protein	0.1041	0.1079	2.601	2.599	0.01931	0.01936	0.231	0.1731	-0.1041	0.003876	-2.601	0.09686	0.01931	0.924	0.231	0.9726					CHICK						517.3	67.01	2	1		LOC101748084	5.751	5.834	5.651	5.728	5.867	5.638	5.773
1	1	2	F1P1K3	F1P1K3;lvl2=1;lvl3=0	Arp2/3 complex 34 kDa subunit	C64H99N21O18	F1P1K3	ASHTAPQVLFSHR	[M+H3]+3	protein	-0.45	0.0734	-2.598	0.4084	0.01941	0.6884	0.231	0.903	0.45	0.5234	2.598	3.022	0.01941	0.008098	0.231	0.1641					CHICK						484.3	49.36	3	1		ARPC2	5.541	5.781	5.969	5.817	5.748	5.679	5.39
0.574	1	2	Cer[NS] d18:2_24:1	Cer[NS] d18:2_24:1;lvl2=1;lvl3=0					[M+H]+	lipid	-0.2005	-0.2409	-2.594	-3.005	0.01956	0.008399	0.231	0.1198	0.2005	-0.04046	2.594	-0.5236	0.01956	0.6077	0.231	0.8524							Sphingolipids	Ceramides	Cer		646.6	121.5	1	1			5.672	5.615	5.977	5.694	5.533	5.808	5.734
0.556	1	2	PC 11:0_22:4	PC 11:0_22:4;lvl2=1;lvl3=0					[M+H]+	lipid	0.06117	0.06169	2.582	2.509	0.02005	0.02323	0.2325	0.1883	-0.06117	0.0005211	-2.582	0.022	0.02005	0.9827	0.2325	0.9874							Glycerophospholipids	Glycerophosphocholines	PC		740.5	117.1	1	1			8.056	8.036	7.936	8.001	8.023	8.019	8.086
0.949	0.097	2	3,3'-Diisopropyl-6,6'-dimethyl-2,2',5,5'-biphenyltetrol	3,3'-Diisopropyl-6,6'-dimethyl-2,2',5,5'-biphenyltetrol;lvl2=3;lvl3=0		C20H26O4			[M+H]+1	compound	0.4654	0.3297	2.577	1.759	0.02027	0.09768	0.2325	0.384	-0.4654	-0.1357	-2.577	-0.7515	0.02027	0.4633	0.2325	0.7619	3,3'-Diisopropyl-6,6'-dimethyl-2,2',5,5'-biphenyltetrol			99.42						330.2	331.2	99.41	1	1			5.923	6.82	6.519	5.817	6.409	6.5	6.562
0.9958	0.9986	2	A0A3Q2UFV8	A0A3Q2UFV8;lvl2=4;lvl3=0	Glyco_transf_64 domain-containing protein	C39H64N10O8	A0A3Q2UFV8	IVGFIPR	[M+H2]+2	protein	0.1057	0.09162	2.577	2.151	0.02027	0.04706	0.2325	0.279	-0.1057	-0.01413	-2.577	-0.3443	0.02027	0.7351	0.2325	0.9108					CHICK						401.3	62.73	2	1		EXTL2	6.161	6.227	6.175	6.109	6.206	6.085	6.198
0.909	1	2	PE 18:2_18:2	PE 18:2_18:2;lvl2=1;lvl3=0	PE(18:2(9Z,12Z)/18:2(9Z,12Z))	C41H74NO8P			[M+H]+	lipid	0.06576	0.06916	2.566	2.601	0.02072	0.01932	0.2355	0.1731	-0.06576	0.003402	-2.566	0.1328	0.02072	0.896	0.2355	0.9575		9546812					Glycerophospholipids	Glycerophosphoethanolamines	PE		740.5	116.9	1	1			8.015	7.998	7.879	7.94	7.962	7.953	8.047
0.97	0.914	2	N-Acetylneuraminic acid	N-Acetylneuraminic acid;lvl2=1;lvl3=0					[M-H]-1	compound	-0.0559	-0.03911	-2.553	-1.721	0.02128	0.1045	0.2396	0.3893	0.0559	0.01679	2.553	0.7667	0.02128	0.4544	0.2396	0.7569		445063					Carbohydrates	Monosaccharides	N-acylneuraminic acids		308.1	35.45	-1	0			6.794	6.669	6.717	6.685	6.696	6.666	6.68
0.995	0.1	2	Pyroglutamic Acid	Pyroglutamic Acid;lvl2=2;lvl3=0					[M+NH4]+1	compound	0.1057	0.05934	2.543	1.376	0.0217	0.1877	0.2405	0.5397	-0.1057	-0.04633	-2.543	-1.115	0.0217	0.2813	0.2405	0.6033		439685									147.1	19.31	1	1			9.548	9.695	9.402	9.548	9.541	9.475	9.646
0.9967	0.993	2	F6UW59	F6UW59;lvl2=64;lvl3=0	Uncharacterized protein	C72H117N19O24	F6UW59	ELQAKLSPYADELR	[M+H3]+3	protein	0.1144	0.02512	2.539	0.5373	0.02191	0.5985	0.2405	0.845	-0.1144	-0.08924	-2.539	-1.981	0.02191	0.06505	0.2405	0.3639					CHICK						545	65.03	3	1	tr|A0A3Q2UAF0|A0A3Q2UAF0_CHICK	APOA4	7.164	7.085	7.057	7.189	7.217	7.011	7.177
1	1	2	F1NH19	F1NH19;lvl2=1;lvl3=0	C1q domain-containing protein	C39H56N10O11	F1NH19	TFSSFPR	[M+H2]+2	protein	-0.1844	-0.06147	-2.535	-0.8143	0.02206	0.4274	0.2405	0.736	0.1844	0.1229	2.535	1.69	0.02206	0.1104	0.2405	0.4317					CHICK						421.2	54.42	2	1		C1QB	7.076	7.007	6.661	6.825	6.767	6.831	6.857
1	1	2	OVAL	OVAL;lvl2=2;lvl3=0	Ovalbumin	C81H131N23O27	P01012	ELINSWVESQTNGIIR	[M+H3]+3	protein	0.4878	0.4932	2.533	2.468	0.02216	0.02525	0.2405	0.1968	-0.4878	0.00541	-2.533	0.02809	0.02216	0.9779	0.2405	0.986					CHICK						620.3	81.28	3	1		SERPINB14	4.685	6.083	5.373	5.38	5.376	5.483	5.631
0.849	0.092	2	Ornithine	Ornithine;lvl2=4;lvl3=0	Ornithine	C5H12N2O2			[M+H]+1	compound	0.1914	0.281	2.512	3.554	0.02311	0.002645	0.2422	0.0731	-0.1914	0.0896	-2.512	1.176	0.02311	0.2568	0.2422	0.5832	L(+)-Ornithine	6262	C5H12N2O2	24.91			Organic acids	Amino acids and peptides	Amino acids	132.1	133.1	24.91	1	1			8.106	8.579	8.446	8.563	8.494	8.246	8.331
0.586	1	2	PC 11:0_20:1	PC 11:0_20:1;lvl2=1;lvl3=0					[M+H]+	lipid	0.1517	0.05102	2.509	0.8133	0.02324	0.428	0.2422	0.736	-0.1517	-0.1007	-2.509	-1.665	0.02324	0.1153	0.2422	0.4386							Glycerophospholipids	Glycerophosphocholines	PC		718.5	116.7	1	1			6.559	6.502	6.477	6.456	6.637	6.62	6.69
0.9993	0.9999	2	H2A4	H2A4;lvl2=6;lvl3=0	Histone H2A-IV	C38H67N13O9	P02263	HLQLAIR	[M+H2]+2	protein	-0.3469	-0.08823	-2.504	-0.6138	0.02348	0.548	0.2422	0.8116	0.3469	0.2586	2.504	1.867	0.02348	0.08032	0.2422	0.383					CHICK						425.8	50.24	2	1	sp|P02272|H2AV_CHICK, sp|P35062|H2A3_CHICK, sp|P70082|H2AJ_CHICK, sp|Q5ZMD6|H2AZ_CHICK, tr|R4GJP9|R4GJP9_CHICK		6.477	6.65	6.907	6.035	6.439	6.466	6.439
1	1	2	E1BY93	E1BY93;lvl2=1;lvl3=0	Uncharacterized protein	C78H122N20O28	E1BY93	FVPSKDNPEEEVLER	[M+H3]+3	protein	-0.2556	-0.3299	-2.504	-3.114	0.02348	0.006683	0.2422	0.1098	0.2556	-0.07426	2.504	-0.7274	0.02348	0.4775	0.2422	0.7681					CHICK						596.6	61.36	3	1		JCHAIN	7.094	6.496	6.659	6.757	6.546	6.905	6.829
0.895	0.749	2	Methionine	Methionine;lvl2=2;lvl3=0	Methionine	C5H11NO2S			[M+H]+1	compound	0.1859	0.2413	2.503	3.13	0.02352	0.006454	0.2422	0.109	-0.1859	0.05535	-2.503	0.7453	0.02352	0.4669	0.2422	0.7641	L-(-)-Methionine	6137	C5H11NO2S	18.1			Organic acids	Amino acids and peptides	Amino acids	149.1	150.1	18.1	1	1			8.105	8.544	8.068	8.026	8.233	8.046	8.319
0.994	0.998	2	Cer[NS] d18:2_24:0	Cer[NS] d18:2_24:0;lvl2=1;lvl3=0					[M+H-H2O]+	lipid	-0.1867	-0.3451	-2.502	-4.458	0.02358	0.0003968	0.2422	0.02474	0.1867	-0.1585	2.502	-2.124	0.02358	0.04962	0.2422	0.3243							Sphingolipids	Ceramides	Cer		630.6	123.1	1	1			6.314	5.886	6.312	5.973	5.944	6.248	6.276
0.989	0.998	2	PC 12:0_26:1	PC 12:0_26:1;lvl2=1;lvl3=0					[M+H]+	lipid	-0.2209	-0.3261	-2.499	-3.555	0.02371	0.002641	0.2422	0.0731	0.2209	-0.1051	2.499	-1.189	0.02371	0.2516	0.2422	0.5832							Glycerophospholipids	Glycerophosphocholines	PC		816.6	122.2	1	1			7.294	6.355	7.089	6.851	6.937	7.152	7.012
0.9917	0.9914	2	GELS	GELS;lvl2=43;lvl3=0	Gelsolin	C91H141N21O22S1	O93510	EPPHLM[147]SMFGGKPLIVYK	[M+H4]+4	protein	0.08211	0.06191	2.485	1.806	0.02438	0.08981	0.2455	0.3711	-0.08211	-0.0202	-2.485	-0.6115	0.02438	0.5495	0.2455	0.8073					CHICK						515.8	70.91	4	1	tr|A0A1D5PH32|A0A1D5PH32_CHICK, tr|A0A1D5PNS4|A0A1D5PNS4_CHICK, tr|A0A1L1RYW9|A0A1L1RYW9_CHICK, tr|F1NKF3|F1NKF3_CHICK	GSN	6.545	6.624	6.554	6.533	6.523	6.461	6.515
0.988	0.099	2	Nervonic ceramide	Nervonic ceramide;lvl2=1;lvl3=0		C42H81NO3			[M+H-H2O]+1	compound	-0.1864	-0.3453	-2.484	-4.434	0.02442	0.0004169	0.2455	0.02474	0.1864	-0.1588	2.484	-2.117	0.02442	0.0503	0.2455	0.3254	Nervonic ceramide			122.2						647.6	630.6	122.2	1	1			6.312	5.882	6.308	5.969	5.94	6.244	6.272
0.9988	1	2	KCRM	KCRM;lvl2=1;lvl3=0	Creatine kinase M-type	C54H84N14O18	P00565	DLFDPVIQDR	[M+H2]+2	protein	0.2381	0.09487	2.475	0.9503	0.0249	0.3561	0.2472	0.6944	-0.2381	-0.1432	-2.475	-1.489	0.0249	0.156	0.2472	0.4826					CHICK						609.3	75.76	2	1		CKM	5.17	5.42	5.526	5.68	5.368	5.409	5.665
0.893	0.746	2	Ethyl paraben	Ethyl paraben;lvl2=2;lvl3=0					[M+H]+1	compound	-0.11	-0.08814	-2.467	-1.905	0.02531	0.07489	0.2472	0.3369	0.11	0.02183	2.467	0.4896	0.02531	0.6311	0.2472	0.8681		8434					Benzenoids	Benzoic acids	p-Hydroxybenzoic acid alkyl esters		167.1	102.8	1	1			7.68	7.745	7.647	7.516	7.534	7.803	7.642
0.862	0.093	2	11-Ketotestosterone	11-Ketotestosterone;lvl2=2;lvl3=0	11-Oxotestosterone	C19H26O3			[M+H]+1	compound	0.339	0.2538	2.465	1.779	0.02539	0.09428	0.2472	0.3805	-0.339	-0.08516	-2.465	-0.6193	0.02539	0.5444	0.2472	0.8054	11-Ketotestosterone	5282365	C19H26O3	103.3			Sterol Lipids	Steroids	C19 steroids	302.2	303.2	103.3	1	1			5.353	6.029	5.934	5.542	5.834	6.131	5.872
1	1	2	E1C0T1	E1C0T1;lvl2=1;lvl3=0	PB1 domain-containing protein	C130H212N34O45S1	E1C0T1	EEKPAAADSNVKPSTQVIAASMSAFDPLK	[M+H4]+4	protein	-0.2922	-0.1154	-2.465	-0.9379	0.02541	0.3622	0.2472	0.697	0.2922	0.1768	2.465	1.492	0.02541	0.1553	0.2472	0.4826					CHICK						751.4	79.66	4	1		TFG	5.962	5.827	6.109	5.131	6.052	6.19	5.835
1	1	2	A0A1D5PLR9	A0A1D5PLR9;lvl2=1;lvl3=0	Protein-tyrosine-phosphatase	C91H142N26O26	A0A1D5PLR9	GAPISAYQIVVEELHPHR	[M+H4]+4	protein	0.1469	0.07621	2.457	1.228	0.02583	0.2373	0.2485	0.5889	-0.1469	-0.07072	-2.457	-1.182	0.02583	0.2543	0.2485	0.5832					CHICK						504.8	77.79	4	1		PTPRK	5.472	5.239	5.205	5.474	5.456	5.38	5.356
0.914	0.957	2	DG 18:2_20:2	DG 18:2_20:2;lvl2=1;lvl3=0	DG(18:2(9Z,12Z)/20:2(11Z,14Z)/0:0)[iso2]	C41H72O5			[M+NH4]+	lipid	-0.2174	-0.1068	-2.454	-1.162	0.02595	0.2622	0.2485	0.6077	0.2174	0.1105	2.454	1.248	0.02595	0.23	0.2485	0.5609		9543775					Glycerolipids	Diradylglycerols	DAG		662.6	120.1	1	1			6.845	6.963	7.149	6.655	6.641	7.045	6.861
0.842	0.782	2	?-Linolenic acid ethyl ester	?-Linolenic acid ethyl ester;lvl2=3;lvl3=0		C20H34O2			[M-H]-1	compound	-0.1114	0.05296	-2.448	1.122	0.02626	0.2786	0.2495	0.6285	0.1114	0.1644	2.448	3.612	0.02626	0.002338	0.2495	0.1243	?-Linolenic acid ethyl ester			110.9						306.3	305.2	110.6	-1	0			6.531	6.453	6.543	6.448	6.719	6.442	6.354
0.978	0.099	2	2-Hydroxybenzothiazole	2-Hydroxybenzothiazole;lvl2=1;lvl3=0		C7H5NOS			[M+H]+1	compound	-0.1609	-0.1375	-2.43	-2.001	0.02726	0.06271	0.2569	0.3177	0.1609	0.02342	2.43	0.3537	0.02726	0.7282	0.2569	0.9063	2-Hydroxybenzothiazole			63.6						151	152	63.6	1	1			7.705	7.573	7.858	7.516	7.765	7.813	7.459
0.54	1	2	LysoPC 20:1	LysoPC 20:1;lvl2=2;lvl3=0	PC(20:1(9Z)/0:0)	C28H56NO7P			[M+FA-H]-	lipid	-0.105	-0.09953	-2.417	-2.207	0.02796	0.04223	0.2616	0.2647	0.105	0.005479	2.417	0.1261	0.02796	0.9012	0.2616	0.9605		24779475					Glycerophospholipids	Glycerophosphocholines	LPC		594.4	107.8	-1	0			6.421	6.292	6.441	6.394	6.481	6.442	6.211
0.977	1	2	PC 17:2_22:1	PC 17:2_22:1;lvl2=1;lvl3=0	PC(17:2(9Z,12Z)/22:1(11Z))	C47H88NO8P			[M+H]+	lipid	-0.133	-0.08339	-2.407	-1.454	0.02851	0.1652	0.2647	0.501	0.133	0.04962	2.407	0.8979	0.02851	0.3825	0.2647	0.6964		52922633					Glycerophospholipids	Glycerophosphocholines	PC		826.6	120.4	1	1			6.827	6.623	6.887	6.785	6.646	6.875	6.592
0.971	0.794	2	2-oxa-4-azatetracyclo[6.3.1.1~6,10~.0~1,5~]tridecan-3-one	2-oxa-4-azatetracyclo[6.3.1.1~6,10~.0~1,5~]tridecan-3-one;lvl2=1;lvl3=0					[M+H]+1	compound	0.1052	0.1085	2.402	2.386	0.02883	0.02973	0.2656	0.2152	-0.1052	0.00327	-2.402	0.07465	0.02883	0.9414	0.2656	0.9792		2807445									194.1	9.832	1	1			5.946	6.041	6.149	6.181	6.078	6.033	6.085
0.971	0.889	2	1-Methylhistidine	1-Methylhistidine;lvl2=1;lvl3=0					[M+H]+1	compound	0.1394	0.1687	2.396	2.794	0.02917	0.01301	0.2667	0.1462	-0.1394	0.02931	-2.396	0.5036	0.02917	0.6214	0.2667	0.8629		92105					Organic acids	Amino acids and peptides	Amino acids		170.1	20.99	1	1			8.305	8.625	8.604	8.662	8.731	8.541	8.533
0.9937	0.9999	2	H2B1	H2B1;lvl2=5;lvl3=0	Histone H2B 1/2/3/4/6	C55H78N10O17	P0C1H3	ESYSIYVYK	[M+H2]+2	protein	-0.4097	-0.04335	-2.387	-0.2434	0.02967	0.8108	0.2673	0.9354	0.4097	0.3663	2.387	2.134	0.02967	0.04862	0.2673	0.3243					CHICK						576.3	63.66	2	1	sp|P0C1H4|H2B5_CHICK, sp|P0C1H5|H2B7_CHICK, sp|Q9PSW9|H2B8_CHICK, tr|A0A3Q2UDI2|A0A3Q2UDI2_CHICK	H2B-I	6.58	6.64	6.932	5.749	6.353	6.097	6.376
1	1	2	Plasmanyl-PC O-16:0_22:6	Plasmanyl-PC O-16:0_22:6;lvl2=1;lvl3=0					[M+H]+	lipid	0.1545	0.1718	2.387	2.558	0.02967	0.02105	0.2673	0.1815	-0.1545	0.01733	-2.387	0.2678	0.02967	0.7923	0.2673	0.9329											792.6	117.8	1	1			7.202	7.439	7.303	7.17	7.444	7.102	7.318
0.94	0.097	2	a-Methyl-DL-histidine	a-Methyl-DL-histidine;lvl2=1;lvl3=0					[M+H]+1	compound	0.1408	0.1706	2.371	2.768	0.03066	0.01371	0.2742	0.1462	-0.1408	0.02982	-2.371	0.5022	0.03066	0.6224	0.2742	0.8629		4396761									170.1	21.06	1	1			8.32	8.642	8.618	8.675	8.745	8.553	8.546
0.993	1	2	PC 10:0_21:0	PC 10:0_21:0;lvl2=1;lvl3=0	PC(10:0/21:0)	C39H78NO8P			[M+H]+	lipid	0.1032	0.1445	2.362	3.187	0.03121	0.005738	0.2771	0.1073	-0.1032	0.04131	-2.362	0.9453	0.03121	0.3586	0.2771	0.6774		24778535					Glycerophospholipids	Glycerophosphocholines	PC		720.6	118.2	1	1			6.408	6.734	6.585	6.6	6.589	6.622	6.611
0.9907	0.9986	2	F1N803	F1N803;lvl2=7;lvl3=0	Uncharacterized protein	C39H70N10O15	F1N803	DSLTLVSGK	[M+H2]+2	protein	-0.1797	-0.06282	-2.357	-0.7941	0.03152	0.4388	0.2777	0.7377	0.1797	0.1168	2.357	1.533	0.03152	0.1449	0.2777	0.4711					CHICK						460.3	57.07	2	1		C1S	6.566	6.402	6.15	6.282	6.293	6.275	6.229
0.817	0.764	2	Indole-3-lactic acid	Indole-3-lactic acid;lvl2=1;lvl3=0					[M+H]+1	compound	0.1768	0.393	2.339	5.01	0.03261	0.0001283	0.2853	0.01479	-0.1768	0.2162	-2.339	2.859	0.03261	0.01136	0.2853	0.1782		92904					Organoheterocyclic compounds	Indolyl carboxylic acids	Indolyl carboxylic acids		206.1	59.03	1	1			6.815	7.361	7.04	7.004	7.188	6.722	6.928
0.9933	0.9989	2	A0A1D5P703	A0A1D5P703;lvl2=5;lvl3=0	P-type domain-containing protein	C40H72N12O14	A0A1D5P703	STTPIGTLR	[M+H2]+2	protein	0.2758	0.2277	2.329	1.853	0.03328	0.0824	0.289	0.3566	-0.2758	-0.04808	-2.329	-0.4061	0.03328	0.6901	0.289	0.8937					CHICK						473.3	53.57	2	1		MGAM	5.762	5.46	5.376	5.648	5.862	5.663	5.808
0.941	0.838	2	2-Aminoadipic acid	2-Aminoadipic acid;lvl2=3;lvl3=0					[M+H]+1	compound	0.08397	0.1103	2.32	2.938	0.03388	0.009658	0.2921	0.132	-0.08397	0.02636	-2.32	0.7283	0.03388	0.4769	0.2921	0.7681		92136									162.1	18.19	1	1			7.058	7.188	7.108	7.214	7.248	7.03	7.112
1	1	2	A0A1D5PAR5	A0A1D5PAR5;lvl2=1;lvl3=0	Tubulin alpha chain	C87H126N22O33	A0A1D5PAR5	TIGGGDDSFNTFFSETGAGK	[M+H2]+2	protein	-0.331	0.08375	-2.317	0.5648	0.03411	0.5801	0.2921	0.8374	0.331	0.4148	2.317	2.903	0.03411	0.01038	0.2921	0.1729					CHICK						1004	77.82	2	1	sp|P02552|TBA1_CHICK, tr|A0A1D5NW27|A0A1D5NW27_CHICK, tr|A0A1D5NXV1|A0A1D5NXV1_CHICK, tr|A0A1D5P198|A0A1D5P198_CHICK, tr|A0A1D5PA34|A0A1D5PA34_CHICK, tr|F1NWX0|F1NWX0_CHICK	TUBA3E	5.721	5.8	5.945	5.201	5.597	5.675	5.608
0.9969	0.9985	2	A0A1D5PL92	A0A1D5PL92;lvl2=1;lvl3=0	Uncharacterized protein	C60H97N17O19	A0A1D5PL92	LLHTTGSEVTFR	[M+H3]+3	protein	0.2005	-0.09791	2.311	-1.088	0.03449	0.2929	0.2933	0.6405	-0.2005	-0.2984	-2.311	-3.44	0.03449	0.003366	0.2933	0.1411					CHICK						454.2	56.32	3	1	tr|A0A1L1RJJ0|A0A1L1RJJ0_CHICK	TIMD4	5.601	5.341	5.648	5.657	5.098	5.536	5.669
0.9962	0.995	2	R4GIW4	R4GIW4;lvl2=8;lvl3=0	Uncharacterized protein	C34H59N11O11	R4GIW4	VGPELQR	[M+H2]+2	protein	0.09136	0.08574	2.304	2.084	0.03494	0.05354	0.295	0.296	-0.09136	-0.005615	-2.304	-0.1416	0.03494	0.8891	0.295	0.9543					CHICK						399.7	42.31	2	1		XPNPEP2	5.991	6.081	6.117	6.082	6.041	5.99	6.048
0.993	0.9939	2	HBAD	HBAD;lvl2=14;lvl3=0	Hemoglobin subunit alpha-D	C48H88N14O13	P02001	KVLGALGNAVK	[M+H2]+2	protein	-0.3646	-0.189	-2.293	-1.145	0.03572	0.2689	0.2996	0.6147	0.3646	0.1756	2.293	1.105	0.03572	0.2857	0.2996	0.6058					CHICK						535.3	51.86	2	1		HBAD	7.294	6.812	6.548	6.916	6.882	6.908	6.949
1	1	2	H2AJ	H2AJ;lvl2=1;lvl3=0	Histone H2A.J	C54H93N15O20	P70082	NDEELNKLLGK	[M+H2]+2	protein	-0.5895	-0.1741	-2.285	-0.6501	0.03632	0.5249	0.3025	0.7931	0.5895	0.4154	2.285	1.61	0.03632	0.1269	0.3025	0.4492					CHICK						636.8	61.79	2	1	sp|P02263|H2A4_CHICK, sp|P35062|H2A3_CHICK	H2A-IX	6.214	6.416	6.576	4.746	5.814	6.092	6.198
0.999	0.934	2	Histidine	Histidine;lvl2=2;lvl3=0	Histidine	C6H9N3O2			[M+H]+1	compound	0.1332	0.05447	2.28	0.8981	0.03669	0.3824	0.3035	0.7143	-0.1332	-0.07875	-2.28	-1.348	0.03669	0.1966	0.3035	0.5254	L-Histidine	6274	C6H9N3O2	23.89			Organic acids	Amino acids and peptides	Amino acids	155.1	156.1	23.89	1	1			7.601	7.867	7.74	7.725	7.707	7.739	7.78
0.947	0.826	2	Uric acid	Uric acid;lvl2=3;lvl3=0					[M+H]+1	compound	0.1329	0.2384	2.272	3.928	0.03723	0.001201	0.3059	0.04676	-0.1329	0.1055	-2.272	1.804	0.03723	0.09011	0.3059	0.4011		1175					Nucleic acids	Purines	Xanthines		169	16.09	1	1			8.051	8.368	8.118	8.268	8.231	7.898	8.105
		3	FA 22:4	FA 22:4;lvl2=0;lvl3=1		C22H36O2			[M-H]-	lipid	0.1306	0.1249	2.267	2.091	0.03758	0.05289	0.3062	0.295	-0.1306	-0.005637	-2.267	-0.09787	0.03758	0.9232	0.3062	0.9726		101924176					FA	VLCFA	VLC-PUFA		331.3	111.2	-1	0			5.418	5.413	5.202	5.468	5.49	5.477	5.465
0.9969	0.9954	2	F1NHI4	F1NHI4;lvl2=4;lvl3=0	Sod_Cu domain-containing protein	C105H159N25O25S1	F1NHI4	KYKPNLFATMFGPYSILGR	[M+H4]+4	protein	0.2781	0.06707	2.265	0.5263	0.03778	0.6059	0.3062	0.8488	-0.2781	-0.211	-2.265	-1.719	0.03778	0.105	0.3062	0.4197					CHICK						551.5	83.84	4	1		SOD3	6.015	5.792	5.891	6.061	5.932	5.34	6.111
0.9999	1	2	PHS	PHS;lvl2=1;lvl3=0	Pterin-4-alpha-carbinolamine dehydratase	C48H73N15O16	O73930	AVGWNEVEGR	[M+H2]+2	protein	-0.5167	-0.2747	-2.26	-1.158	0.0381	0.2639	0.3068	0.6077	0.5167	0.242	2.26	1.059	0.0381	0.3055	0.3068	0.6275					CHICK						558.8	57.27	2	1	tr|A0A452J815|A0A452J815_CHICK	PCBD1	6.745	6.206	5.817	6.446	6.058	6.431	6.243
0.991	0.88	2	Taurine	Taurine;lvl2=10;lvl3=0					[M+H]+1	compound	0.1692	0.3879	2.251	4.973	0.03879	0.0001381	0.3088	0.01479	-0.1692	0.2187	-2.251	2.91	0.03879	0.01022	0.3088	0.1729		1123					Organic acids	Sulfonic acids	Sulfonic acids		126	18.74	1	1			6.985	7.521	6.857	7.003	7.163	6.844	7.232
0.992	0.897	2	Urocanic acid	Urocanic acid;lvl2=2;lvl3=0					[M+H]+1	compound	0.6155	0.4871	2.247	1.714	0.03909	0.1059	0.3088	0.3922	-0.6155	-0.1284	-2.247	-0.4689	0.03909	0.6455	0.3088	0.8752		736715					Organoheterocyclic compounds	Imidazoles	Imidazolyl carboxylic acids		139.1	10.82	1	1			6.324	6.302	6.556	6.552	7.113	6.869	6.781
		3	FA 20:1	FA 20:1;lvl2=0;lvl3=1		C20H38O2			[M-H]-	lipid	-0.0953	-0.01273	-2.247	-0.2891	0.03911	0.7762	0.3088	0.9289	0.0953	0.08258	2.247	1.947	0.03911	0.06933	0.3088	0.3674		5282768					FA	LCFA	LC-MUFA		309.3	113.6	-1	0			5.372	5.368	5.44	5.292	5.282	5.365	5.192
0.734	0.987	2	Cer[NS] d18:1_16:0	Cer[NS] d18:1_16:0;lvl2=2;lvl3=0					[M+H-H2O]+	lipid	-0.1169	-0.09174	-2.229	-1.685	0.0405	0.1113	0.3177	0.4029	0.1169	0.02518	2.229	0.4801	0.0405	0.6377	0.3177	0.8722							Sphingolipids	Ceramides	Cer		520.5	119	1	1			5.811	5.908	5.86	5.746	5.823	5.938	5.783
0.904	1	2	SP d18:2	SP d18:2;lvl2=2;lvl3=0					[M+H]+	lipid	-0.1549	-0.2184	-2.215	-3.009	0.04159	0.008327	0.3242	0.1198	0.1549	-0.06343	2.215	-0.9069	0.04159	0.3779	0.3242	0.6921							Sphingolipids	Sphingoid bases	Sphingosines		298.3	100.9	1	1			5.771	5.377	5.772	5.685	5.699	6.006	5.828
0.557	1	2	LysoPC 24:0	LysoPC 24:0;lvl2=1;lvl3=0	PC(24:0/0:0)	C32H66NO7P			[M+H]+	lipid	-0.1799	-0.08878	-2.178	-1.035	0.04474	0.3158	0.3453	0.6647	0.1799	0.09114	2.178	1.103	0.04474	0.2863	0.3453	0.6058		24779481					Glycerophospholipids	Glycerophosphocholines	LPC		608.5	113.9	1	1			5.358	4.929	5.361	5.128	5.32	5.459	5.056
0.963	1	2	3,4,5-trihydroxycyclohex-1-ene-1-carboxylic acid	3,4,5-trihydroxycyclohex-1-ene-1-carboxylic acid;lvl2=1;lvl3=0					[M-H]-1	compound	0.2884	0.2938	2.176	2.136	0.04487	0.04849	0.3453	0.2822	-0.2884	0.005346	-2.176	0.04033	0.04487	0.9683	0.3453	0.9853		1094									173	10.42	-1	0			4.281	5.039	5.03	5.193	5.113	4.817	4.884
0.998	0.934	2	NP-020454	NP-020454;lvl2=1;lvl3=0					[M+H]+1	compound	0.04923	0.04089	2.169	1.736	0.04548	0.1017	0.3453	0.3867	-0.04923	-0.008334	-2.169	-0.3672	0.04548	0.7183	0.3453	0.9063		69361									116.1	8.846	1	1			9.843	9.828	9.789	9.791	9.832	9.782	9.862
0.9957	0.9979	2	E1C7C1	E1C7C1;lvl2=8;lvl3=0	Complement component 8 subunit beta	C42H67N13O14S1	E1C7C1	C[101]EGFACAVTGR	[M+H2]+2	protein	0.1241	0.1338	2.164	2.248	0.0459	0.03903	0.3453	0.2498	-0.1241	0.009658	-2.164	0.1684	0.0459	0.8684	0.3453	0.9526					CHICK						556.2	64.62	2	1		C8B	5.961	6.12	5.965	5.94	6.122	5.728	5.978
0.963	0.999	2	PC 18:4_24:0	PC 18:4_24:0;lvl2=1;lvl3=0	PC(18:4(6Z,9Z,12Z,15Z)/24:0)	C50H92NO8P			[M+H]+	lipid	-0.1771	-0.1623	-2.158	-1.905	0.0465	0.0749	0.3453	0.3369	0.1771	0.01483	2.158	0.1807	0.0465	0.8589	0.3453	0.9513		53478867					Glycerophospholipids	Glycerophosphocholines	PC		866.7	121.4	1	1			6.345	6.082	6.584	6.226	6.263	6.389	6.212
0.824	0.961	2	Plasmenyl-PE P-18:1_20:3	Plasmenyl-PE P-18:1_20:3;lvl2=1;lvl3=0					[M+H]+	lipid	-0.1219	-0.0702	-2.158	-1.197	0.04651	0.2486	0.3453	0.5952	0.1219	0.0517	2.158	0.915	0.04651	0.3738	0.3453	0.6905											752.6	119.1	1	1			7.044	6.905	7.177	6.848	6.869	7.101	6.885
0.989	0.099	2	(+/-)13-HODE	(+/-)13-HODE;lvl2=1;lvl3=0		C18H32O3			[M+H-H2O]+1	compound	0.1005	0.03976	2.157	0.8225	0.04658	0.4229	0.3453	0.736	-0.1005	-0.0607	-2.157	-1.303	0.04658	0.2109	0.3453	0.5389	(+/-)13-HODE			106.8						296.2	279.2	106.6	1	1			7.157	7.338	7.071	7.235	7.219	7.261	7.393
0.949	0.733	2	Lysine	Lysine;lvl2=5;lvl3=0					[M+H-NH3]+1	compound	-0.1018	-0.03736	-2.156	-0.7622	0.04669	0.457	0.3453	0.7439	0.1018	0.06445	2.156	1.365	0.04669	0.1913	0.3453	0.5213		866									130.1	23.87	1	1			8.013	7.975	7.887	7.896	7.91	7.834	7.919
0.762	0.769	2	PC 17:0_18:1	PC 17:0_18:1;lvl2=1;lvl3=0	PC(17:0/18:1(9Z))	C43H84NO8P			[M+FA-H]-	lipid	0.2361	0.3085	2.153	2.711	0.04694	0.01543	0.3453	0.1556	-0.2361	0.07239	-2.153	0.6602	0.04694	0.5185	0.3453	0.7892		24778787					Glycerophospholipids	Glycerophosphocholines	PC		818.6	119.8	-1	0			5.509	6.293	5.682	5.841	5.856	5.44	5.911
0.848	0.092	2	Dodecanedioic acid	Dodecanedioic acid;lvl2=4;lvl3=0					[M-H]-1	compound	-0.1582	-0.08363	-2.151	-1.095	0.04714	0.2895	0.3453	0.6393	0.1582	0.07458	2.151	1.014	0.04714	0.3258	0.3453	0.6473		12736					Fatty Acyls	Fatty acids	Dicarboxylic acids		229.1	99.25	-1	0			6.912	6.922	6.871	6.471	6.774	6.884	6.772
1	1	2	CYT	CYT;lvl2=1;lvl3=0	Cystatin	C58H88N16O17S1	P01038	ALQFAMAEYNR	[M+H2]+2	protein	-0.199	-0.04819	-2.144	-0.5003	0.04774	0.6237	0.3457	0.8628	0.199	0.1508	2.144	1.625	0.04774	0.1237	0.3457	0.4492					CHICK						657.3	67.14	2	1	tr|A0A1L1S0C3|A0A1L1S0C3_CHICK, tr|R4GLT1|R4GLT1_CHICK		5.862	5.746	5.42	5.482	5.452	5.388	5.358
0.978	1	2	PC 18:4_24:1	PC 18:4_24:1;lvl2=1;lvl3=0					[M+H]+	lipid	-0.1389	-0.09372	-2.144	-1.394	0.04776	0.1823	0.3457	0.5368	0.1389	0.04515	2.144	0.697	0.04776	0.4958	0.3457	0.779							Glycerophospholipids	Glycerophosphocholines	PC		864.6	120.2	1	1			7.135	6.798	7.133	6.939	7.05	7.036	6.962
0.912	0.602	2	Octadecanamine	Octadecanamine;lvl2=2;lvl3=0	Octadecylamine	C18H39N			[M+H]+1	compound	0.08325	0.05183	2.137	1.282	0.04837	0.2181	0.348	0.5774	-0.08325	-0.03143	-2.137	-0.8067	0.04837	0.4317	0.348	0.7341	Octadecanamine	15793	C18H39N	104.3			Fatty Acyls	Fatty amines	Monoalkylamines	269.3	270.3	104.3	1	1			6.707	6.731	6.89	6.791	6.819	6.81	6.83
1	1	2	Q6IEC5	Q6IEC5;lvl2=3;lvl3=0	Putative ISG12(2) protein	C57H101N17O23S1	Q6IEC5	GGTTSTIQSISMGGK	[M+H2]+2	protein	-0.4228	-0.03236	-2.128	-0.1569	0.04922	0.8773	0.3507	0.9593	0.4228	0.3905	2.128	1.965	0.04922	0.06699	0.3507	0.3648					CHICK						712.9	59.27	2	1		ISG12(2)	6.207	6.002	5.949	5.042	5.944	5.713	5.982
0.983	0.099	2	11(Z)-Eicosenoic acid	11(Z)-Eicosenoic acid;lvl2=5;lvl3=0	cis-Gondoic acid	C20H38O2			[M-H]-1	compound	-0.08072	0.02658	-2.127	0.6749	0.04931	0.5094	0.3507	0.786	0.08072	0.1073	2.127	2.828	0.04931	0.01213	0.3507	0.1821	11(Z)-Eicosenoic acid	5282768	C20H38O2	113.1			Fatty Acyls	Fatty acids	Unsaturated FA	310.3	309.3	113.1	-1	0			5.294	5.316	5.386	5.254	5.47	5.322	5.132
0.9996	1	2	EPYC	EPYC;lvl2=2;lvl3=0	Epiphycan	C46H79N13O16	Q90944	LDGNPINLSK	[M+H2]+2	protein	-0.3578	0.01621	-2.123	0.09267	0.04972	0.9273	0.3515	0.9781	0.3578	0.374	2.123	2.219	0.04972	0.0413	0.3515	0.3129					CHICK						535.8	59.41	2	1		EPYC	5.821	5.769	5.913	6.018	6.363	6.008	5.727
0.953	0.858	2	Sebacic acid	Sebacic acid;lvl2=1;lvl3=0	Sebacic acid	C10H18O4			[M+H]+1	compound	-0.3608	-0.2336	-2.118	-1.321	0.05022	0.2049	0.3528	0.5647	0.3608	0.1271	2.118	0.7462	0.05022	0.4663	0.3528	0.7641	Sebacic acid	5192	C10H18O4	81			Fatty Acyls	Fatty acids	Dicarboxylic acids	202.1	203.1	81	1	1			7.076	6.618	6.463	6.319	6.409	6.59	6.579
0.9919	0.9987	2	A0A1D5P722	A0A1D5P722;lvl2=14;lvl3=0	von Willebrand factor	C41H65N13O10	A0A1D5P722	NVVVQWR	[M+H2]+2	protein	-0.113	-0.0203	-2.115	-0.3662	0.05048	0.719	0.3528	0.9184	0.113	0.09268	2.115	1.735	0.05048	0.102	0.3528	0.4151					CHICK						450.8	57.74	2	1	tr|A0A1D5PLV4|A0A1D5PLV4_CHICK, tr|E1C4Z6|E1C4Z6_CHICK, tr|E1C6J4|E1C6J4_CHICK	VWF	5.825	5.733	5.514	5.519	5.582	5.726	5.603
		3	FA 22:0	FA 22:0;lvl2=0;lvl3=1		C22H44O2			[M-H]-	lipid	-0.148	0.05834	-2.108	0.8004	0.05117	0.4352	0.3556	0.736	0.148	0.2064	2.108	2.938	0.05117	0.009639	0.3556	0.1729							FA	VLCFA	VLC-SFA		339.3	116.9	-1	0			4.877	5.136	5.061	4.915	5.14	5.074	4.888
0.65	0.983	2	Plasmenyl-PE P-16:0_18:1	Plasmenyl-PE P-16:0_18:1;lvl2=2;lvl3=0					[M+H]+	lipid	-0.09174	-0.1306	-2.087	-2.863	0.05322	0.01127	0.3619	0.1402	0.09174	-0.03885	2.087	-0.884	0.05322	0.3898	0.3619	0.7017											702.5	120.1	1	1			6.14	5.888	6.086	5.853	5.839	5.961	6.083
0.845	0.527	2	8-Hydroxyquinoline	8-Hydroxyquinoline;lvl2=1;lvl3=0					[M+H]+1	compound	-0.117	-0.05237	-2.087	-0.9004	0.05323	0.3813	0.3619	0.7133	0.117	0.0646	2.087	1.153	0.05323	0.2659	0.3619	0.5889		1923					Organoheterocyclic compounds	Hydroxyquinolines	Hydroxyquinolines		146.1	39.02	1	1			6.409	6.386	6.269	6.156	6.143	6.213	6.397
		3	FA 18:2	FA 18:2;lvl2=0;lvl3=1		C18H32O2			[M-H]-	lipid	0.1071	-0.1145	2.086	-2.149	0.05338	0.04726	0.3619	0.279	-0.1071	-0.2216	-2.086	-4.316	0.05338	0.0005326	0.3619	0.07196							FA	LCFA	LC-PUFA		279.2	110.3	-1	0			5.584	5.199	5.563	5.554	5.486	5.52	5.605
1	1	2	RSSA	RSSA;lvl2=1;lvl3=0	40S ribosomal protein SA	C53H86N16O16	P50890	FAAATGATPIAGR	[M+H2]+2	protein	0.2117	0.08938	2.084	0.848	0.05357	0.409	0.3619	0.736	-0.2117	-0.1223	-2.084	-1.204	0.05357	0.2462	0.3619	0.5823					CHICK						602.3	57.14	2	1		RPSA	5.338	5.513	5.508	5.398	5.403	5.43	5.65
0.995	0.999	2	PC 18:2_24:4	PC 18:2_24:4;lvl2=1;lvl3=0					[M+H]+	lipid	-0.08781	-0.04146	-2.084	-0.9482	0.05357	0.3571	0.3619	0.6944	0.08781	0.04634	2.084	1.1	0.05357	0.2877	0.3619	0.6058							Glycerophospholipids	Glycerophosphocholines	PC		862.6	119.2	1	1			6.947	6.773	6.824	6.814	6.923	6.798	6.829
0.901	0.562	2	Cholest-4-en-3-one	Cholest-4-en-3-one;lvl2=2;lvl3=0					[M+H]+1	compound	0.08196	0.0209	2.08	0.5112	0.05396	0.6162	0.3625	0.8573	-0.08196	-0.06106	-2.08	-1.55	0.05396	0.1408	0.3625	0.4671		91477					Sterol Lipids	Sterols	Cholesterols		385.3	117.2	1	1			6.439	6.374	6.606	6.509	6.533	6.408	6.53
0.881	0.548	2	LSD-d3	LSD-d3;lvl2=1;lvl3=0		C20H22[2]H3N3O			[M+H]+1	compound	0.09042	0.09303	2.077	2.059	0.05427	0.05614	0.3626	0.301	-0.09042	0.002606	-2.077	0.05987	0.05427	0.953	0.3626	0.9802	LSD-d3			111.1						326.2	327.2	111.1	1	1			6.386	6.49	6.548	6.665	6.654	6.393	6.538
0.946	1	2	LysoPC 15:1	LysoPC 15:1;lvl2=1;lvl3=0	PC(15:1(9Z)/0:0)	C23H46NO7P			[M+H]+	lipid	0.143	0.2145	2.072	2.995	0.05477	0.008572	0.3639	0.1198	-0.143	0.07147	-2.072	1.036	0.05477	0.3158	0.3639	0.6346		52924041					Glycerophospholipids	Glycerophosphocholines	LPC		480.3	104.3	1	1			6.396	6.408	6.316	6.648	6.591	6.096	6.284
0.916	0.986	2	PC 18:4_18:4	PC 18:4_18:4;lvl2=1;lvl3=0					[M+H]+	lipid	-0.2234	-0.0303	-2.064	-0.2697	0.05563	0.7908	0.3653	0.932	0.2234	0.1931	2.064	1.784	0.05563	0.09339	0.3653	0.4012							Glycerophospholipids	Glycerophosphocholines	PC		774.5	114	1	1			5.855	5.551	5.756	5.913	5.74	6.052	5.33
0.992	0.1	2	Pipecolinic acid	Pipecolinic acid;lvl2=6;lvl3=0	Pipecolic acid	C6H11NO2			[M+H]+1	compound	-0.1006	-0.0376	-2.063	-0.7432	0.05572	0.4681	0.3653	0.751	0.1006	0.06299	2.063	1.292	0.05572	0.2147	0.3653	0.5429	L(-)-Pipecolinic acid	439227	C6H11NO2	14.6			Organic acids	Amino acids and peptides	Amino acids	129.1	130.1	14.6	1	1			8.897	8.865	8.777	8.796	8.797	8.717	8.817
1	1	2	E5G6H7	E5G6H7;lvl2=4;lvl3=0	ADP-ribosyl cyclase/cyclic ADP-ribose hydrolase	C49H83N13O15	E5G6H7	LSLHAIPTDK	[M+H3]+3	protein	0.2461	0.1599	2.06	1.29	0.05608	0.2154	0.3653	0.577	-0.2461	-0.08616	-2.06	-0.7211	0.05608	0.4812	0.3653	0.769					CHICK						365.5	56.26	3	1		BST1	6.31	6.067	5.9	5.772	6.351	6.176	6.303
1	0.1	2	Ethyl myristate	Ethyl myristate;lvl2=2;lvl3=0	Ethyl tetradecanoate	C16H32O2			[M+FA-H]-1	compound	-0.1065	0.0418	-2.057	0.7778	0.05637	0.448	0.3653	0.7408	0.1065	0.1483	2.057	2.864	0.05637	0.01125	0.3653	0.1782	Ethyl myristate	31283	C16H32O2	110.8			Fatty Acyls	Fatty esters	Wax monoesters	256.2	301.2	110.8	-1	0			5.919	5.951	5.862	5.722	6.076	5.858	5.788
0.824	0.872	2	DG 18:1_20:3	DG 18:1_20:3;lvl2=1;lvl3=0	DG(18:1(9Z)/20:3(8Z,11Z,14Z)/0:0)[iso2]	C41H72O5			[M+NH4]+	lipid	-0.1777	-0.1013	-2.053	-1.128	0.05675	0.2759	0.3653	0.6247	0.1777	0.07638	2.053	0.8827	0.05675	0.3905	0.3653	0.7017		9543776					Glycerolipids	Diradylglycerols	DAG		662.6	120.7	1	1			6.924	7.078	7.198	6.781	6.767	7.131	7.014
0.964	0.777	2	Cytosine	Cytosine;lvl2=1;lvl3=0	Cytosine	C4H5N3O			[M+H]+1	compound	0.1844	0.2174	2.053	2.332	0.05678	0.03307	0.3653	0.2311	-0.1844	0.03298	-2.053	0.3673	0.05678	0.7182	0.3653	0.9063	Cytosine	597	C4H5N3O	15.47			Nucleic acids	Pyrimidines	Pyrimidones	111	112.1	15.47	1	1			6.835	7.174	6.935	7.49	7.04	6.694	6.973
0.9976	0.9989	2	A0A1D5P4F3	A0A1D5P4F3;lvl2=1;lvl3=0	GB1/RHD3-type G domain-containing protein	C46H80N16O16	A0A1D5P4F3	QQAQLLEQR	[M+H2]+2	protein	0.2191	0.2811	2.047	2.53	0.05746	0.02229	0.3653	0.184	-0.2191	0.06193	-2.047	0.5784	0.05746	0.571	0.3653	0.8247					CHICK						557.3	46.58	2	1	tr|A0A1D5PCB5|A0A1D5PCB5_CHICK, tr|A0A1D5PZ32|A0A1D5PZ32_CHICK, tr|A0A3Q2U4L1|A0A3Q2U4L1_CHICK	GBP4L	7.383	7.467	7.141	7.196	7.296	7.125	7.378
0.882	0.967	2	Plasmenyl-PE P-16:0_22:4	Plasmenyl-PE P-16:0_22:4;lvl2=1;lvl3=0					[M+H]+	lipid	-0.09736	-0.07495	-2.043	-1.516	0.05787	0.1491	0.3653	0.4805	0.09736	0.02241	2.043	0.4702	0.05787	0.6445	0.3653	0.8752											752.6	119.6	1	1			7.147	6.997	7.223	6.96	7.017	7.222	6.99
0.97	1	2	PE 17:1_17:1	PE 17:1_17:1;lvl2=1;lvl3=0	PE(17:1(9Z)/17:1(9Z))	C39H74NO8P			[M+H]+	lipid	0.06751	0.03743	2.039	1.089	0.05829	0.2921	0.3653	0.64	-0.06751	-0.03008	-2.039	-0.9087	0.05829	0.377	0.3653	0.6915		52924908					Glycerophospholipids	Glycerophosphoethanolamines	PE		716.5	118.1	1	1			7.832	7.956	7.967	7.857	7.85	7.935	7.958
1	1	2	A0A1L1RKA9	A0A1L1RKA9;lvl2=5;lvl3=0	Uncharacterized protein	C57H80N14O15	A0A1L1RKA9	QDGYVFGLFR	[M+H2]+2	protein	-0.2248	0.1012	-2.035	0.883	0.05877	0.3903	0.3653	0.7191	0.2248	0.3261	2.035	2.951	0.05877	0.009383	0.3653	0.1729					CHICK						601.3	79.57	2	1	tr|F1NL38|F1NL38_CHICK	HRG	6.951	7.309	6.695	6.548	7.164	7.195	6.736
		3	FA 16:4	FA 16:4;lvl2=0;lvl3=1		C16H24O2			[M-H]-	lipid	-0.1079	-0.1168	-2.035	-2.122	0.05879	0.04979	0.3653	0.2869	0.1079	-0.00888	2.035	-0.1675	0.05879	0.8691	0.3653	0.9526		134749972					FA	LCFA	LC-PUFA		247.2	105.5	-1	0			5.379	5.433	5.548	5.411	5.356	5.581	5.28
0.88	0.809	2	Erucamide	Erucamide;lvl2=4;lvl3=0	13Z-Docosenamide	C22H43NO			[M+NH4]+1	compound	-0.1262	-0.02049	-2.034	-0.3184	0.05882	0.7543	0.3653	0.9208	0.1262	0.1057	2.034	1.704	0.05882	0.1077	0.3653	0.4266	Erucamide	5365371	C22H43NO	112.9			Fatty Acyls	Fatty amines	Monoalkylamines	337.3	355.4	112.9	1	1			6.179	6.084	6.194	6.07	6.16	6.151	5.921
0.978	0.099	2	Apigenin	Apigenin;lvl2=1;lvl3=0	Apigenin	C15H10O5			[M-H]-1	compound	-0.137	-0.03458	-2.03	-0.4937	0.05932	0.6282	0.3653	0.8661	0.137	0.1024	2.03	1.518	0.05932	0.1486	0.3653	0.4781	Apigenin	5280443	C15H10O5	95.36			Polyketides	Flavonoids	Flavones and Flavonols	270.1	269	95.36	-1	0			5.462	5.188	5.347	5.045	5.36	5.491	5.371
0.897	0.822	2	(1S,4S,5R,9R,13S)-5,9-dimethyl-14-methylidenetetracyclo[11.2.1.0Âa,Âaâ°.0â´,âa]hexadec-10-ene-5-carboxylic acid	(1S,4S,5R,9R,13S)-5,9-dimethyl-14-methylidenetetracyclo[11.2.1.0Âa,Âaâ°.0â´,âa]hexadec-10-ene-5-carboxylic acid;lvl2=1;lvl3=0		C20H28O2			[M+H]+1	compound	0.4267	0.2885	2.027	1.321	0.05964	0.2052	0.3653	0.5647	-0.4267	-0.1382	-2.027	-0.6566	0.05964	0.5208	0.3653	0.7906	(1S,4S,5R,9R,13S)-5,9-dimethyl-14-methylidenetetracyclo[11.2.1.0Âa,Âaâ°.0â´,âa]hexadec-10-ene-5-carboxylic acid			103.5						300.2	301.2	103.5	1	1			7.431	8.162	8.334	7.525	8.12	8.477	8.139
0.887	0.993	2	Plasmenyl-PE P-18:0_20:4	Plasmenyl-PE P-18:0_20:4;lvl2=1;lvl3=0					[M+H]+	lipid	-0.08735	-0.08071	-2.024	-1.803	0.05995	0.09033	0.3653	0.3711	0.08735	0.006638	2.024	0.1539	0.05995	0.8796	0.3653	0.9533											752.6	120.5	1	1			7.152	7.018	7.189	6.99	7.032	7.234	7.022
1	1	2	Plasmanyl-PC O-16:0_20:5	Plasmanyl-PC O-16:0_20:5;lvl2=1;lvl3=0					[M+H]+	lipid	0.1326	0.08685	2.024	1.277	0.06001	0.2198	0.3653	0.5779	-0.1326	-0.04578	-2.024	-0.6986	0.06001	0.4948	0.3653	0.779											766.6	117.9	1	1			6.96	7.211	7.039	6.941	6.855	6.871	6.986
0.817	1	2	PC 11:0_20:2	PC 11:0_20:2;lvl2=1;lvl3=0					[M+H]+	lipid	0.06718	0.03683	2.023	1.069	0.06007	0.301	0.3653	0.6488	-0.06718	-0.03035	-2.023	-0.9141	0.06007	0.3742	0.3653	0.6905							Glycerophospholipids	Glycerophosphocholines	PC		716.5	118.4	1	1			7.837	7.962	7.972	7.864	7.855	7.941	7.963
0.976	1	2	LysoPE 14:0	LysoPE 14:0;lvl2=2;lvl3=0	PE(14:0/0:0)	C19H40NO7P			[M+H]+	lipid	-0.1013	0.01156	-2.014	0.2213	0.06117	0.8277	0.3679	0.9424	0.1013	0.1129	2.014	2.243	0.06117	0.03938	0.3679	0.3084		9547070					Glycerophospholipids	Glycerophosphoethanolamines	LPE		426.3	104	1	1			5.755	5.62	5.571	5.699	5.699	5.621	5.554
0.959	0.098	2	2,4-Xylidine	2,4-Xylidine;lvl2=1;lvl3=0					[M+H]+1	compound	-0.1346	-0.08525	-2.013	-1.228	0.06121	0.237	0.3679	0.5889	0.1346	0.04939	2.013	0.7385	0.06121	0.4709	0.3679	0.7657		7250					Benzenoids	Benzenes	Xylenes		122.1	10.09	1	1			6.632	6.292	6.239	6.256	6.288	6.356	6.364
0.9948	0.9992	2	HBA	HBA;lvl2=18;lvl3=0	Hemoglobin subunit alpha-A	C38H59N9O11	P01994	VDPVNFK	[M+H2]+2	protein	-0.3495	-0.1785	-2.012	-0.9903	0.06141	0.3368	0.3679	0.6783	0.3495	0.1709	2.012	0.984	0.06141	0.3398	0.3679	0.6551					CHICK						409.7	54.45	2	1	sp|P02001|HBAD_CHICK, sp|P02007|HBPI_CHICK, sp|P69905|HBA_HUMAN	HBAA	7.195	6.689	6.447	6.841	6.767	6.847	6.881
0.747	1	2	Plasmanyl-PC O-18:0_20:3	Plasmanyl-PC O-18:0_20:3;lvl2=1;lvl3=0					[M+FA-H]-	lipid	-0.1752	-0.1899	-2.006	-2.096	0.06207	0.05238	0.37	0.2935	0.1752	-0.01474	2.006	-0.1688	0.06207	0.8681	0.37	0.9526											842.6	121	-1	0			5.411	5.285	5.488	5.17	5.001	5.394	5.323
1	1	2	A0A1D5PLR0	A0A1D5PLR0;lvl2=1;lvl3=0	Uncharacterized protein	C59H96N16O19	A0A1D5PLR0	ILGQYVGSSGPQK	[M+H2]+2	protein	0.1242	0.1455	2.001	2.259	0.06269	0.03819	0.3702	0.2457	-0.1242	0.02134	-2.001	0.3437	0.06269	0.7356	0.3702	0.9108					CHICK						667.4	56.29	2	1		SEZ6L	5.887	5.93	5.651	6.04	5.864	5.717	5.772
0.978	1	2	LysoPE 20:4	LysoPE 20:4;lvl2=2;lvl3=0	PE(20:4(5Z,8Z,11Z,14Z)/0:0)	C25H44NO7P			[M+H]+	lipid	-0.09289	0.03214	-2	0.6667	0.06279	0.5145	0.3702	0.7889	0.09289	0.125	2	2.692	0.06279	0.01604	0.3702	0.2053		42607465					Glycerophospholipids	Glycerophosphoethanolamines	LPE		502.3	105.5	1	1			6.962	6.9	6.985	6.899	6.89	6.857	6.831
0.9949	0.9992	2	A0A3Q2UF40	A0A3Q2UF40;lvl2=1;lvl3=0	Uncharacterized protein	C57H83N17O12	A0A3Q2UF40	AWQALHAFVR	[M+H3]+3	protein	-0.2483	0.04304	-1.997	0.3335	0.06314	0.7431	0.3702	0.9193	0.2483	0.2914	1.997	2.343	0.06314	0.03238	0.3702	0.2831					CHICK						400.2	65.18	3	1	tr|A0A3Q2U788|A0A3Q2U788_CHICK, tr|A0A3Q2UBH6|A0A3Q2UBH6_CHICK	LOC107051050	5.919	6.043	6.091	5.628	6.014	5.727	5.969
0.987	0.999	2	PC 18:3_24:4	PC 18:3_24:4;lvl2=1;lvl3=0					[M+H]+	lipid	-0.1099	-0.08419	-1.995	-1.473	0.06333	0.1601	0.3702	0.4905	0.1099	0.0257	1.995	0.4667	0.06333	0.647	0.3702	0.8752							Glycerophospholipids	Glycerophosphocholines	PC		860.6	118.3	1	1			7.01	6.768	6.795	6.877	6.854	6.778	6.84
0.9987	0.9984	2	F1NAB7	F1NAB7;lvl2=3;lvl3=0	Complement subcomponent C1r	C34H60N12O13	F1NAB7	GGGALLSDR	[M+H2]+2	protein	-0.1262	-0.04463	-1.989	-0.6778	0.06407	0.5076	0.372	0.786	0.1262	0.08157	1.989	1.286	0.06407	0.2168	0.372	0.5458					CHICK						423.2	41.87	2	1		C1R	6.734	6.599	6.386	6.501	6.408	6.428	6.474
0.976	1	2	PC 11:0_22:1	PC 11:0_22:1;lvl2=1;lvl3=0					[M+H]+	lipid	0.0594	0.07162	1.988	2.31	0.06424	0.03459	0.372	0.2363	-0.0594	0.01222	-1.988	0.409	0.06424	0.688	0.372	0.8937							Glycerophospholipids	Glycerophosphocholines	PC		746.6	118.8	1	1			7.415	7.497	7.387	7.49	7.577	7.531	7.493
1	1	2	A0A1D5NU81	A0A1D5NU81;lvl2=3;lvl3=0	ZP domain-containing protein	C84H129N23O31	A0A1D5NU81	DSVDTLINHDFEHSLSK	[M+H4]+4	protein	0.08708	-0.006111	1.982	-0.134	0.06491	0.8951	0.3741	0.967	-0.08708	-0.09319	-1.982	-2.121	0.06491	0.04988	0.3741	0.3243					CHICK						490	69.77	4	1	tr|Q90998|Q90998_CHICK	TGFBR3	5.873	5.884	5.91	5.789	5.777	5.678	5.861
		3	FA 20:6	FA 20:6;lvl2=0;lvl3=1		C20H28O2			[M-H]-	lipid	0.1791	-0.1516	1.979	-1.614	0.06523	0.126	0.3742	0.4319	-0.1791	-0.3307	-1.979	-3.655	0.06523	0.002138	0.3742	0.1243		134759592					FA	LCFA	LC-PUFA		299.2	107.2	-1	0			5.02	4.756	5.01	5.057	4.953	5.277	4.955
0.997	0.9993	2	F1NJM9	F1NJM9;lvl2=3;lvl3=0	Myocilin	C42H64N14O15	F1NJM9	GADVSGAWSR	[M+H2]+2	protein	-0.1009	0.06172	-1.976	1.165	0.06562	0.261	0.3742	0.6069	0.1009	0.1626	1.976	3.185	0.06562	0.005751	0.3742	0.1512					CHICK						503.2	50.33	2	1		MYOC	5.176	5.347	5.3	5	5.316	5.298	5.38
0.895	0.82	2	Nootkatone	Nootkatone;lvl2=1;lvl3=0					[M+H]+1	compound	0.03969	0.05869	1.974	2.813	0.06589	0.01251	0.3742	0.1456	-0.03969	0.019	-1.974	0.9447	0.06589	0.3589	0.3742	0.6774											219.2	107.7	1	1			7.239	7.346	7.272	7.363	7.385	7.302	7.283
0.983	0.984	2	Ethylenediaminetetraacetic acid (EDTA)	Ethylenediaminetetraacetic acid (EDTA);lvl2=2;lvl3=0					[M+H]+1	compound	0.313	0.2112	1.972	1.282	0.06616	0.218	0.3742	0.5774	-0.313	-0.1018	-1.972	-0.6412	0.06616	0.5305	0.3742	0.7935		6049					Organic acids	Carboxylic acids	Tetracarboxylic acids		293.1	29.9	1	1			5.703	5.71	5.864	6.093	6.274	6.251	6.147
0.503	0.989	2	Plasmenyl-PE P-20:0_18:2	Plasmenyl-PE P-20:0_18:2;lvl2=1;lvl3=0					[M-H]-	lipid	0.3177	0.3467	1.968	2.069	0.06663	0.05507	0.3751	0.3003	-0.3177	0.02894	-1.968	0.1793	0.06663	0.86	0.3751	0.9513											754.6	121.5	-1	0			5.107	5.437	4.101	5.375	5.634	4.902	5.091
0.9945	0.9991	2	HBB	HBB;lvl2=16;lvl3=0	Hemoglobin subunit beta	C50H75N15O15	P02112	LHVDPENFR	[M+H2]+2	protein	-0.3227	-0.1862	-1.952	-1.085	0.06863	0.2938	0.3846	0.6415	0.3227	0.1365	1.952	0.8259	0.06863	0.421	0.3846	0.7292					CHICK						563.8	56.31	2	1	sp|P02127|HBRH_CHICK, sp|P02128|HBE_CHICK, sp|P68871|HBB_HUMAN, tr|A0A1D5P4A2|A0A1D5P4A2_CHICK, tr|Q90864|Q90864_CHICK	HBB	7.165	6.736	6.441	6.819	6.668	6.842	6.882
1	1	2	A0A3Q3ASJ5	A0A3Q3ASJ5;lvl2=3;lvl3=0	Uncharacterized protein	C146H223N33O40S1	A0A3Q3ASJ5	DFHISLMEVLPWLKDVLRDEELGFLP	[M+H4]+4	protein	0.1486	-0.02027	1.947	-0.2559	0.06936	0.8013	0.3869	0.9338	-0.1486	-0.1689	-1.947	-2.212	0.06936	0.04185	0.3869	0.3129					CHICK						778.7	99.35	4	1			6.735	6.882	6.646	6.779	6.922	6.754	6.792
		3	FA 23:7	FA 23:7;lvl2=0;lvl3=1		C23H32O2			[M-H]-	lipid	0.1924	0.2346	1.943	2.284	0.06978	0.03637	0.3873	0.2417	-0.1924	0.04225	-1.943	0.4269	0.06978	0.6752	0.3873	0.8937							FA	VLCFA	VLC-PUFA		339.2	108.8	-1	0			4.916	5.393	5.262	5.276	5.405	5.205	5.152
0.935	0.097	2	PEG n5	PEG n5;lvl2=1;lvl3=0					[M+H]+1	compound	-0.0232	-0.05484	-1.941	-4.422	0.07007	0.0004272	0.3873	0.02474	0.0232	-0.03164	1.941	-2.648	0.07007	0.01755	0.3873	0.211		62551					Organic oxygen compounds	Dialkyl ethers	Polyethylene glycols		239.1	107.7	1	1			6.441	6.405	6.472	6.463	6.448	6.491	6.45
0.993	0.906	2	Indole-3-acetic acid	Indole-3-acetic acid;lvl2=1;lvl3=0					[M+H]+1	compound	0.1223	0.1578	1.936	2.407	0.07074	0.02851	0.3892	0.212	-0.1223	0.03551	-1.936	0.562	0.07074	0.5819	0.3892	0.8302		802					Organoheterocyclic compounds	Indoles	Indole-3-acetic acid derivatives		176.1	59.87	1	1			5.262	5.545	5.351	5.423	5.329	5.187	5.344
0.996	0.1	2	Dihomo-?-Linolenic Acid	Dihomo-?-Linolenic Acid;lvl2=2;lvl3=0					[M+H]+1	compound	-0.09425	0.05631	-1.929	1.111	0.07164	0.2831	0.3914	0.634	0.09425	0.1506	1.929	3.082	0.07164	0.007147	0.3914	0.1556		3011									307.3	110.4	1	1			6.466	6.461	6.643	6.555	6.825	6.547	6.393
1	1	2	A0A1D5PEU7	A0A1D5PEU7;lvl2=14;lvl3=0	CN hydrolase domain-containing protein	C45H78N12O16S1	A0A1D5PEU7	NMDVLEGAVK	[M+H2]+2	protein	-0.1177	-0.02927	-1.928	-0.4621	0.07178	0.6502	0.3914	0.8814	0.1177	0.08841	1.928	1.449	0.07178	0.1668	0.3914	0.4911					CHICK						538.3	63.1	2	1	tr|A0A1D5PLM9|A0A1D5PLM9_CHICK, tr|E1BUA6|E1BUA6_CHICK, tr|F1P4I7|F1P4I7_CHICK	VNN1	6.845	6.736	6.829	6.608	6.958	6.641	6.688
0.9914	0.9982	2	NGCA	NGCA;lvl2=19;lvl3=0	Neuronal-glial cell adhesion molecule	C54H89N17O16	Q03696	LEGLRPGTAYR	[M+H3]+3	protein	0.1193	-0.07382	1.921	-1.146	0.07268	0.2686	0.3946	0.6147	-0.1193	-0.1931	-1.921	-3.111	0.07268	0.006727	0.3946	0.1515					CHICK						411.6	52.27	3	1			6.678	6.51	6.77	6.591	6.522	6.597	6.73
0.998	0.998	2	SM d18:1_12:0	SM d18:1_12:0;lvl2=1;lvl3=0					[M+H]+	lipid	0.2373	0.1571	1.903	1.213	0.07517	0.2426	0.4	0.5898	-0.2373	-0.0803	-1.903	-0.6439	0.07517	0.5288	0.4	0.7929							Sphingolipids	Sphingomyelins	SM		647.5	111.4	1	1			6.059	5.964	6.32	6.371	6.736	6.039	6.322
0.875	0.899	2	LysoPC 22:0	LysoPC 22:0;lvl2=2;lvl3=0	PC(22:0/0:0)	C30H62NO7P			[M+FA-H]-	lipid	-0.1002	-0.09515	-1.902	-1.74	0.07533	0.1011	0.4	0.3865	0.1002	0.005084	1.902	0.09647	0.07533	0.9243	0.4	0.9726		24779479					Glycerophospholipids	Glycerophosphocholines	LPC		624.4	111.6	-1	0			5.771	5.307	5.635	5.591	5.618	5.66	5.467
0.9969	0.9999	2	A0A1D5P079	A0A1D5P079;lvl2=1;lvl3=0	Procollagen-lysine 5-dioxygenase	C41H75N11O10	A0A1D5P079	IIAPLVTR	[M+H2]+2	protein	0.1663	-0.01034	1.901	-0.1139	0.07541	0.9107	0.4	0.9702	-0.1663	-0.1767	-1.901	-2.02	0.07541	0.0605	0.4	0.3554					CHICK						441.8	61.92	2	1	tr|A0A1L1RSJ4|A0A1L1RSJ4_CHICK, tr|F1NXB0|F1NXB0_CHICK	PLOD2	5.186	5.03	5.277	4.98	5.046	4.977	5.17
0.995	1	2	PC 12:0_20:3	PC 12:0_20:3;lvl2=1;lvl3=0	PC(12:0/20:3(8Z,11Z,14Z))	C40H74NO8P			[M+H]+	lipid	0.06705	0.00799	1.901	0.2183	0.07549	0.83	0.4	0.9425	-0.06705	-0.05906	-1.901	-1.674	0.07549	0.1135	0.4	0.4371		52922144					Glycerophospholipids	Glycerophosphocholines	PC		728.5	114.5	1	1			6.812	6.671	6.585	6.743	6.719	6.726	6.766
0.839	0.84	2	PE-NMe2 14:0_18:2	PE-NMe2 14:0_18:2;lvl2=1;lvl3=0					[M-H]-	lipid	0.106	0.07195	1.9	1.243	0.07559	0.232	0.4	0.5864	-0.106	-0.03408	-1.9	-0.6107	0.07559	0.55	0.4	0.8073							Glycerophospholipids	Glycerophosphethanolamines	PE-NMe2		714.5	115.8	-1	0			5.995	5.976	5.823	6.024	6.066	5.963	6.115
1	1	2	A0A3Q2UDA5	A0A3Q2UDA5;lvl2=1;lvl3=0	Ig-like domain-containing protein	C78H108N20O22S1	A0A3Q2UDA5	ASGFTFSSYGMNWVR	[M+H2]+2	protein	-0.3635	-0.2551	-1.897	-1.283	0.07598	0.2176	0.4	0.5774	0.3635	0.1083	1.897	0.5655	0.07598	0.5796	0.4	0.8288					CHICK						855.4	80.73	2	1			6.383	5.96	5.118	6.138	5.859	6.296	5.46
0.9997	1	2	CFBL	CFBL;lvl2=2;lvl3=0	Complement factor B-like protease (Fragment)	C45H73N11O15	P81475	YLLEDTVR	[M+H2]+2	protein	0.1001	0.06434	1.895	1.174	0.07631	0.2575	0.4	0.6032	-0.1001	-0.03573	-1.895	-0.6766	0.07631	0.5083	0.4	0.7824					CHICK						504.8	61.88	2	1			7.408	7.587	7.364	7.504	7.589	7.455	7.494
0.9988	0.9994	2	A0A3Q2TXN1	A0A3Q2TXN1;lvl2=2;lvl3=0	Uncharacterized protein	C49H72N12O13	A0A3Q2TXN1	EFLEHILH	[M+H3]+3	protein	0.1048	0.08304	1.895	1.447	0.07631	0.1672	0.4	0.5034	-0.1048	-0.02176	-1.895	-0.3935	0.07631	0.6992	0.4	0.9016					CHICK						346.5	66.97	3	1			6.176	6.192	6.062	6.222	6.148	6.189	5.998
0.993	0.834	2	Thromboxane B2	Thromboxane B2;lvl2=1;lvl3=0	TXB2	C20H34O6			[M-H]-1	compound	-0.1058	-0.165	-1.886	-2.834	0.0776	0.01198	0.405	0.1442	0.1058	-0.0592	1.886	-1.055	0.0776	0.3072	0.405	0.629	Thromboxane B2	5283137	C20H34O6	98.15			Fatty Acyls	Eicosanoids	Thromboxanes	370.2	369.2	98.15	-1	0			5.615	5.387	5.483	5.234	5.17	5.329	5.424
0.86	0.093	2	(+/-)9-HpODE	(+/-)9-HpODE;lvl2=2;lvl3=0		C18H32O4			[M+H]+1	compound	0.1123	0.07203	1.879	1.161	0.07865	0.2626	0.4087	0.6077	-0.1123	-0.04026	-1.879	-0.6736	0.07865	0.5102	0.4087	0.7838	(+/-)9-HpODE			109.7						312.2	313.2	109.7	1	1			4.985	5.091	5.072	4.906	4.977	4.772	5.125
0.979	1	2	PC 10:0_22:2	PC 10:0_22:2;lvl2=1;lvl3=0					[M+H]+	lipid	0.08793	0.02739	1.866	0.5602	0.08048	0.5831	0.4165	0.8374	-0.08793	-0.06053	-1.866	-1.285	0.08048	0.2172	0.4165	0.5458							Glycerophospholipids	Glycerophosphocholines	PC		730.5	116.3	1	1			8.042	8.059	7.89	7.89	7.995	7.945	8.126
0.866	0.093	2	Valdecoxib	Valdecoxib;lvl2=2;lvl3=0					[M+H]+1	compound	0.2341	0.2545	1.859	1.948	0.08144	0.06911	0.4194	0.3322	-0.2341	0.02046	-1.859	0.1626	0.08144	0.8729	0.4194	0.9526		119607					Benzenoids	Benzenes	Benzenesulfonyl compounds		315.1	31.54	1	1			5.675	6.308	6.29	6.322	6.4	6.345	6.216
0.9999	1	2	CAH2	CAH2;lvl2=7;lvl3=0	Carbonic anhydrase 2	C41H73N11O14	P07630	QSPIAISTK	[M+H2]+2	protein	-0.3242	-0.2144	-1.857	-1.184	0.08175	0.2538	0.4194	0.5981	0.3242	0.1098	1.857	0.629	0.08175	0.5382	0.4194	0.8					CHICK						472.8	51.77	2	1		CA2	6.52	6.074	5.726	6.011	5.86	6.131	6.203
0.952	0.743	2	Threonine	Threonine;lvl2=5;lvl3=0	Threonine	C4H9NO3			[M+H]+1	compound	0.07123	-0.0007519	1.852	-0.01884	0.08259	0.9852	0.422	0.9933	-0.07123	-0.07198	-1.852	-1.871	0.08259	0.07969	0.422	0.383	L-Threonine	6288	C4H9NO3	17.99			Organic acids	Amino acids and peptides	Amino acids	119.1	120.1	17.99	1	1			8.375	8.436	8.43	8.537	8.448	8.356	8.501
1	1	2	A0A1D5P2H5	A0A1D5P2H5;lvl2=1;lvl3=0	Uncharacterized protein	C77H119N21O26	A0A1D5P2H5	VFDKDGNGYISAAELR	[M+H3]+3	protein	0.3401	0.1339	1.849	0.7013	0.08304	0.4932	0.4225	0.7689	-0.3401	-0.2063	-1.849	-1.121	0.08304	0.2788	0.4225	0.6016					CHICK						585.6	64.94	3	1	sp|P02597|CALMS_CHICK, sp|P62149|CALM_CHICK, tr|A0A3Q3AZM2|A0A3Q3AZM2_CHICK, tr|F1P596|F1P596_CHICK	CALM2	6.274	5.924	5.021	6.609	6.418	6.459	6.437
1	1	2	A0A1D5PPU9	A0A1D5PPU9;lvl2=1;lvl3=0	Catalase	C70H105N17O19S1	A0A1D5PPU9	DAMLFPSFIHSQK	[M+H3]+3	protein	-0.2433	0.1424	-1.841	1.039	0.08423	0.3144	0.4252	0.6647	0.2433	0.3857	1.841	2.919	0.08423	0.01004	0.4252	0.1729					CHICK						507.6	76.4	3	1	tr|A0A1L1RX38|A0A1L1RX38_CHICK	CAT	5.313	5.353	5.296	5.214	5.065	5.377	4.938
1	1	2	A0A1D5PFK3	A0A1D5PFK3;lvl2=1;lvl3=0	Alpha-dystroglycan	C69H105N17O20S2	A0A1D5PFK3	LFDMSAFMAGPGNAK	[M+H3]+3	protein	-0.2692	0.06242	-1.841	0.4114	0.08426	0.6862	0.4252	0.9021	0.2692	0.3316	1.841	2.268	0.08426	0.03754	0.4252	0.3078					CHICK						519.6	82.21	3	1		DAG1	5.752	5.969	5.663	5.376	5.862	5.848	5.975
0.909	0.827	2	trans-Cinnamaldehyde	trans-Cinnamaldehyde;lvl2=3;lvl3=0	Cinnamaldehyde	C9H8O			[M+H]+1	compound	-0.03526	-0.01178	-1.837	-0.5915	0.08492	0.5624	0.4252	0.8201	0.03526	0.02347	1.837	1.223	0.08492	0.2391	0.4252	0.5743	trans-Cinnamaldehyde	637511	C9H8O	43.33			Polyketides	Phenylpropanoids	Cinnamaldehydes	132.1	133.1	43.33	1	1			8.095	8.108	8.092	8.02	8.074	8.139	8.101
0.991	0.1	2	N-cyclohexyl-2-[(5,8-dimethylquinolin-4-yl)oxy]-N-phenylacetamide	N-cyclohexyl-2-[(5,8-dimethylquinolin-4-yl)oxy]-N-phenylacetamide;lvl2=1;lvl3=0					[M+H]+1	compound	0.1119	0.08933	1.836	1.413	0.08497	0.1768	0.4252	0.5243	-0.1119	-0.02252	-1.836	-0.3698	0.08497	0.7164	0.4252	0.9063		2809837									389.2	87.14	1	1			6.533	6.68	6.47	6.532	6.673	6.352	6.69
0.9916	0.9985	2	A0A3Q2UKP2	A0A3Q2UKP2;lvl2=6;lvl3=0	Uncharacterized protein	C37H59N11O12	A0A3Q2UKP2	GETLQFR	[M+H2]+2	protein	0.08582	0.06496	1.825	1.331	0.08674	0.2018	0.4323	0.5616	-0.08582	-0.02086	-1.825	-0.4436	0.08674	0.6633	0.4323	0.8863					CHICK						425.7	52.25	2	1	tr|A0A3Q2TWJ9|A0A3Q2TWJ9_CHICK		6.917	6.955	6.859	6.859	6.833	6.844	6.878
0.9994	1	2	NRP1	NRP1;lvl2=7;lvl3=0	Neuropilin-1	C39H63N9O10	P79795	WAILTSK	[M+H2]+2	protein	0.07522	-0.0242	1.815	-0.5627	0.08832	0.5815	0.4348	0.8374	-0.07522	-0.09943	-1.815	-2.399	0.08832	0.02898	0.4348	0.2718					CHICK						409.7	61.88	2	1	tr|A0A1L1RW02|A0A1L1RW02_CHICK	NRP1	5.85	5.639	5.787	5.784	5.707	5.71	5.787
0.992	0.998	2	PC 10:0_22:4	PC 10:0_22:4;lvl2=1;lvl3=0					[M+H]+	lipid	-0.1519	-0.126	-1.815	-1.45	0.08836	0.1664	0.4348	0.5034	0.1519	0.02597	1.815	0.3102	0.08836	0.7604	0.4348	0.9237							Glycerophospholipids	Glycerophosphocholines	PC		726.5	114.2	1	1			6.442	5.849	6.041	6.03	6.286	6.468	6.042
1	0.9999	2	A0A1D5P806	A0A1D5P806;lvl2=1;lvl3=0	Uncharacterized protein	C68H101N17O19	A0A1D5P806	ELVFSDFHTLPR	[M+H3]+3	protein	-0.1403	0.06255	-1.811	0.7781	0.08891	0.4479	0.4348	0.7408	0.1403	0.2029	1.811	2.619	0.08891	0.01862	0.4348	0.2198					CHICK						487.6	72.98	3	1	tr|A0A1D5PF99|A0A1D5PF99_CHICK, tr|A0A1L1RJ69|A0A1L1RJ69_CHICK, tr|A0A3Q2TRR9|A0A3Q2TRR9_CHICK, tr|A0A3Q2UCG1|A0A3Q2UCG1_CHICK, tr|A0A3Q2UIW4|A0A3Q2UIW4_CHICK	HSPG2	5.812	6.085	5.948	5.992	5.87	5.949	5.686
1	1	2	Plasmanyl-PC O-20:0_22:4	Plasmanyl-PC O-20:0_22:4;lvl2=1;lvl3=0					[M+H]+	lipid	-0.2275	-0.23	-1.811	-1.764	0.08903	0.0969	0.4348	0.384	0.2275	-0.002458	1.811	-0.01956	0.08903	0.9846	0.4348	0.9879											852.7	122.3	1	1			5.343	4.86	5.444	4.976	4.98	5.398	5.021
0.864	0.798	2	Irgafos 168	Irgafos 168;lvl2=1;lvl3=0					[M+H]+1	compound	-0.1821	-0.2166	-1.81	-2.074	0.08904	0.05456	0.4348	0.2989	0.1821	-0.03441	1.81	-0.342	0.08904	0.7368	0.4348	0.9108		91601									647.5	121.6	1	1			5.891	5.661	5.801	5.481	5.499	6.054	5.764
1	1	2	A0A1D5PBY3	A0A1D5PBY3;lvl2=1;lvl3=0	Thioredoxin domain-containing protein	C54H95N13O17S1	A0A1D5PBY3	MNIPVLSDLTK	[M+H2]+2	protein	0.1912	0.003606	1.806	0.03282	0.08981	0.9742	0.4369	0.9905	-0.1912	-0.1876	-1.806	-1.772	0.08981	0.0955	0.4369	0.4041					CHICK						615.8	82.45	2	1	tr|A0A1D5PNR4|A0A1D5PNR4_CHICK	PRDX3	5.885	5.871	5.762	5.935	5.516	5.717	5.926
1	1	2	F1NX21	F1NX21;lvl2=2;lvl3=0	Uncharacterized protein	C69H111N19O21	F1NX21	PFELNIESNKPVR	[M+H3]+3	protein	0.1271	0.07547	1.798	1.029	0.09112	0.3189	0.4414	0.6647	-0.1271	-0.05162	-1.798	-0.7301	0.09112	0.4759	0.4414	0.7674					CHICK						514.9	63.17	3	1		CD109	6.477	6.574	6.398	6.492	6.446	6.275	6.752
0.9993	1	2	E1C486	E1C486;lvl2=1;lvl3=0	PSI domain-containing protein	C82H133N21O26S1	E1C486	DLWVNIDQMEKDKVK	[M+H4]+4	protein	0.1198	0.0003292	1.788	0.004733	0.09278	0.9963	0.4468	0.9977	-0.1198	-0.1195	-1.788	-1.783	0.09278	0.0936	0.4468	0.4012					CHICK						466	71.03	4	1		PLXDC2	5.2	5.534	5.238	5.262	5.335	5.35	5.372
0.985	0.099	2	Benzothiazole	Benzothiazole;lvl2=1;lvl3=0		C7H5NS			[M+H]+1	compound	-0.05048	-0.004004	-1.785	-0.1364	0.09329	0.8932	0.4468	0.967	0.05048	0.04648	1.785	1.643	0.09329	0.1199	0.4468	0.4492	Benzothiazole			40.35						135	136	40.35	1	1			8.292	8.3	8.295	8.323	8.333	8.376	8.277
0.89	0.095	2	1-Vinylimidazole	1-Vinylimidazole;lvl2=2;lvl3=0					[M+H]+1	compound	0.0684	0.006596	1.784	0.1658	0.09333	0.8704	0.4468	0.9552	-0.0684	-0.0618	-1.784	-1.612	0.09333	0.1264	0.4468	0.4492		66171									95.06	24.12	1	1			8.081	8.113	8.135	8.191	8.158	8.055	8.147
1	1	2	LYG	LYG;lvl2=1;lvl3=0	Lysozyme g	C80H125N23O30S1	P27042	MDIGTLHDDYSNDVVAR	[M+H3]+3	protein	-0.2595	0.02939	-1.779	0.1941	0.09431	0.8485	0.4494	0.9492	0.2595	0.2889	1.779	1.98	0.09431	0.06516	0.4494	0.3639					CHICK						641	67.44	3	1	tr|F1P5H6|F1P5H6_CHICK		5.958	6.064	5.911	6.115	6.136	6.007	5.942
1	1	2	E1C7M0	E1C7M0;lvl2=5;lvl3=0	Uncharacterized protein	C78H125N19O23	E1C7M0	EALVAFIEEIHQGIK	[M+H3]+3	protein	0.07814	0.0676	1.777	1.481	0.0946	0.1579	0.4494	0.4901	-0.07814	-0.01054	-1.777	-0.2396	0.0946	0.8136	0.4494	0.9372					CHICK						566.3	84.86	3	1		CPN1	5.939	5.937	6.023	6	6.058	5.78	5.915
		3	FA 12:4	FA 12:4;lvl2=0;lvl3=1		C12H16O2			[M-H]-	lipid	0.06621	0.07083	1.772	1.827	0.09539	0.08639	0.4513	0.3656	-0.06621	0.004628	-1.772	0.1239	0.09539	0.9029	0.4513	0.9615							FA	MCFA	MC-PUFA		191.1	100.9	-1	0			5.875	5.867	5.948	5.856	5.954	5.877	6.008
0.797	0.906	2	DG 18:2_22:4	DG 18:2_22:4;lvl2=1;lvl3=0	DG(18:2(9Z,12Z)/22:4(7Z,10Z,13Z,16Z)/0:0)[iso2]	C43H72O5			[M+NH4]+	lipid	-0.2319	0.09366	-1.765	0.687	0.09658	0.5019	0.454	0.7792	0.2319	0.3256	1.765	2.478	0.09658	0.02473	0.454	0.257		9543879					Glycerolipids	Diradylglycerols	DAG		686.6	119.7	1	1			5.615	6.24	6.206	5.914	5.895	5.985	5.542
0.9996	1	2	A0A1D5NYJ9	A0A1D5NYJ9;lvl2=1;lvl3=0	Septin	C74H113N21O25	A0A1D5NYJ9	FEGDPASHSQPGVQLK	[M+H3]+3	protein	-0.2325	-0.2707	-1.765	-1.98	0.09671	0.06517	0.454	0.3187	0.2325	-0.03822	1.765	-0.2901	0.09671	0.7754	0.454	0.9326					CHICK						566.3	55.78	3	1	tr|A0A1D5NTQ0|A0A1D5NTQ0_CHICK, tr|A0A1D5NUL5|A0A1D5NUL5_CHICK, tr|A0A1D5PKY9|A0A1D5PKY9_CHICK, tr|A0A1L1RLQ3|A0A1L1RLQ3_CHICK, tr|A0A1L1RNQ9|A0A1L1RNQ9_CHICK, tr|F1NLX2|F1NLX2_CHICK	SEPT6	5.444	5.542	5.219	4.879	4.59	5.491	5.142
0.929	0.664	2	Homoserine	Homoserine;lvl2=2;lvl3=0					[M+H]+1	compound	0.06269	0.002081	1.752	0.05603	0.09894	0.956	0.4619	0.9848	-0.06269	-0.06061	-1.752	-1.694	0.09894	0.1097	0.4619	0.4303		779									120.1	19.04	1	1			8.807	8.849	8.836	8.953	8.855	8.759	8.895
0.878	0.915	2	DG 18:1_18:0	DG 18:1_18:0;lvl2=1;lvl3=0					[M+NH4]+	lipid	-0.1118	-0.1431	-1.751	-2.159	0.09914	0.04636	0.4619	0.2777	0.1118	-0.0313	1.751	-0.49	0.09914	0.6308	0.4619	0.8681											640.6	122.4	1	1			6.499	6.348	6.783	6.664	6.564	6.662	6.579
0.957	0.756	2	Linoleoyl ethanolamide	Linoleoyl ethanolamide;lvl2=1;lvl3=0					[M+H]+1	compound	0.08145	0.03161	1.742	0.6514	0.1007	0.524	0.4654	0.7931	-0.08145	-0.04984	-1.742	-1.066	0.1007	0.3023	0.4654	0.6221		5283446					Fatty Acyls	Fatty amides	NAE		324.3	107.4	1	1			5.794	5.865	5.821	5.712	5.791	5.879	5.89
1	1	2	E1BXC2	E1BXC2;lvl2=1;lvl3=0	S-formylglutathione hydrolase	C61H96N18O19	E1BXC2	LINANFPTNPER	[M+H2]+2	protein	-0.2256	0.1857	-1.741	1.381	0.1008	0.1861	0.4654	0.5393	0.2256	0.4113	1.741	3.175	0.1008	0.005879	0.4654	0.1512					CHICK						693.4	63.52	2	1		ESD	5.821	5.824	6.012	5.282	5.858	5.736	5.674
0.641	0.952	2	PE 18:2_20:5	PE 18:2_20:5;lvl2=2;lvl3=0	PE(18:2(9Z,12Z)/20:5(5Z,8Z,11Z,14Z,17Z))	C43H72NO8P			[M-H]-	lipid	-0.1014	-0.124	-1.74	-2.052	0.101	0.05689	0.4654	0.3021	0.1014	-0.02269	1.74	-0.3896	0.101	0.702	0.4654	0.9029		52924374					Glycerophospholipids	Glycerophosphoethanolamines	PE		760.5	114.7	-1	0			6.737	6.367	6.404	6.414	6.57	6.471	6.567
1	1	2	A0A3Q2U7L8	A0A3Q2U7L8;lvl2=2;lvl3=0	Ig-like domain-containing protein	C67H107N17O24	A0A3Q2U7L8	SPGSAPVTVIYSNDK	[M+H2]+2	protein	-0.115	-0.1318	-1.737	-1.919	0.1016	0.07306	0.4662	0.3369	0.115	-0.01681	1.737	-0.254	0.1016	0.8027	0.4662	0.9332					CHICK						767.9	61.73	2	1			6.476	6.518	6.218	6.432	6.154	6.485	6.229
0.975	0.999	2	SM d18:2_24:4	SM d18:2_24:4;lvl2=2;lvl3=0					[M+FA-H]-	lipid	0.2076	0.28	1.727	2.244	0.1035	0.03932	0.4703	0.2503	-0.2076	0.07242	-1.727	0.6024	0.1035	0.5554	0.4703	0.8091							Sphingolipids	Sphingomyelins	SM		849.6	115.8	-1	0			5.955	6.354	6.293	6.248	6.079	6.027	6.118
0.9994	1	2	E1BRJ2	E1BRJ2;lvl2=1;lvl3=0	Uncharacterized protein	C57H91N17O19	E1BRJ2	GDVLVPAEPEHR	[M+H3]+3	protein	0.1608	0.2036	1.726	2.107	0.1036	0.05125	0.4703	0.2912	-0.1608	0.04287	-1.726	0.4603	0.1036	0.6515	0.4703	0.8801					CHICK						440.2	54.07	3	1		STC2	6.299	6.351	5.968	6.348	6.433	5.903	6.267
0.9917	0.9954	2	A0A1D5PS29	A0A1D5PS29;lvl2=7;lvl3=0	Elongation factor 2	C34H64N10O9S2	A0A1D5PS29	TILMMGR	[M+H2]+2	protein	-0.2951	0.09622	-1.726	0.5423	0.1037	0.5951	0.4703	0.8441	0.2951	0.3913	1.726	2.288	0.1037	0.03606	0.4703	0.3078					CHICK						411.2	59.98	2	1	sp|Q90705|EF2_CHICK	EEF2	5.407	5.558	5.62	5.109	5.556	5.325	5.526
0.58	0.999	2	LysoPC 18:0	LysoPC 18:0;lvl2=1;lvl3=0	PC(18:0/0:0)	C26H54NO7P			[M+H]+	lipid	-0.09238	0.01818	-1.723	0.3267	0.1042	0.7481	0.471	0.9193	0.09238	0.1106	1.723	2.062	0.1042	0.05585	0.471	0.3392		497299					Glycerophospholipids	Glycerophosphocholines	LPC		524.4	112.5	1	1			7.015	6.824	7.063	7.044	7.135	6.964	6.835
0.883	0.731	2	Ethoxyquin	Ethoxyquin;lvl2=1;lvl3=0					[M+H]+1	compound	-0.01929	-0.01155	-1.715	-0.9895	0.1056	0.3372	0.4731	0.6783	0.01929	0.007741	1.715	0.6883	0.1056	0.5011	0.4731	0.7799		3293									218.2	37.92	1	1			7.286	7.236	7.263	7.266	7.272	7.304	7.268
1	1	2	E1C1I6	E1C1I6;lvl2=1;lvl3=0	Aldo_ket_red domain-containing protein	C70H110N22O23	E1C1I6	AIGISNFNHEQIER	[M+H3]+3	protein	-0.1273	-0.1357	-1.715	-1.761	0.1057	0.09728	0.4731	0.384	0.1273	-0.008405	1.715	-0.1132	0.1057	0.9113	0.4731	0.9674					CHICK						543.3	60.91	3	1	tr|Q90W83|Q90W83_CHICK, tr|R4GG24|R4GG24_CHICK	LOC772271	5.924	5.921	6.102	6.046	5.924	6.106	5.799
0.883	0.549	2	Aspartic acid	Aspartic acid;lvl2=3;lvl3=0					[M+H]+1	compound	-0.1716	0.005146	-1.714	0.04953	0.1058	0.9611	0.4731	0.9848	0.1716	0.1767	1.714	1.765	0.1058	0.09656	0.4731	0.4041		5960					Organic acids	Amino acids and peptides	Amino acids		134	24.5	1	1			8.506	8.601	8.738	8.562	8.808	8.772	8.632
		3	FA 13:0	FA 13:0;lvl2=0;lvl3=1		C13H26O2			[M-H]-	lipid	-0.05526	-0.007866	-1.705	-0.2338	0.1076	0.8181	0.4786	0.9385	0.05526	0.0474	1.705	1.462	0.1076	0.1631	0.4786	0.4909							FA	LCFA	LC-SFA		213.2	107.8	-1	0			5.074	5.216	5.291	5.229	5.12	5.21	5.13
1	1	2	Z4YJB8	Z4YJB8;lvl2=2;lvl3=0	Actin-depolymerizing factor	C61H86N12O20	Z4YJB8	YALYDASFETK	[M+H2]+2	protein	-0.2288	0.01246	-1.703	0.08936	0.1078	0.9299	0.4786	0.979	0.2288	0.2413	1.703	1.796	0.1078	0.09138	0.4786	0.4011					CHICK						654.3	66.91	2	1	sp|P18359|DEST_CHICK	DSTN	5.614	5.646	5.458	5.081	5.418	5.354	5.681
0.957	0.098	2	Pentadecanoic acid	Pentadecanoic acid;lvl2=1;lvl3=0					[M-H]-1	compound	-0.05782	-0.07685	-1.699	-2.176	0.1086	0.04486	0.4802	0.2741	0.05782	-0.01902	1.699	-0.5591	0.1086	0.5838	0.4802	0.8302		13849					Fatty Acyls	Fatty acids	Saturated FA		241.2	109.9	-1	0			5.602	5.441	5.542	5.618	5.46	5.637	5.465
1	1	2	LIPL	LIPL;lvl2=2;lvl3=0	Lipoprotein lipase	C91H138N22O29	P11602	ITGLDPAGPTFEYADAPIR	[M+H2]+2	protein	-0.09637	-0.05731	-1.696	-0.9722	0.1092	0.3454	0.4802	0.6841	0.09637	0.03905	1.696	0.6875	0.1092	0.5016	0.4802	0.7799					CHICK						1003	79.22	2	1		LPL	6.825	6.632	6.767	6.647	6.661	6.803	6.477
1	1	2	F1NI83	F1NI83;lvl2=1;lvl3=0	Uncharacterized protein	C49H86N16O17	F1NI83	LAGTQQDLAVR	[M+H2]+2	protein	0.1458	0.1347	1.695	1.509	0.1094	0.1508	0.4802	0.4825	-0.1458	-0.01113	-1.695	-0.1294	0.1094	0.8987	0.4802	0.9594					CHICK						586.3	53.87	2	1		PCDH12	5.035	4.919	4.821	4.592	5.14	4.575	5.059
0.89	0.511	2	all-cis-4,7,10,13,16-Docosapentaenoic acid	all-cis-4,7,10,13,16-Docosapentaenoic acid;lvl2=3;lvl3=0	Docosapentaenoic acid (22n-6)	C22H34O2			[M+H-H2O]+1	compound	-0.1138	0.1832	-1.69	2.622	0.1104	0.01848	0.4831	0.1715	0.1138	0.297	1.69	4.411	0.1104	0.0004369	0.4831	0.07051	all-cis-4,7,10,13,16-Docosapentaenoic acid	6441454	C22H34O2	110.1			Fatty Acyls	Fatty acids	Unsaturated FA	330.3	313.3	110.1	1	1			6.285	6.567	6.561	6.444	6.6	6.274	6.12
0.938	1	2	Alkenyl-DG P-18:0_20:5	Alkenyl-DG P-18:0_20:5;lvl2=1;lvl3=0					[M+H]+	lipid	-0.09734	-0.08293	-1.682	-1.381	0.112	0.1863	0.4834	0.5393	0.09734	0.01441	1.682	0.249	0.112	0.8066	0.4834	0.9341											627.5	120.7	1	1			7.081	7.111	7.31	7.109	7	7.281	7.057
1	1	2	A0A1D5PC23	A0A1D5PC23;lvl2=2;lvl3=0	Transaldolase	C44H77N11O16S1	A0A1D5PC23	MESALEQLK	[M+H2]+2	protein	-0.5434	0.08955	-1.68	0.2668	0.1124	0.7931	0.4834	0.932	0.5434	0.633	1.68	1.957	0.1124	0.06805	0.4834	0.3648					CHICK						524.8	58.68	2	1		TALDO1	6.437	6.391	6.116	6.471	6.448	6.455	6.291
0.9953	0.9948	2	MARE1	MARE1;lvl2=1;lvl3=0	Microtubule-associated protein RP/EB family member 1	C52H90N14O20	Q5ZLC7	LTVEDLEKER	[M+H3]+3	protein	-0.2364	0.1385	-1.676	0.9464	0.1131	0.358	0.4834	0.6944	0.2364	0.3748	1.676	2.659	0.1131	0.01716	0.4834	0.2089					CHICK						411.2	59.83	3	1	tr|A0A1I7Q3Z7|A0A1I7Q3Z7_CHICK	MAPRE1	5.883	5.609	5.935	5.44	5.8	5.247	5.591
0.945	0.839	2	Docosapentaenoic acid	Docosapentaenoic acid;lvl2=3;lvl3=0					[M+H]+1	compound	-0.1169	0.1886	-1.676	2.608	0.1131	0.01904	0.4834	0.1728	0.1169	0.3055	1.676	4.382	0.1131	0.0004639	0.4834	0.07051		5497182					Fatty Acyls	Fatty acids	Unsaturated FA		331.3	109.9	1	1			6.272	6.564	6.557	6.441	6.596	6.27	6.105
0.996	0.999	2	PC 15:0_24:4	PC 15:0_24:4;lvl2=1;lvl3=0					[M+H]+	lipid	-0.1928	0.0565	-1.67	0.4718	0.1143	0.6435	0.4834	0.8792	0.1928	0.2493	1.67	2.16	0.1143	0.04632	0.4834	0.3243							Glycerophospholipids	Glycerophosphocholines	PC		824.6	119.4	1	1			6.503	6.886	6.845	6.675	6.663	6.635	6.306
0.9988	0.9993	2	F1NL38	F1NL38;lvl2=11;lvl3=0	Uncharacterized protein	C39H69N9O11	F1NL38	PLLIQEK	[M+H2]+2	protein	-0.169	0.1119	-1.668	1.064	0.1148	0.3031	0.4834	0.6512	0.169	0.2809	1.668	2.772	0.1148	0.0136	0.4834	0.1934					CHICK						420.8	54.71	2	1	tr|A0A1L1RKA9|A0A1L1RKA9_CHICK	HRG	6.405	6.747	6.208	6.064	6.689	6.709	6.336
0.777	0.981	2	LysoPC 13:0	LysoPC 13:0;lvl2=1;lvl3=0	LysoPC 13:0	C21H44NO7P			[M+H]+	lipid	-0.09461	-0.02088	-1.667	-0.3545	0.115	0.7276	0.4834	0.9193	0.09461	0.07373	1.667	1.299	0.115	0.2123	0.4834	0.5406		24779450					Glycerophospholipids [GP]	Glycerophosphocholines [GP01]	Monoacylglycerophosphocholines [GP0105]		454.3	1.713	1	1			5.252	5.412	5.365	5.338	5.32	5.346	5.157
0.987	0.099	2	Betaine	Betaine;lvl2=2;lvl3=0	Betaine	C5H11NO2			[M+H]+1	compound	-0.0481	-0.02434	-1.665	-0.8121	0.1153	0.4286	0.4834	0.736	0.0481	0.02376	1.665	0.8227	0.1153	0.4228	0.4834	0.7292	Betaine	247	C5H11NO2	3.928			Organic acids	Amino acids and peptides	Amino acids	117.1	118.1	3.928	1	1			8.665	8.618	8.62	8.634	8.614	8.631	8.633
0.9969	0.999	2	F1NHT5	F1NHT5;lvl2=11;lvl3=0	Uncharacterized protein	C36H61N9O14	F1NHT5	DPVADISK	[M+H2]+2	protein	0.0543	0.01366	1.665	0.4037	0.1153	0.6918	0.4834	0.9044	-0.0543	-0.04064	-1.665	-1.246	0.1153	0.2306	0.4834	0.5609					CHICK						422.7	48.95	2	1		FETUB	6.605	6.604	6.524	6.52	6.525	6.379	6.572
0.9997	0.9995	2	A0A1D5PW77	A0A1D5PW77;lvl2=6;lvl3=0	Ig-like domain-containing protein	C90H135N23O28	A0A1D5PW77	SYTDLTRPHSLFSYATK	[M+H3]+3	protein	-0.1835	-0.1959	-1.664	-1.713	0.1155	0.1061	0.4834	0.3922	0.1835	-0.01242	1.664	-0.1127	0.1155	0.9117	0.4834	0.9674					CHICK						663	67.41	3	1	tr|Q2EJU6|Q2EJU6_CHICK	LOC776376	6.509	6.059	6.23	6.307	6.306	6.034	6.256
0.813	0.508	2	NP-017061	NP-017061;lvl2=1;lvl3=0		C20H30O4			[M-H]-1	compound	0.1233	0.1387	1.661	1.8	0.1162	0.0907	0.4834	0.3711	-0.1233	0.01539	-1.661	0.2073	0.1162	0.8384	0.4834	0.9496	NP-017061			104.1						334.2	333.2	103.8	-1	0			5.705	5.965	5.993	5.673	5.854	5.953	5.89
0.9948	0.9979	2	H11R	H11R;lvl2=4;lvl3=0	Histone H1.11R	C34H54N12O13	P08288	GTGASGSFR	[M+H2]+2	protein	-0.2799	0.1931	-1.661	1.104	0.1162	0.2859	0.4834	0.6368	0.2799	0.473	1.661	2.807	0.1162	0.01266	0.4834	0.1844					CHICK						420.2	23.42	2	1	sp|P08284|H101_CHICK, sp|P08285|H103_CHICK, sp|P08286|H110_CHICK, sp|P08287|H11L_CHICK, tr|A0A452J861|A0A452J861_CHICK, tr|F1NME1|F1NME1_CHICK		5.763	6.273	6.395	5.185	5.92	5.487	5.842
0.929	0.664	2	Bis(2-ethylhexyl) sebacate	Bis(2-ethylhexyl) sebacate;lvl2=2;lvl3=0		C26H50O4			[M+H]+1	compound	-0.04206	-0.04242	-1.66	-1.614	0.1163	0.1262	0.4834	0.4319	0.04206	-0.0003585	1.66	-0.01415	0.1163	0.9889	0.4834	0.9913	Bis(2-ethylhexyl) sebacate			115.5						426.4	427.4	115.5	1	1			6.132	6.096	6.1	6.064	6.045	6.106	6.061
0.9989	1	2	Q5F3D2	Q5F3D2;lvl2=1;lvl3=0	Uncharacterized protein	C44H73N15O15	Q5F3D2	VHIDIGADGR	[M+H3]+3	protein	-0.307	0.0796	-1.659	0.4145	0.1166	0.684	0.4834	0.9013	0.307	0.3866	1.659	2.089	0.1166	0.05303	0.4834	0.3332					CHICK						351.5	52.52	3	1		HNRNPH3	5.735	5.907	6.01	5.333	5.711	5.389	5.787
1	0.999	2	E1BZN8	E1BZN8;lvl2=3;lvl3=0	Uncharacterized protein	C63H94N18O19	E1BZN8	VTNYVNWINER	[M+H2]+2	protein	0.1117	-0.01767	1.658	-0.2525	0.1169	0.8038	0.4834	0.9343	-0.1117	-0.1294	-1.658	-1.92	0.1169	0.07291	0.4834	0.371					CHICK						704.4	68.8	2	1		F12	6.025	5.856	5.868	5.977	5.607	5.834	6.036
		3	FA 20:0	FA 20:0;lvl2=0;lvl3=1		C20H40O2			[M-H]-	lipid	-0.09383	-0.09092	-1.658	-1.548	0.1169	0.1412	0.4834	0.4629	0.09383	0.002914	1.658	0.05149	0.1169	0.9596	0.4834	0.9822							FA	LCFA	LC-SFA		311.3	115.2	-1	0			5.329	5.281	5.239	5.086	5.396	5.457	5.279
0.817	0.996	2	DG 16:0_18:0	DG 16:0_18:0;lvl2=1;lvl3=0	CDP-DG(16:0/18:0)	C46H85N3O15P2			[M+NH4]+	lipid	-0.0671	-0.05261	-1.655	-1.251	0.1174	0.2291	0.4839	0.5859	0.0671	0.01449	1.655	0.3573	0.1174	0.7255	0.4839	0.9063		53477913					Glycerolipids	Diradylglycerols	DAG		614.6	122.3	1	1			5.939	5.92	6.039	6.098	6.124	5.994	5.909
		3	FA 19:3	FA 19:3;lvl2=0;lvl3=1		C19H32O2			[M-H]-	lipid	-0.2435	-0.1487	-1.652	-0.9722	0.1181	0.3454	0.4851	0.6841	0.2435	0.09475	1.652	0.6427	0.1181	0.5295	0.4851	0.7929		134724496					FA	LCFA	LC-PUFA		291.2	109.8	-1	0			5.169	4.325	5.14	5.27	5.152	4.897	4.744
0.942	0.709	2	Docosanamide	Docosanamide;lvl2=2;lvl3=0					[M+H]+1	compound	-0.06795	-0.0787	-1.643	-1.834	0.1199	0.08533	0.4891	0.3634	0.06795	-0.01075	1.643	-0.26	0.1199	0.7982	0.4891	0.9332		76468					Fatty Acyls	Fatty amides	Primary amides		340.4	115.3	1	1			6.237	6.171	6.331	6.205	6.197	6.261	6.218
0.979	0.817	2	Hexadecanamide	Hexadecanamide;lvl2=2;lvl3=0					[M+H]+1	compound	0.1681	-0.06382	1.642	-0.6008	0.1201	0.5564	0.4891	0.8155	-0.1681	-0.2319	-1.642	-2.265	0.1201	0.03772	0.4891	0.3078		69421					Fatty Acyls	Fatty amides	Primary amides		256.3	108.9	1	1			6.289	6.437	6.315	6.377	6.26	6.741	6.816
0.964	0.098	2	Hexadecanedioic acid	Hexadecanedioic acid;lvl2=2;lvl3=0					[M-H]-1	compound	-0.04123	-0.006631	-1.641	-0.2543	0.1203	0.8025	0.4891	0.9338	0.04123	0.0346	1.641	1.377	0.1203	0.1874	0.4891	0.5163		10459					Fatty Acyls	Fatty acids	Dicarboxylic acids		285.2	104.8	-1	0			6.331	6.269	6.297	6.374	6.341	6.298	6.256
1	1	2	Plasmenyl-PC P-18:0_22:6	Plasmenyl-PC P-18:0_22:6;lvl2=1;lvl3=0					[M+H]+	lipid	0.1129	0.09608	1.633	1.339	0.122	0.1992	0.4936	0.5616	-0.1129	-0.01679	-1.633	-0.2429	0.122	0.8112	0.4936	0.9358											818.6	117.9	1	1			6.582	6.806	6.801	6.65	6.727	6.699	6.744
0.963	0.902	2	8Z,11Z,14Z-Eicosatrienoic acid	8Z,11Z,14Z-Eicosatrienoic acid;lvl2=3;lvl3=0					[M+H]+1	compound	-0.07486	0.09198	-1.63	1.93	0.1227	0.07159	0.4936	0.3335	0.07486	0.1668	1.63	3.632	0.1227	0.002242	0.4936	0.1243		5280581					Fatty Acyls	Fatty acids	Unsaturated FA		307.3	110.4	1	1			6.657	6.611	6.613	6.61	6.815	6.543	6.511
0.859	0.535	2	6-Methylnicotinamide	6-Methylnicotinamide;lvl2=1;lvl3=0					[M+H]+1	compound	0.116	0.05242	1.625	0.7074	0.1237	0.4895	0.4936	0.7679	-0.116	-0.06363	-1.625	-0.8911	0.1237	0.3861	0.4936	0.6997		96351									137.1	8.179	1	1			5.895	5.962	6.015	6.222	6.035	5.762	5.842
0.9913	0.9959	2	A0A1D5NW68	A0A1D5NW68;lvl2=11;lvl3=0	Albumin	C34H57N11O13S1	A0A1D5NW68	C[101]CQLPEDR	[M+H2]+2	protein	-0.1316	-0.161	-1.624	-1.913	0.124	0.07381	0.4936	0.3369	0.1316	-0.02933	1.624	-0.3617	0.124	0.7223	0.4936	0.9063					CHICK						481.2	52.16	2	1		ALB	6.849	6.522	6.498	6.414	6.317	6.502	6.597
0.993	0.9994	2	A0A1D5PAE8	A0A1D5PAE8;lvl2=4;lvl3=0	Leukotriene A(4) hydrolase	C42H61N11O11	A0A1D5PAE8	LFGEQFR	[M+H2]+2	protein	0.09883	0.07828	1.622	1.238	0.1244	0.2336	0.4936	0.5868	-0.09883	-0.02055	-1.622	-0.3373	0.1244	0.7403	0.4936	0.9109					CHICK						448.7	61.41	2	1		LTA4H	5.428	5.513	5.369	5.247	5.244	5.478	5.51
0.9916	0.999	2	A0A1D5PMD9	A0A1D5PMD9;lvl2=3;lvl3=0	Carboxylic ester hydrolase	C64H88N14O18	A0A1D5PMD9	FSEPQPPEPWK	[M+H3]+3	protein	0.274	0.3062	1.62	1.744	0.1248	0.1003	0.4936	0.3865	-0.274	0.03217	-1.62	0.1902	0.1248	0.8516	0.4936	0.9513					CHICK						447.9	67.52	3	1	tr|A0A1D5NX08|A0A1D5NX08_CHICK	LOC769704	5.237	6.018	5.571	5.957	5.793	5.871	5.324
1	1	2	HSP70	HSP70;lvl2=2;lvl3=0	Heat shock 70 kDa protein	C58H88N14O21S1	P08106	NSLESYTYNMK	[M+H2]+2	protein	-0.1945	0.1461	-1.616	1.17	0.1256	0.2591	0.4936	0.6047	0.1945	0.3406	1.616	2.831	0.1256	0.01206	0.4936	0.1821					CHICK						675.3	59.82	2	1			5.875	6.09	5.899	5.489	5.775	5.748	5.838
0.9926	0.9982	2	F1NDH2	F1NDH2;lvl2=30;lvl3=0	Angiotensin 1-10	C115H181N27O39S1	F1NDH2	LTLPEFRIEDSSDLQEFLADMK	[M+H3]+3	protein	0.07803	0.049	1.615	0.9772	0.1259	0.343	0.4936	0.6841	-0.07803	-0.02903	-1.615	-0.6008	0.1259	0.5564	0.4936	0.8091					CHICK						866.4	95.66	3	1		AGT	6.737	6.661	6.574	6.753	6.776	6.441	6.687
0.967	1	2	PC[OH] OH-14:1_20:1	PC[OH] OH-14:1_20:1;lvl2=1;lvl3=0					[M+H]+	lipid	0.05994	-0.01952	1.614	-0.5068	0.126	0.6192	0.4936	0.8586	-0.05994	-0.07946	-1.614	-2.14	0.126	0.04807	0.4936	0.3243							Glycerophospholipids	Glycerophosphocholines	PC		774.6	115.8	1	1			6.017	5.97	5.975	6.071	6.013	5.98	6.035
0.9998	1	2	COAA1	COAA1;lvl2=1;lvl3=0	Collagen alpha-1(X) chain	C39H63N9O13S1	P08125	ELSGMSFM[147]K	[M+H2]+2	protein	-0.1338	-0.01537	-1.61	-0.1782	0.1269	0.8608	0.4936	0.9523	0.1338	0.1185	1.61	1.425	0.1269	0.1733	0.4936	0.5015					CHICK						523.2	65.07	2	1	tr|F1NRH2|F1NRH2_CHICK	COL10A1	5.715	5.585	5.425	5.822	5.906	5.559	5.485
0.995	0.996	2	PC 21:0_22:6	PC 21:0_22:6;lvl2=1;lvl3=0	PC(21:0/22:6(4Z,7Z,10Z,13Z,16Z,19Z))	C51H90NO8P			[M+H]+	lipid	-0.1783	-0.03747	-1.609	-0.3259	0.1272	0.7487	0.4936	0.9193	0.1783	0.1408	1.609	1.271	0.1272	0.222	0.4936	0.5509		24778519					Glycerophospholipids	Glycerophosphocholines	PC		876.6	118.8	1	1			5.638	5.693	5.891	5.317	5.388	5.811	5.462
0.979	0.995	2	PC 17:2_22:6	PC 17:2_22:6;lvl2=1;lvl3=0	PC(17:2(9Z,12Z)/22:6(4Z,7Z,10Z,13Z,16Z,19Z))	C47H78NO8P			[M+H]+	lipid	-0.2029	-0.1018	-1.607	-0.7765	0.1277	0.4488	0.4936	0.7408	0.2029	0.1011	1.607	0.8008	0.1277	0.435	0.4936	0.7376		52922639					Glycerophospholipids	Glycerophosphocholines	PC		816.6	116.6	1	1			6.086	5.769	5.427	5.363	5.915	5.886	5.793
		3	Cobalt.2	Cobalt.2;lvl2=0;lvl3=1		Co++			[M+C10H15N2O8]+1	inorganic	-0.2234	-0.2452	-1.601	-1.693	0.1289	0.1098	0.4936	0.3999	0.2234	-0.02176	1.601	-0.1559	0.1289	0.878	0.4936	0.9533		104729					Cation	Transition Metal			350	34.08	1	1			7.019	6.998	7.09	6.759	6.826	6.671	6.477
1	1	2	CDC42	CDC42;lvl2=1;lvl3=0	Cell division control protein 42 homolog	C85H133N19O27	Q90694	NVFDEAILAALEPPEPK	[M+H3]+3	protein	-0.2776	0.119	-1.6	0.661	0.1291	0.518	0.4936	0.7914	0.2776	0.3966	1.6	2.286	0.1291	0.03621	0.4936	0.3078					CHICK						618.3	94.28	3	1	tr|A0A3Q2TUW7|A0A3Q2TUW7_CHICK	CDC42	5.903	5.817	5.842	4.733	5.771	5.524	5.846
0.986	0.099	2	MDPBP	MDPBP;lvl2=1;lvl3=0					[M+H]+1	compound	-0.04364	-0.02372	-1.6	-0.838	0.1291	0.4144	0.4936	0.736	0.04364	0.01992	1.6	0.7305	0.1291	0.4757	0.4936	0.7674		71300672									262.1	105.7	1	1			6.216	6.351	6.316	6.199	6.212	6.287	6.234
0.992	0.997	2	PC 15:1_22:2	PC 15:1_22:2;lvl2=1;lvl3=0	PC(15:1(9Z)/22:2(13Z,16Z))	C45H84NO8P			[M+H]+	lipid	-0.05174	-0.01332	-1.599	-0.3966	0.1295	0.6969	0.4936	0.9064	0.05174	0.03842	1.599	1.187	0.1295	0.2525	0.4936	0.5832		52922400					Glycerophospholipids	Glycerophosphocholines	PC		798.6	119	1	1			7.134	7.157	7.079	7.196	7.085	7.175	7.039
0.9956	0.9988	2	AMPN	AMPN;lvl2=9;lvl3=0	Aminopeptidase Ey	C39H68N12O14	O57579	ALEQALER	[M+H2]+2	protein	0.06605	0.06506	1.596	1.515	0.1301	0.1494	0.4936	0.4805	-0.06605	-0.0009951	-1.596	-0.02404	0.1301	0.9811	0.4936	0.9871					CHICK						465.3	50.46	2	1	tr|A0A3Q2U741|A0A3Q2U741_CHICK, tr|F1N8Z5|F1N8Z5_CHICK	ANPEP	6.136	6.046	5.968	5.922	6.076	6.039	6.11
0.802	0.09	2	4,6-Dimethyl-2(1H)-pyrimidinone	4,6-Dimethyl-2(1H)-pyrimidinone;lvl2=1;lvl3=0					[M+H]+1	compound	-0.03377	-0.0589	-1.592	-2.675	0.131	0.01659	0.4936	0.1593	0.03377	-0.02514	1.592	-1.185	0.131	0.2534	0.4936	0.5832		9508									125.1	18.11	1	1			6.441	6.421	6.416	6.443	6.364	6.466	6.483
0.976	0.099	2	Lactamide	Lactamide;lvl2=1;lvl3=0					[M+H]+1	compound	0.3346	-0.004107	1.589	-0.0188	0.1315	0.9852	0.4936	0.9933	-0.3346	-0.3387	-1.589	-1.609	0.1315	0.1272	0.4936	0.4492		94220					Organic acids	Carboxylic acids	Primary carboxylic acid amides		90.06	17.67	1	1			8.377	8.93	8.868	8.854	8.593	8.27	9.317
0.9997	1	2	F1NN49	F1NN49;lvl2=2;lvl3=0	Delta-aminolevulinic acid dehydratase	C68H116N16O22S1	F1NN49	LEGMLQPLVEDGLK	[M+H3]+3	protein	-0.09963	0.001339	-1.589	0.02058	0.1316	0.9838	0.4936	0.9933	0.09963	0.101	1.589	1.611	0.1316	0.1268	0.4936	0.4492					CHICK						514.6	80.04	3	1		ALAD	6.366	6.036	6.351	6.144	6.395	6.152	6.181
1	1	2	Q90864	Q90864;lvl2=1;lvl3=0	Beta-H globin	C61H88N16O19	Q90864	DFTPASQAAWQK	[M+H2]+2	protein	-0.309	-0.1602	-1.578	-0.7886	0.1341	0.4418	0.4936	0.7386	0.309	0.1487	1.578	0.7597	0.1341	0.4585	0.4936	0.7587					CHICK						675.3	62.06	2	1		HBE1	6.627	6.449	5.937	6.374	6.204	6.419	6.462
0.983	0.999	2	PC 14:1_26:2	PC 14:1_26:2;lvl2=1;lvl3=0					[M+H]+	lipid	-0.1473	-0.2709	-1.578	-2.796	0.1341	0.01295	0.4936	0.1462	0.1473	-0.1235	1.578	-1.323	0.1341	0.2043	0.4936	0.5309							Glycerophospholipids	Glycerophosphocholines	PC		840.6	121.2	1	1			6.973	6.495	7.096	6.899	6.692	7.044	6.862
0.946	0.84	2	5-Hydroxylysine	5-Hydroxylysine;lvl2=1;lvl3=0	5-Hydroxylysine	C6H14N2O3			[M+H]+1	compound	-0.05384	-0.03502	-1.578	-0.9889	0.1342	0.3374	0.4936	0.6783	0.05384	0.01882	1.578	0.5514	0.1342	0.589	0.4936	0.8347	5-Hydroxylysine	3032849	C6H14N2O3	25.7			Organic acids	Amino acids and peptides	Amino acids	162.1	163.1	25.7	1	1			7.355	7.401	7.473	7.481	7.369	7.322	7.338
0.988	1	2	SM d18:0_18:3	SM d18:0_18:3;lvl2=2;lvl3=0					[M+FA-H]-	lipid	0.07821	0.05613	1.577	1.091	0.1343	0.2915	0.4936	0.64	-0.07821	-0.02208	-1.577	-0.4453	0.1343	0.6621	0.4936	0.8857							Sphingolipids	Sphingomyelins	SM		771.6	114.9	-1	0			6.648	6.577	6.516	6.503	6.59	6.402	6.657
0.972	0.798	2	Stearamide	Stearamide;lvl2=2;lvl3=0					[M+H]+1	compound	0.145	-0.03583	1.574	-0.3748	0.135	0.7128	0.4936	0.9143	-0.145	-0.1809	-1.574	-1.963	0.135	0.06728	0.4936	0.3648		31292					Fatty Acyls	Fatty amides	Primary amides		284.3	110.9	1	1			6.244	6.244	6.203	6.201	6.066	6.392	6.578
0.996	1	2	PC 12:0_24:4	PC 12:0_24:4;lvl2=1;lvl3=0					[M+H]+	lipid	0.0532	0.08605	1.573	2.452	0.1352	0.02605	0.4936	0.1989	-0.0532	0.03285	-1.573	0.9714	0.1352	0.3458	0.4936	0.6643							Glycerophospholipids	Glycerophosphocholines	PC		782.6	126.1	1	1			6.886	7.175	6.961	7.035	7.063	6.903	7.028
0.815	0.638	2	Buphedrine	Buphedrine;lvl2=1;lvl3=0					[M+H]+1	compound	-0.1181	0.006362	-1.573	0.08164	0.1353	0.9359	0.4936	0.9799	0.1181	0.1245	1.573	1.658	0.1353	0.1169	0.4936	0.4427		46260									180.1	8.498	1	1			5.525	5.301	5.364	5.35	5.449	5.377	5.208
0.851	0.973	2	Plasmenyl-PE P-18:0_18:2	Plasmenyl-PE P-18:0_18:2;lvl2=1;lvl3=0					[M+H]+	lipid	-0.1023	-0.0628	-1.572	-0.9301	0.1354	0.3661	0.4936	0.7011	0.1023	0.03951	1.572	0.6072	0.1354	0.5522	0.4936	0.8073											728.6	120.8	1	1			7.141	7.173	7.327	7.05	7.001	7.258	7.014
0.934	0.097	2	?-Muricholic Acid	?-Muricholic Acid;lvl2=1;lvl3=0		C24H40O5			[M+FA-H]-1	compound	0.254	0.3197	1.568	1.902	0.1364	0.07528	0.4936	0.3369	-0.254	0.06576	-1.568	0.406	0.1364	0.6901	0.4936	0.8937	?-Muricholic Acid			101.6						408.3	453.3	101.5	-1	0			4.286	5.812	5.393	5.274	5.2	5.363	5.283
1	1	2	THIO	THIO;lvl2=1;lvl3=0	Thioredoxin	C61H97N15O22	P08629	SVGNLADFEAELK	[M+H2]+2	protein	-0.1493	-0.02348	-1.568	-0.2376	0.1364	0.8152	0.4936	0.9385	0.1493	0.1258	1.568	1.322	0.1364	0.2049	0.4936	0.5313					CHICK						696.9	76.07	2	1		TXN	5.884	5.688	5.921	5.563	5.869	5.974	5.829
0.855	0.792	2	Cystine	Cystine;lvl2=2;lvl3=0					[M+H]+1	compound	0.1072	0.05371	1.568	0.757	0.1365	0.4601	0.4936	0.7455	-0.1072	-0.05348	-1.568	-0.7821	0.1365	0.4456	0.4936	0.7473		67678					Organic acids	Amino acids and peptides	Amino acids		241	33.16	1	1			7.113	7.433	7.536	7.44	7.333	7.314	7.35
0.9974	0.9993	2	E1C0K5	E1C0K5;lvl2=1;lvl3=0	Uncharacterized protein	C56H80N16O14	E1C0K5	NVFDVPFHAR	[M+H3]+3	protein	0.1674	0.239	1.567	2.156	0.1368	0.04663	0.4936	0.278	-0.1674	0.07168	-1.567	0.671	0.1368	0.5118	0.4936	0.7838					CHICK						401.2	67.09	3	1		MFGE8	5.382	5.695	5.017	5.714	5.663	5.367	5.457
0.993	0.9979	2	A0A1D5PGD5	A0A1D5PGD5;lvl2=5;lvl3=0	Collagen alpha-3(VI) chain	C41H68N10O9	A0A1D5PGD5	LLPSFIR	[M+H2]+2	protein	-0.1146	-0.09972	-1.566	-1.313	0.1369	0.2076	0.4936	0.5648	0.1146	0.01488	1.566	0.2034	0.1369	0.8414	0.4936	0.9509					CHICK						423.3	69.5	2	1	rev_tr|H9L0M7|H9L0M7_CHICK, sp|P15989|CO6A3_CHICK, tr|A0A3Q2U4U7|A0A3Q2U4U7_CHICK, tr|A0A3Q2UD12|A0A3Q2UD12_CHICK, tr|A0A3Q2UMJ2|A0A3Q2UMJ2_CHICK, tr|A0A3Q3AR07|A0A3Q3AR07_CHICK, tr|F1P2F0|F1P2F0_CHICK	COL6A3	6.129	5.702	5.985	6.054	5.907	5.852	5.801
0.973	1	2	LysoPE 20:1	LysoPE 20:1;lvl2=2;lvl3=0	PE(20:1(11Z)/0:0)	C25H50NO7P			[M+H]+	lipid	-0.08194	-0.0315	-1.566	-0.5801	0.1369	0.5699	0.4936	0.828	0.08194	0.05044	1.566	0.964	0.1369	0.3494	0.4936	0.6653		52925139					Glycerophospholipids	Glycerophosphoethanolamines	LPE		508.3	108.2	1	1			6.152	5.949	6.037	6.07	6.154	5.956	5.884
1	1	2	IGHM	IGHM;lvl2=10;lvl3=0	Ig mu chain C region	C41H65N11O11	P01875	VISGPPYR	[M+H2]+2	protein	-0.1339	-0.2954	-1.565	-3.327	0.1372	0.004267	0.4936	0.09444	0.1339	-0.1615	1.565	-1.888	0.1372	0.07728	0.4936	0.3804					CHICK						444.8	49.36	2	1	tr|A0A3Q2UMU2|A0A3Q2UMU2_CHICK		6.944	6.397	6.482	6.742	6.388	6.649	6.708
0.972	0.797	2	Paraxanthine	Paraxanthine;lvl2=1;lvl3=0					[M+H]+1	compound	0.2137	0.2243	1.564	1.582	0.1374	0.1332	0.4936	0.4479	-0.2137	0.01065	-1.564	0.07798	0.1374	0.9388	0.4936	0.9792		4687					Nucleic acids	Purines	Xanthines		181.1	33.18	1	1			6.222	6.079	6.033	6.118	5.859	5.376	6.102
1	1	2	Plasmanyl-PC O-18:0_20:5	Plasmanyl-PC O-18:0_20:5;lvl2=1;lvl3=0					[M+H]+	lipid	0.1089	0.01506	1.563	0.2082	0.1377	0.8377	0.4936	0.9458	-0.1089	-0.09388	-1.563	-1.347	0.1377	0.1968	0.4936	0.5254											794.6	118.9	1	1			7.906	7.814	7.796	7.857	7.851	7.593	7.911
		3	Nickel.2	Nickel.2;lvl2=0;lvl3=1		Ni++			[M+C10H15N2O8]+1	inorganic	0.05807	0.06976	1.561	1.807	0.138	0.08953	0.4936	0.3711	-0.05807	0.01169	-1.561	0.3142	0.138	0.7574	0.4936	0.9219		934					Cation	Transition Metal			349	36.04	1	1			5.78	5.892	5.883	5.871	5.867	5.922	5.86
0.978	0.995	2	PC 18:4_20:5	PC 18:4_20:5;lvl2=1;lvl3=0	PC(18:4(6Z,9Z,12Z,15Z)/20:5(5Z,8Z,11Z,14Z,17Z))	C46H74NO8P			[M+H]+	lipid	-0.2004	0.04896	-1.561	0.3675	0.1381	0.7181	0.4936	0.9184	0.2004	0.2494	1.561	1.942	0.1381	0.06993	0.4936	0.3674		52922927					Glycerophospholipids	Glycerophosphocholines	PC		800.5	114.3	1	1			5.612	5.399	5.525	5.536	5.671	5.402	5.066
0.9995	0.999	2	F1P291	F1P291;lvl2=3;lvl3=0	Osteonectin	C67H114N22O22	F1P291	RLEAGDHTVELLAR	[M+H2]+2	protein	-0.0783	-0.159	-1.56	-3.052	0.1384	0.007602	0.4936	0.1171	0.0783	-0.0807	1.56	-1.608	0.1384	0.1274	0.4936	0.4492					CHICK						790.4	58.48	2	1	sp|P36377|SPRC_CHICK	SPARC	6.886	6.562	6.992	6.905	6.672	6.8	6.751
1	1	2	HMGB1	HMGB1;lvl2=1;lvl3=0	High mobility group protein B1	C55H90N16O19	Q9YH06	GEHPGLSIGDVAK	[M+H2]+2	protein	-0.4766	-0.03319	-1.56	-0.1047	0.1384	0.9179	0.4936	0.9736	0.4766	0.4435	1.56	1.451	0.1384	0.1661	0.4936	0.4909					CHICK						640.3	56.74	2	1		HMGB1	5.648	5.66	6.212	4.201	5.201	5.459	5.493
0.9955	0.9988	2	F1NPN5	F1NPN5;lvl2=2;lvl3=0	SERPIN domain-containing protein	C50H82N16O10	F1NPN5	RLHLYLPR	[M+H3]+3	protein	0.2753	0.4314	1.558	2.353	0.1387	0.03172	0.4936	0.2256	-0.2753	0.1561	-1.558	0.884	0.1387	0.3898	0.4936	0.7017					CHICK						356.6	54.71	3	1		SPIA3	5.569	6.815	6.034	6.133	6.401	5.883	6.373
0.9971	0.9985	2	A0A1L1RKH8	A0A1L1RKH8;lvl2=9;lvl3=0	2-phospho-D-glycerate hydro-lyase	C63H100N16O23	A0A1L1RKH8	GNPTVEVDLYTNK	[M+H3]+3	protein	-0.1047	0.01873	-1.558	0.2686	0.1388	0.7917	0.4936	0.932	0.1047	0.1234	1.558	1.837	0.1388	0.08493	0.4936	0.3912					CHICK						483.9	63.99	3	1	sp|P51913|ENOA_CHICK, tr|A0A1D5PSH6|A0A1D5PSH6_CHICK, tr|A0A1L1RNS0|A0A1L1RNS0_CHICK, tr|A0A1L1RQQ0|A0A1L1RQQ0_CHICK, tr|F1NZ78|F1NZ78_CHICK	ENO1	6.037	5.981	6.104	5.91	6.132	6.083	6.033
0.976	0.999	2	LysoPC 15:0	LysoPC 15:0;lvl2=1;lvl3=0	PC(15:0/0:0)	C23H48NO7P			[M+H]+	lipid	0.07072	0.2059	1.55	4.347	0.1408	0.0004992	0.4962	0.0253	-0.07072	0.1352	-1.55	2.962	0.1408	0.009186	0.4962	0.1719		24779458					Glycerophospholipids	Glycerophosphocholines	LPC		482.3	104.8	1	1			7.585	7.693	7.51	7.688	7.73	7.494	7.456
0.842	0.985	2	PC 15:0_22:6	PC 15:0_22:6;lvl2=1;lvl3=0	PC(15:0/22:6(4Z,7Z,10Z,13Z,16Z,19Z))	C45H78NO8P			[M+FA-H]-	lipid	-0.1667	-0.03143	-1.549	-0.2814	0.1409	0.782	0.4962	0.9308	0.1667	0.1353	1.549	1.257	0.1409	0.2267	0.4962	0.5569		52922342					Glycerophospholipids	Glycerophosphocholines	PC		836.5	115.7	-1	0			5.099	4.861	4.929	5.222	5.015	4.957	4.806
0.999	1	2	Plasmenyl-PC P-20:0_14:1	Plasmenyl-PC P-20:0_14:1;lvl2=1;lvl3=0					[M+H]+	lipid	0.03538	-0.0001471	1.549	-0.006207	0.141	0.9951	0.4962	0.9976	-0.03538	-0.03552	-1.549	-1.555	0.141	0.1395	0.4962	0.4659											744.6	119.4	1	1			7.684	7.727	7.714	7.662	7.63	7.666	7.675
0.973	0.099	2	NP-019181	NP-019181;lvl2=2;lvl3=0		C15H24O2			[M-H]-1	compound	-0.02497	-0.01447	-1.545	-0.8628	0.1419	0.401	0.4962	0.7341	0.02497	0.0105	1.545	0.6497	0.1419	0.5251	0.4962	0.7929	NP-019181			105.9						236.2	235.2	105.9	-1	0			6.124	6.114	6.057	6.117	6.118	6.142	6.095
0.9997	1	2	A0A1D5NY41	A0A1D5NY41;lvl2=11;lvl3=0	Uncharacterized protein	C49H85N13O17S1	A0A1D5NY41	LEEEVAAMLR	[M+H2]+2	protein	0.05432	-0.00796	1.545	-0.2181	0.142	0.8301	0.4962	0.9425	-0.05432	-0.06228	-1.545	-1.771	0.142	0.09562	0.4962	0.4041					CHICK						580.8	69.25	2	1	tr|A0A1L1RRT4|A0A1L1RRT4_CHICK	PGLYRP2	6.327	6.322	6.266	6.398	6.246	6.136	6.33
0.996	0.996	2	PC 14:1_22:6	PC 14:1_22:6;lvl2=1;lvl3=0	PC(14:1(9Z)/22:6(4Z,7Z,10Z,13Z,16Z,19Z))	C44H74NO8P			[M+H]+	lipid	-0.1118	0.02107	-1.544	0.2805	0.1421	0.7827	0.4962	0.9308	0.1118	0.1328	1.544	1.835	0.1421	0.08515	0.4962	0.3912		52922298					Glycerophospholipids	Glycerophosphocholines	PC		776.5	115.2	1	1			6.68	6.684	6.617	6.755	6.66	6.746	6.431
0.994	1	2	PC 11:0_24:1	PC 11:0_24:1;lvl2=1;lvl3=0					[M+H]+	lipid	-0.04056	0.005362	-1.543	0.1965	0.1424	0.8467	0.4962	0.948	0.04056	0.04593	1.543	1.747	0.1424	0.09984	0.4962	0.4101							Glycerophospholipids	Glycerophosphocholines	PC		774.6	120.1	1	1			7.374	7.468	7.475	7.413	7.448	7.473	7.377
1	0.1	2	4-Dodecylbenzenesulfonic acid	4-Dodecylbenzenesulfonic acid;lvl2=1;lvl3=0					[M-H]-1	compound	0.1464	0.1995	1.541	2.023	0.1429	0.06014	0.4965	0.3125	-0.1464	0.05307	-1.541	0.5584	0.1429	0.5843	0.4965	0.8302		8485					Benzenoids	Benzenesulfonic acids	Benzenesulfonic acids		325.2	112.8	-1	0			5.053	5.414	5.283	4.922	5.343	5.115	5.091
0.952	0.999	2	PE 16:0_20:4	PE 16:0_20:4;lvl2=1;lvl3=0	PE(16:0/20:4(5Z,8Z,11Z,14Z))	C41H74NO8P			[M+H]+	lipid	0.04214	0.03236	1.533	1.135	0.1447	0.2732	0.5014	0.6233	-0.04214	-0.009777	-1.533	-0.3558	0.1447	0.7267	0.5014	0.9063		9546800					Glycerophospholipids	Glycerophosphoethanolamines	PE		740.5	117.6	1	1			8.007	7.954	7.89	7.936	7.968	7.973	8.056
0.999	1	2	Plasmenyl-PC P-20:0_18:4	Plasmenyl-PC P-20:0_18:4;lvl2=1;lvl3=0					[M+H]+	lipid	0.1594	0.1092	1.53	1.01	0.1455	0.3275	0.5026	0.6694	-0.1594	-0.05021	-1.53	-0.482	0.1455	0.6363	0.5026	0.8722											794.6	120.8	1	1			6.08	6.117	5.873	5.797	6.124	6.008	6.083
0.9992	0.9988	2	A0A3Q3ANM5	A0A3Q3ANM5;lvl2=1;lvl3=0	Actin-related protein 2/3 complex subunit 4	C45H73N9O13	A0A3Q3ANM5	IVAEEFLK	[M+H2]+2	protein	-0.3073	0.1475	-1.526	0.706	0.1465	0.4903	0.5046	0.7679	0.3073	0.4549	1.526	2.259	0.1465	0.03821	0.5046	0.3078					CHICK						474.8	65.7	2	1	tr|F1P010|F1P010_CHICK	ARPC4	5.699	5.977	5.966	5.528	5.864	5.56	5.812
0.9968	0.9996	2	A0A1D5PE74	A0A1D5PE74;lvl2=4;lvl3=0	Fibrillar collagen NC1 domain-containing protein	C39H67N11O15	A0A1D5PE74	DAQLSAPTK	[M+H2]+2	protein	-0.1354	-0.1991	-1.515	-2.146	0.1494	0.04751	0.5114	0.2791	0.1354	-0.06374	1.515	-0.7129	0.1494	0.4862	0.5114	0.7748					CHICK						465.7	43.75	2	1		COL5A1	6.171	5.657	5.681	5.971	5.716	5.757	5.702
0.947	0.84	2	1-Stearoylglycerol	1-Stearoylglycerol;lvl2=2;lvl3=0					[M+Na]+1	compound	0.1008	0.2256	1.515	3.265	0.1494	0.004868	0.5114	0.09775	-0.1008	0.1247	-1.515	1.873	0.1494	0.0794	0.5114	0.383											381.3	111.2	1	1			6.474	6.601	6.472	6.654	6.915	6.45	6.45
0.9952	1	2	A0A3Q2U321	A0A3Q2U321;lvl2=23;lvl3=0	Uncharacterized protein	C48H82N12O19	A0A3Q2U321	EDPSITQLTK	[M+H2]+2	protein	-0.05115	-0.1384	-1.513	-3.945	0.1497	0.001158	0.5114	0.04676	0.05115	-0.08723	1.513	-2.581	0.1497	0.02011	0.5114	0.2243					CHICK						566.3	59.33	2	1	tr|A0A3Q2TUR8|A0A3Q2TUR8_CHICK, tr|A0A3Q2UBV6|A0A3Q2UBV6_CHICK, tr|A0A3Q2UC30|A0A3Q2UC30_CHICK	POSTN	6.112	5.831	6.019	6.033	5.966	5.93	6.016
0.9926	0.9994	2	A0A1D5NVQ7	A0A1D5NVQ7;lvl2=7;lvl3=0	Neural cell adhesion molecule 1	C50H83N15O18	A0A1D5NVQ7	AGEQDATIHLK	[M+H3]+3	protein	0.09168	-0.04138	1.507	-0.6556	0.1512	0.5214	0.5151	0.7927	-0.09168	-0.1331	-1.507	-2.188	0.1512	0.04388	0.5151	0.3215					CHICK						394.9	45.81	3	1	sp|P13590|NCAM1_CHICK, tr|A0A1D5PQ40|A0A1D5PQ40_CHICK, tr|A0A1D5PYU2|A0A1D5PYU2_CHICK, tr|F1NLB3|F1NLB3_CHICK	NCAM1	5.964	5.833	5.863	5.803	5.757	5.819	6.082
0.993	0.9999	2	CASP2	CASP2;lvl2=1;lvl3=0	Caspase-2	C71H124N16O23S2	Q98943	DIITIEMVEMIQAK	[M+H4]+4	protein	0.2274	0.3119	1.501	1.983	0.1528	0.06476	0.5155	0.3187	-0.2274	0.08444	-1.501	0.5573	0.1528	0.5851	0.5155	0.8302					CHICK						409.2	46.22	4	1	tr|A0A1D5PA44|A0A1D5PA44_CHICK, tr|F1NP15|F1NP15_CHICK	CASP2	4.972	5.266	5.195	5.034	5.376	4.633	5.219
0.89	0.554	2	?2-cis-Hexadecenoic acid	?2-cis-Hexadecenoic acid;lvl2=1;lvl3=0		C16H30O2			[M+H-H2O]+1	compound	0.09408	0.12	1.5	1.844	0.1531	0.08376	0.5155	0.3612	-0.09408	0.02596	-1.5	0.4139	0.1531	0.6844	0.5155	0.8937	?2-cis-Hexadecenoic acid			110.4						254.2	237.2	110.4	1	1			7.093	7.219	6.846	7.153	7.165	7.066	7.111
0.918	0.096	2	3-Aminobenzamide	3-Aminobenzamide;lvl2=1;lvl3=0					[M+H]+1	compound	0.1134	0.05689	1.5	0.725	0.1532	0.4789	0.5155	0.7612	-0.1134	-0.05652	-1.5	-0.7474	0.1532	0.4657	0.5155	0.7641		1645					Benzenoids	Benzoic acids	Aminobenzamides		137.1	7.912	1	1			5.847	5.947	5.959	6.19	5.988	5.733	5.763
0.9998	1	2	FABPL	FABPL;lvl2=1;lvl3=0	Fatty acid-binding protein, liver	C50H87N11O15	P80226	ALALPEDLIK	[M+H2]+2	protein	0.5741	1.041	1.498	2.618	0.1535	0.01865	0.5155	0.1718	-0.5741	0.4667	-1.498	1.218	0.1535	0.2408	0.5155	0.5765					CHICK						541.8	76.56	2	1	tr|A0A140T8G0|A0A140T8G0_CHICK	FABP1	4.763	5.938	6.649	6.644	7.147	6.799	6.129
0.962	0.098	2	3-Hydroxypyridine	3-Hydroxypyridine;lvl2=1;lvl3=0	3-Hydroxypyridine	C5H5NO			[M+H]+1	compound	0.0452	0.07851	1.496	2.504	0.1541	0.02348	0.5155	0.1891	-0.0452	0.03331	-1.496	1.103	0.1541	0.2865	0.5155	0.6058	3-Hydroxypyridine	7971	C5H5NO	8.913			Organoheterocyclic compounds	Pyridines	Pyridines	95.04	96.04	8.913	1	1			6.402	6.548	6.396	6.429	6.368	6.335	6.36
0.801	0.867	2	Plasmenyl-PE P-16:0_22:6	Plasmenyl-PE P-16:0_22:6;lvl2=2;lvl3=0					[M-H]-	lipid	-0.04111	-0.08943	-1.496	-3.135	0.1542	0.006389	0.5155	0.109	0.04111	-0.04832	1.496	-1.758	0.1542	0.09785	0.5155	0.4075											746.5	117.9	-1	0			6.489	6.477	6.485	6.485	6.385	6.563	6.457
0.817	0.091	2	3-Acetylpyridine	3-Acetylpyridine;lvl2=1;lvl3=0					[M+H]+1	compound	-0.03622	-0.00992	-1.495	-0.3946	0.1543	0.6984	0.5155	0.9073	0.03622	0.0263	1.495	1.086	0.1543	0.2937	0.5155	0.6117		9589					Organic oxygen compounds	Ketones	Aryl alkyl ketones		122.1	8.21	1	1			6.231	6.225	6.218	6.224	6.232	6.3	6.226
0.562	0.996	2	PC 18:0_24:4	PC 18:0_24:4;lvl2=1;lvl3=0					[M+FA-H]-	lipid	-0.1366	-0.2026	-1.492	-2.133	0.1551	0.04874	0.5166	0.2822	0.1366	-0.06603	1.492	-0.7215	0.1551	0.481	0.5166	0.769							Glycerophospholipids	Glycerophosphocholines	PC		910.7	120.9	-1	0			4.809	4.781	4.832	4.781	4.761	5.345	4.953
0.787	1	2	Plasmanyl-PC O-18:0_22:6	Plasmanyl-PC O-18:0_22:6;lvl2=2;lvl3=0					[M+FA-H]-	lipid	0.08387	0.04435	1.49	0.7594	0.1556	0.4587	0.5171	0.7455	-0.08387	-0.03952	-1.49	-0.7021	0.1556	0.4927	0.5171	0.779											864.6	119	-1	0			6.308	6.499	6.53	6.384	6.313	6.395	6.413
0.969	0.789	2	4-Indolecarbaldehyde	4-Indolecarbaldehyde;lvl2=1;lvl3=0					[M+H]+1	compound	0.04412	-0.009677	1.484	-0.3138	0.1571	0.7577	0.5185	0.9224	-0.04412	-0.05379	-1.484	-1.81	0.1571	0.08911	0.5185	0.3984		333703									146.1	23.66	1	1			6.824	6.802	6.876	6.891	6.856	6.771	6.871
0.9995	1	2	TPIS	TPIS;lvl2=5;lvl3=0	Triosephosphate isomerase	C74H118N24O21	P00940	DIGAAWVILGHSERR	[M+H4]+4	protein	-0.148	0.01334	-1.484	0.1289	0.1573	0.899	0.5185	0.9683	0.148	0.1613	1.484	1.617	0.1573	0.1253	0.5185	0.4492					CHICK						420.7	71.26	4	1		TPI1	5.832	5.776	6.033	5.673	5.927	5.888	5.913
		3	FA 15:0	FA 15:0;lvl2=0;lvl3=1		C15H30O2			[M-H]-	lipid	-0.05365	-0.09249	-1.484	-2.465	0.1573	0.02541	0.5185	0.1968	0.05365	-0.03884	1.484	-1.074	0.1573	0.2987	0.5185	0.6156							FA	LCFA	LC-SFA		241.2	110.1	-1	0			5.587	5.362	5.502	5.596	5.428	5.601	5.439
0.668	0.956	2	PE 16:0_20:5	PE 16:0_20:5;lvl2=2;lvl3=0	PE(20:5(5Z,8Z,11Z,14Z,17Z)/16:0)	C41H72NO8P			[M-H]-	lipid	-0.0933	-0.1667	-1.481	-2.551	0.1579	0.02136	0.519	0.1826	0.0933	-0.07344	1.481	-1.166	0.1579	0.2607	0.519	0.5856		52924669					Glycerophospholipids	Glycerophosphoethanolamines	PE		736.5	116.2	-1	0			7.003	6.58	6.922	6.8	6.825	7.14	6.944
0.9974	0.9998	2	HS90A	HS90A;lvl2=6;lvl3=0	Heat shock protein HSP 90-alpha	C50H77N11O20	P11501	YIDEEELNK	[M+H2]+2	protein	-0.2498	0.009279	-1.475	0.05278	0.1597	0.9586	0.5235	0.9848	0.2498	0.2591	1.475	1.529	0.1597	0.1457	0.5235	0.4723					CHICK						576.8	53.16	2	1	tr|A0A1D5P5R0|A0A1D5P5R0_CHICK, tr|A0A1D5PUL6|A0A1D5PUL6_CHICK, tr|A0A1L1RND0|A0A1L1RND0_CHICK	HSP90AA1	5.747	5.651	5.882	5.176	5.71	5.476	5.754
0.878	1	2	PE 20:3_20:3	PE 20:3_20:3;lvl2=1;lvl3=0	PE(20:3(8Z,11Z,14Z)/20:3(8Z,11Z,14Z))	C45H78NO8P			[M+H]+	lipid	-0.1172	0.08201	-1.472	0.9928	0.1603	0.3356	0.5239	0.6783	0.1172	0.1992	1.472	2.503	0.1603	0.02354	0.5239	0.2511		52924625					Glycerophospholipids	Glycerophosphoethanolamines	PE		792.6	119.2	1	1			6.387	6.611	6.897	6.784	6.837	6.656	6.579
1	1	2	A0A1D5NT57	A0A1D5NT57;lvl2=1;lvl3=0	Uncharacterized protein	C83H120N22O26	A0A1D5NT57	ARPFFNEFQGADSEVK	[M+H3]+3	protein	-0.132	-0.07554	-1.468	-0.8093	0.1615	0.4302	0.5265	0.736	0.132	0.05649	1.468	0.6281	0.1615	0.5388	0.5265	0.8					CHICK						614.6	65.96	3	1	tr|A0A1D5NTT9|A0A1D5NTT9_CHICK, tr|A0A3Q2TUY5|A0A3Q2TUY5_CHICK, tr|A0A3Q2U471|A0A3Q2U471_CHICK, tr|A0A3Q3A4U3|A0A3Q3A4U3_CHICK, tr|F1NR30|F1NR30_CHICK	ROBO1	5.512	4.998	5.268	5.373	5.364	5.35	5.172
0.9995	1	2	NEL	NEL;lvl2=8;lvl3=0	Protein NEL	C51H79N15O18	Q90827	YLELESSGHR	[M+H3]+3	protein	0.1016	0.01058	1.464	0.147	0.1625	0.885	0.5269	0.9617	-0.1016	-0.09099	-1.464	-1.312	0.1625	0.2081	0.5269	0.5339					CHICK						397.5	46.56	3	1	tr|A0A1D5PMA3|A0A1D5PMA3_CHICK, tr|F1NWY6|F1NWY6_CHICK	NEL	5.589	5.528	5.594	5.396	5.371	5.424	5.643
0.572	1	2	LysoPE 20:0	LysoPE 20:0;lvl2=2;lvl3=0	PE(20:0/0:0)	C25H52NO7P			[M-H]-	lipid	-0.05766	0.05108	-1.464	1.25	0.1625	0.2293	0.5269	0.5859	0.05766	0.1087	1.464	2.761	0.1625	0.01391	0.5269	0.1944		52925131					Glycerophospholipids	Glycerophosphoethanolamines	LPE		508.3	109.5	-1	0			5.717	5.681	5.789	5.726	5.845	5.788	5.585
0.995	0.1	2	2-Picoline	2-Picoline;lvl2=1;lvl3=0					[M+H]+1	compound	-0.03839	-0.0349	-1.461	-1.28	0.1635	0.2189	0.5286	0.5774	0.03839	0.003487	1.461	0.1327	0.1635	0.8961	0.5286	0.9575		7975									94.07	10.33	1	1			6.962	6.934	6.997	7.036	7.09	7.09	6.93
0.9999	1	2	A0A3Q2UBA5	A0A3Q2UBA5;lvl2=2;lvl3=0	Uncharacterized protein	C69H110N18O21S1	A0A3Q2UBA5	GVQIPLPEGMDFTR	[M+H2]+2	protein	-0.1248	-0.03729	-1.457	-0.4195	0.1644	0.6804	0.5303	0.8996	0.1248	0.08753	1.457	1.022	0.1644	0.3221	0.5303	0.641					CHICK						780.4	82.34	2	1	tr|C5H3Z3|C5H3Z3_CHICK	PLTP	5.507	5.083	5.145	5.341	5.451	5.223	5.001
0.933	0.097	2	Inosine	Inosine;lvl2=2;lvl3=0					[M+H]+1	compound	0.1227	-0.1522	1.449	-1.733	0.1665	0.1024	0.5353	0.3867	-0.1227	-0.275	-1.449	-3.247	0.1665	0.005048	0.5353	0.1503		135398641					Nucleic acids	Purines	Purine ribonucleosides		269.1	11.88	1	1			6.861	6.727	7.007	6.958	6.853	6.504	6.947
1	1	2	A0A3Q2U9M3	A0A3Q2U9M3;lvl2=3;lvl3=0	Ig-like domain-containing protein	C73H111N17O24	A0A3Q2U9M3	SPGSAPVTVIYYNDK	[M+H2]+2	protein	-0.1027	-0.09911	-1.448	-1.346	0.167	0.1969	0.5353	0.5582	0.1027	0.003574	1.448	0.05039	0.167	0.9604	0.5353	0.9822					CHICK						805.9	65.85	2	1			5.967	5.883	5.903	5.795	5.769	5.79	5.75
0.531	1	2	Plasmenyl-PE P-18:1_18:1	Plasmenyl-PE P-18:1_18:1;lvl2=1;lvl3=0					[M+H]+	lipid	-0.09532	-0.05528	-1.447	-0.8085	0.1673	0.4307	0.5353	0.736	0.09532	0.04004	1.447	0.6077	0.1673	0.5519	0.5353	0.8073											728.6	120.3	1	1			7.142	7.178	7.324	7.035	6.996	7.244	7.018
0.964	0.999	2	PC[OH] OH-16:1_25:5	PC[OH] OH-16:1_25:5;lvl2=1;lvl3=0					[M+H]+	lipid	0.09685	0.1269	1.445	1.825	0.1678	0.08674	0.5355	0.3656	-0.09685	0.03009	-1.445	0.4489	0.1678	0.6595	0.5355	0.8842							Glycerophospholipids	Glycerophosphocholines	PC		864.6	116.4	1	1			5.884	5.514	5.459	5.786	5.739	5.612	5.723
0.972	0.994	2	LysoPC 20:2	LysoPC 20:2;lvl2=2;lvl3=0	PC(20:2(11Z,14Z)/0:0)	C28H54NO7P			[M+H]+	lipid	-0.09432	-0.006278	-1.442	-0.09249	0.1686	0.9275	0.5366	0.9781	0.09432	0.08805	1.442	1.346	0.1686	0.197	0.5366	0.5254		52924053					Glycerophospholipids	Glycerophosphocholines	LPC		548.4	107	1	1			6.35	6.281	6.293	6.43	6.465	6.357	6.075
0.9962	1	2	KPYM	KPYM;lvl2=8;lvl3=0	Pyruvate kinase PKM	C70H103N21O24	P00548	QPAHDAWAEDVDLR	[M+H3]+3	protein	-0.1171	-0.1404	-1.436	-1.66	0.1702	0.1164	0.5393	0.4163	0.1171	-0.02335	1.436	-0.2864	0.1702	0.7782	0.5393	0.9326					CHICK						541.6	61.7	3	1	tr|A0A1D5P9V0|A0A1D5P9V0_CHICK, tr|F1NW43|F1NW43_CHICK	PKM	6.306	5.939	6.07	5.908	5.911	5.82	6.153
0.923	0.942	2	Plasmenyl-PE P-18:0_22:5	Plasmenyl-PE P-18:0_22:5;lvl2=1;lvl3=0					[M+H]+	lipid	-0.108	-0.05416	-1.436	-0.6938	0.1703	0.4978	0.5393	0.774	0.108	0.05385	1.436	0.7159	0.1703	0.4844	0.5393	0.773											778.6	120.1	1	1			6.782	6.813	6.993	6.64	6.633	6.91	6.69
0.999	1	2	Plasmenyl-PC P-18:1_15:1	Plasmenyl-PC P-18:1_15:1;lvl2=1;lvl3=0					[M+H]+	lipid	-0.09386	-0.05104	-1.428	-0.7483	0.1725	0.4651	0.5446	0.7502	0.09386	0.04282	1.428	0.6516	0.1725	0.5239	0.5446	0.7929											728.6	120.2	1	1			7.13	7.179	7.318	7.008	6.994	7.237	7.011
0.942	0.097	2	Dioctyl phthalate	Dioctyl phthalate;lvl2=1;lvl3=0					[M+H]+1	compound	-0.01662	-0.007965	-1.426	-0.6582	0.1732	0.5198	0.5446	0.7927	0.01662	0.00866	1.426	0.7427	0.1732	0.4684	0.5446	0.7656		8346					Benzenoids	Benzoic acids	Benzoic acid esters		391.3	31.75	1	1			7.18	7.221	7.192	7.178	7.183	7.225	7.193
0.998	0.1	2	Bis(methylbenzylidene)sorbitol	Bis(methylbenzylidene)sorbitol;lvl2=3;lvl3=0					[M+H-H2O]+1	compound	0.1698	-0.03669	1.425	-0.2968	0.1733	0.7704	0.5446	0.9245	-0.1698	-0.2065	-1.425	-1.733	0.1733	0.1023	0.5446	0.4151		66583808									369.2	101.4	1	1			7.099	7.024	6.868	6.887	6.823	6.79	6.975
1	1	2	A0A1D5NW08	A0A1D5NW08;lvl2=3;lvl3=0	Uncharacterized protein	C64H111N17O21	A0A1D5NW08	KVTNVLEVQEPAK	[M+H3]+3	protein	0.09519	0.2164	1.422	3.115	0.1742	0.006661	0.5461	0.1098	-0.09519	0.1212	-1.422	1.811	0.1742	0.08895	0.5461	0.3984					CHICK						485.6	55.81	3	1	tr|F1NPT2|F1NPT2_CHICK	F8	5.286	5.46	5.47	5.441	5.621	5.233	5.309
0.874	0.935	2	PE 14:0_18:2	PE 14:0_18:2;lvl2=1;lvl3=0	PE(18:2(9Z,12Z)/14:0)	C37H70NO8P			[M-H]-	lipid	0.0714	0.1095	1.419	2.096	0.1751	0.05229	0.5474	0.2935	-0.0714	0.03808	-1.419	0.7567	0.1751	0.4602	0.5474	0.7593		52924356					Glycerophospholipids	Glycerophosphoethanolamines	PE		686.5	115.9	-1	0			5.224	5.337	5.192	5.27	5.483	5.361	5.442
1	1	2	A0A1D5PJW4	A0A1D5PJW4;lvl2=1;lvl3=0	Proteasome subunit alpha type	C122H198N28O45	A0A1D5PJW4	ILSPEEIEKYVAEIEKEKEENEK	[M+H5]+5	protein	0.1137	0.1014	1.416	1.217	0.1761	0.2413	0.549	0.5898	-0.1137	-0.01227	-1.416	-0.1527	0.1761	0.8805	0.549	0.9534					CHICK						556.1	80.64	5	1		PSMA7	5.347	5.526	5.26	5.574	5.603	5.476	5.684
0.9982	1	2	F1NJU5	F1NJU5;lvl2=10;lvl3=0	Uncharacterized protein	C56H93N17O18	F1NJU5	GYNILTQEAKR	[M+H3]+3	protein	0.1184	0.1621	1.411	1.861	0.1774	0.08121	0.549	0.3539	-0.1184	0.04368	-1.411	0.5204	0.1774	0.6099	0.549	0.8524					CHICK						431.6	53.92	3	1		C8A	6.285	6.462	6.352	6.045	6.433	6.042	6.285
0.839	1	2	LysoPE 19:0	LysoPE 19:0;lvl2=1;lvl3=0	PE(19:0/0:0)	C24H50NO7P			[M-H]-	lipid	-0.07595	-0.01916	-1.411	-0.343	0.1775	0.7361	0.549	0.9193	0.07595	0.05679	1.411	1.055	0.1775	0.3072	0.549	0.629		52925147					Glycerophospholipids	Glycerophosphoethanolamines	LPE		494.3	108.6	-1	0			5.135	5.435	5.444	5.256	5.345	5.241	5.236
0.9905	0.9981	2	O93417	O93417;lvl2=1;lvl3=0	Caspase-3	C39H66N10O10	O93417	VLTSLFR	[M+H2]+2	protein	0.08514	0.01482	1.41	0.2365	0.1776	0.8161	0.549	0.9385	-0.08514	-0.07033	-1.41	-1.165	0.1776	0.2612	0.549	0.5856					CHICK						418.3	65.88	2	1	tr|A0A1D5P668|A0A1D5P668_CHICK	CASP3	5.247	5.249	5.483	5.342	5.148	5.072	5.237
0.846	1	2	Alkenyl-DG P-18:1_20:5	Alkenyl-DG P-18:1_20:5;lvl2=1;lvl3=0					[M+H]+	lipid	-0.04821	-0.07102	-1.409	-2.001	0.1779	0.06268	0.549	0.3177	0.04821	-0.02281	1.409	-0.6669	0.1779	0.5143	0.549	0.7867											625.5	117.9	1	1			6.992	7.052	7.035	6.871	6.88	7.076	6.868
1	0.9997	2	MBL	MBL;lvl2=2;lvl3=0	Mannose-binding protein	C39H67N11O16	Q98TA4	VLEDDLSR	[M+H2]+2	protein	0.124	0.2572	1.406	2.81	0.1789	0.01258	0.5507	0.1456	-0.124	0.1332	-1.406	1.51	0.1789	0.1505	0.5507	0.479					CHICK						473.7	52.36	2	1		MBL	6.372	6.494	5.864	6.173	6.174	6.017	6.235
1	1	2	SPRC	SPRC;lvl2=1;lvl3=0	SPARC	C61H102N18O21	P36377	LEAGDHTVELLAR	[M+H3]+3	protein	-0.07378	-0.09845	-1.401	-1.801	0.1803	0.09052	0.5535	0.3711	0.07378	-0.02466	1.401	-0.4683	0.1803	0.6459	0.5535	0.8752					CHICK						475.3	62.17	3	1	tr|F1P291|F1P291_CHICK	SPARC	7.08	6.795	7.109	7.069	7.034	7.05	6.943
0.9988	0.9996	2	OLFL3	OLFL3;lvl2=1;lvl3=0	Olfactomedin-like protein 3	C49H74N12O15	Q25C36	EFTLFSATR	[M+H2]+2	protein	0.108	0.1594	1.396	1.986	0.1817	0.06439	0.5535	0.3187	-0.108	0.05143	-1.396	0.6651	0.1817	0.5155	0.5535	0.7867					CHICK						536.3	70.94	2	1		OLFML3	5.286	5.729	5.393	5.537	5.349	5.339	5.422
0.9901	0.9947	2	Q5ZMG9	Q5ZMG9;lvl2=1;lvl3=0	CCT-alpha	C63H102N18O16	Q5ZMG9	WIGLDLVNGKPR	[M+H3]+3	protein	-0.2431	-0.006428	-1.396	-0.03558	0.1817	0.9721	0.5535	0.9901	0.2431	0.2367	1.396	1.359	0.1817	0.1929	0.5535	0.5213					CHICK						456.6	71.2	3	1	tr|A0A1L1RMM0|A0A1L1RMM0_CHICK	TCP1	5.381	5.558	5.751	4.785	5.401	5.277	5.599
0.941	0.097	2	2-Aminobutyric acid	2-Aminobutyric acid;lvl2=1;lvl3=0	2-Aminobutyric acid	C4H9NO2			[M+H]+1	compound	-0.06278	0.02633	-1.396	0.5641	0.1818	0.5805	0.5535	0.8374	0.06278	0.0891	1.396	1.981	0.1818	0.06502	0.5535	0.3639	2-Aminobutyric acid		C4H9NO2	13.48			Fatty Acyls	Fatty acids	Amino FA	103.1	104.1	13.48	1	1			8.583	8.591	8.625	8.646	8.601	8.535	8.487
0.9984	0.9995	2	F1NJD5	F1NJD5;lvl2=2;lvl3=0	Uncharacterized protein	C53H89N13O17	F1NJD5	LEEPIDLPVR	[M+H2]+2	protein	-0.09881	-0.2825	-1.395	-3.843	0.1821	0.001436	0.5535	0.04764	0.09881	-0.1837	1.395	-2.593	0.1821	0.01961	0.5535	0.2243					CHICK						590.8	71.61	2	1		DSG2	6.256	5.72	6.166	6.047	5.933	6	5.949
0.838	0.779	2	9S,13R-12-Oxophytodienoic acid	9S,13R-12-Oxophytodienoic acid;lvl2=2;lvl3=0					[M+H]+1	compound	0.05176	-0.02744	1.391	-0.7105	0.1832	0.4876	0.5557	0.7679	-0.05176	-0.0792	-1.391	-2.128	0.1832	0.04919	0.5557	0.3243											293.2	105.1	1	1			6.403	6.459	6.256	6.36	6.365	6.426	6.502
1	1	2	Plasmenyl-PC P-20:0_22:6	Plasmenyl-PC P-20:0_22:6;lvl2=1;lvl3=0					[M+H]+	lipid	0.2153	0.1516	1.383	0.9387	0.1856	0.3618	0.5614	0.697	-0.2153	-0.06368	-1.383	-0.4091	0.1856	0.6879	0.5614	0.8937											846.6	119.3	1	1			5.486	5.54	5.487	5.437	5.3	5.519	5.42
0.9995	1	2	A0A3Q2TUF8	A0A3Q2TUF8;lvl2=1;lvl3=0	VWFA domain-containing protein	C59H96N16O19	A0A3Q2TUF8	TPNKIDLYDVR	[M+H3]+3	protein	0.06654	0.01312	1.377	0.2616	0.1876	0.797	0.5642	0.9337	-0.06654	-0.05342	-1.377	-1.105	0.1876	0.2854	0.5642	0.6058					CHICK						445.2	59.39	3	1	tr|A0A3Q2TVT0|A0A3Q2TVT0_CHICK, tr|A0A3Q2U1Y1|A0A3Q2U1Y1_CHICK, tr|A0A3Q2U938|A0A3Q2U938_CHICK, tr|A0A3Q3ATJ1|A0A3Q3ATJ1_CHICK, tr|A0A3Q3AZE6|A0A3Q3AZE6_CHICK, tr|E1BST5|E1BST5_CHICK	CACNA2D1	6.387	6.501	6.389	6.499	6.496	6.493	6.5
0.981	0.921	2	Phthalic acid	Phthalic acid;lvl2=1;lvl3=0					[M+H-H2O]+1	compound	0.05046	0.04731	1.376	1.243	0.1879	0.2318	0.5642	0.5864	-0.05046	-0.003152	-1.376	-0.08593	0.1879	0.9326	0.5642	0.9785		1017					Benzenoids	Benzoic acids	Benzoic acids		149	104.8	1	1			8.027	8.098	7.879	8.107	8.166	8.126	8.05
1	1	2	A0A3Q2TV38	A0A3Q2TV38;lvl2=5;lvl3=0	Uncharacterized protein	C35H61N11O15	A0A3Q2TV38	ITGDDSLR	[M+H2]+2	protein	-0.2161	0.03752	-1.373	0.2297	0.1887	0.8212	0.5642	0.9394	0.2161	0.2536	1.373	1.612	0.1887	0.1266	0.5642	0.4492					CHICK						438.7	38.65	2	1	tr|A0A3Q2TYY9|A0A3Q2TYY9_CHICK, tr|A0A3Q2UPC8|A0A3Q2UPC8_CHICK	FLNA	5.915	5.854	6.083	5.52	5.809	5.694	5.957
0.9933	0.9979	2	F1NEL5	F1NEL5;lvl2=4;lvl3=0	Alpha-1,6-mannosyl-glycoprotein 6-beta-N-acetylglucosaminyltransferase	C49H72N10O13	F1NEL5	INFDPLYK	[M+H2]+2	protein	-0.07859	-0.05426	-1.373	-0.913	0.1888	0.3748	0.5642	0.7076	0.07859	0.02434	1.373	0.425	0.1888	0.6765	0.5642	0.8937					CHICK						505.3	69.72	2	1		MGAT5	5.911	5.743	5.6	5.784	5.641	5.708	5.583
1	1	2	F1P0T1	F1P0T1;lvl2=2;lvl3=0	Cholesteryl ester transfer protein	C56H98N14O19S1	F1P0T1	IEPALTSLMNSK	[M+H2]+2	protein	0.2013	0.1206	1.371	0.7915	0.1891	0.4402	0.5642	0.7377	-0.2013	-0.08074	-1.371	-0.5501	0.1891	0.5898	0.5642	0.835					CHICK						652.3	70.96	2	1	sp|Q3V6R6|CETP_CHICK	CETP	5.63	5.67	5.89	5.739	5.679	5.683	5.848
0.9922	0.9994	2	A0A3Q2U714	A0A3Q2U714;lvl2=4;lvl3=0	EGF-like domain-containing protein	C63H99N17O21	A0A3Q2U714	SSHVPFNTLATEK	[M+H2]+2	protein	0.06168	0.03749	1.369	0.8021	0.1898	0.4342	0.5642	0.736	-0.06168	-0.02419	-1.369	-0.537	0.1898	0.5987	0.5642	0.8426					CHICK						715.9	56.22	2	1	tr|A0A3Q2U2R3|A0A3Q2U2R3_CHICK, tr|F1NLQ0|F1NLQ0_CHICK	HEG1	5.706	5.569	5.604	5.824	5.721	5.465	5.646
0.969	0.998	2	PC[OH] OH-16:1_25:3	PC[OH] OH-16:1_25:3;lvl2=1;lvl3=0					[M+H]+	lipid	-0.1369	-0.241	-1.369	-2.321	0.1901	0.03383	0.5642	0.2336	0.1369	-0.1041	1.369	-1.04	0.1901	0.3138	0.5642	0.6332							Glycerophospholipids	Glycerophosphocholines	PC		868.6	119	1	1			6.025	5.355	6.218	5.637	5.468	5.854	5.807
0.84	0.889	2	DG 18:1_22:4	DG 18:1_22:4;lvl2=1;lvl3=0	DG(18:1(9Z)/22:4(7Z,10Z,13Z,16Z)/0:0)[iso2]	C43H74O5			[M+NH4]+	lipid	-0.2275	0.05208	-1.366	0.3013	0.1908	0.767	0.5642	0.9234	0.2275	0.2796	1.366	1.679	0.1908	0.1126	0.5642	0.4361		9543869					Glycerolipids	Diradylglycerols	DAG		688.6	120.7	1	1			5.358	5.993	5.992	5.611	5.429	5.782	5.336
0.962	0.098	2	Methylimidazoleacetic acid	Methylimidazoleacetic acid;lvl2=1;lvl3=0					[M+H]+1	compound	-0.07066	-0.002958	-1.366	-0.05509	0.1909	0.9568	0.5642	0.9848	0.07066	0.06771	1.366	1.309	0.1909	0.2092	0.5642	0.5354		75810					Organoheterocyclic compounds	Imidazoles	Imidazolyl carboxylic acids		141.1	4.9	1	1			5.77	5.72	5.803	5.597	5.811	5.869	5.534
1	1	2	A0A3Q2U556	A0A3Q2U556;lvl2=1;lvl3=0	Uncharacterized protein	C74H106N20O23	A0A3Q2U556	ITSPDFPNNYPNHK	[M+H3]+3	protein	0.1341	0.3449	1.363	3.378	0.1916	0.00383	0.5642	0.09132	-0.1341	0.2108	-1.363	2.143	0.1916	0.04787	0.5642	0.3243					CHICK						548.6	57.37	3	1	tr|F1NAP7|F1NAP7_CHICK, tr|Q6Q1Q7|Q6Q1Q7_CHICK	MASP2	5.955	5.814	5.562	5.741	5.732	5.194	5.792
0.9998	1	2	A0A1D5PM61	A0A1D5PM61;lvl2=1;lvl3=0	Uncharacterized protein	C47H82N14O17	A0A1D5PM61	TLLADQGEIR	[M+H2]+2	protein	0.09042	-0.08173	1.364	-1.188	0.1916	0.2523	0.5642	0.5979	-0.09042	-0.1721	-1.364	-2.596	0.1916	0.01949	0.5642	0.2243					CHICK						558.3	58.86	2	1	tr|A0A3Q2TZF7|A0A3Q2TZF7_CHICK	MTA2	6.774	6.645	7.062	6.881	6.725	6.804	6.909
0.791	0.82	2	PE 16:0_18:2	PE 16:0_18:2;lvl2=2;lvl3=0	PE(16:0/18:2(9Z,12Z))	C39H74NO8P			[M-H]-	lipid	0.04914	0.0156	1.36	0.4161	0.1926	0.6828	0.5656	0.9013	-0.04914	-0.03354	-1.36	-0.9286	0.1926	0.3669	0.5656	0.6812		9546747					Glycerophospholipids	Glycerophosphoethanolamines	PE		714.5	118.3	-1	0			7.486	7.559	7.613	7.441	7.503	7.549	7.581
0.9903	0.9977	2	E1BRS7	E1BRS7;lvl2=45;lvl3=0	Uncharacterized protein	C41H71N11O11S1	E1BRS7	LHLDMGIK	[M+H2]+2	protein	0.06245	0.08879	1.356	1.858	0.1939	0.0817	0.5674	0.3548	-0.06245	0.02633	-1.356	0.5718	0.1939	0.5754	0.5674	0.827					CHICK						463.8	59.88	2	1	tr|A0A1D5PC67|A0A1D5PC67_CHICK, tr|A0A1D5PD98|A0A1D5PD98_CHICK	C5	6.113	6.168	6.006	6.056	6.16	5.912	6.058
0.87	1	2	PC 16:0_22:6	PC 16:0_22:6;lvl2=1;lvl3=0	PC(16:0/22:6(4E,7E,10E,13E,16E,19E))	C46H80NO8P			[M+FA-H]-	lipid	0.06417	0.0395	1.355	0.8041	0.1941	0.4331	0.5674	0.736	-0.06417	-0.02466	-1.355	-0.521	0.1941	0.6095	0.5674	0.8524		6506479					Glycerophospholipids	Glycerophosphocholines	PC		850.6	118.6	-1	0			5.311	5.523	5.569	5.459	5.493	5.439	5.482
0.969	1	2	Isocitric acid	Isocitric acid;lvl2=1;lvl3=0					[M-H]-1	compound	0.3758	0.1038	1.347	0.3587	0.1967	0.7245	0.5726	0.9193	-0.3758	-0.272	-1.347	-0.975	0.1967	0.3441	0.5726	0.662		5318532					Organic acids	TCA acids	TCA acids		191	25.14	-1	0			5.616	5.228	5.752	7.093	6.983	6.888	6.335
		3	FA 11:3	FA 11:3;lvl2=0;lvl3=1		C11H16O2			[M-H]-	lipid	-0.07509	0.03573	-1.347	0.6175	0.1968	0.5456	0.5726	0.8099	0.07509	0.1108	1.347	1.988	0.1968	0.06425	0.5726	0.3639							FA	MCFA	MC-PUFA		179.1	100.9	-1	0			4.969	5.077	5.102	5.077	5.128	4.969	4.991
0.9995	0.9991	2	PLOD1	PLOD1;lvl2=1;lvl3=0	Procollagen-lysine,2-oxoglutarate 5-dioxygenase 1	C42H76N12O12	P24802	SVIAPLVSR	[M+H2]+2	protein	-0.36	-0.2835	-1.344	-1.02	0.1976	0.3229	0.5726	0.6647	0.36	0.07654	1.344	0.2858	0.1976	0.7787	0.5726	0.9326					CHICK						471.3	62.51	2	1	tr|F1NMF6|F1NMF6_CHICK	PLOD1	5.996	5.435	5.212	6.311	5.047	5.716	5.404
0.74	1	2	PE 20:4_20:4	PE 20:4_20:4;lvl2=1;lvl3=0	PE(20:4(5Z,8Z,11Z,14Z)/20:4(5Z,8Z,11Z,14Z))	C45H74NO8P			[M+H]+	lipid	-0.08128	-0.08257	-1.343	-1.315	0.198	0.2071	0.5726	0.5648	0.08128	-0.001284	1.343	-0.02122	0.198	0.9833	0.5726	0.9874		52924874					Glycerophospholipids	Glycerophosphoethanolamines	PE		788.5	115.5	1	1			7.238	6.796	6.91	6.945	7.081	6.921	7.004
1	0.1	2	Palmitic acid	Palmitic acid;lvl2=1;lvl3=0					[M-H]-1	compound	0.04539	0.02219	1.341	0.6317	0.1986	0.5365	0.5726	0.8005	-0.04539	-0.0232	-1.341	-0.6855	0.1986	0.5029	0.5726	0.7799		985					Fatty Acyls	Fatty acids	Saturated FA		255.2	105.9	-1	0			5.804	5.716	5.782	5.848	5.831	5.79	5.869
0.9999	1	2	F1NK96	F1NK96;lvl2=1;lvl3=0	Protein disulfide-isomerase A6	C51H80N14O16	F1NK96	GSTAPVGGGAFPK	[M+H2]+2	protein	-0.1131	-0.0814	-1.341	-0.93	0.1987	0.3662	0.5726	0.7011	0.1131	0.03169	1.341	0.3757	0.1987	0.7121	0.5726	0.9063					CHICK						573.3	54.83	2	1		PDIA6	4.978	5.059	5.238	5.141	4.856	5.05	5.028
1	1	2	A0A1D5NZF8	A0A1D5NZF8;lvl2=1;lvl3=0	Ovotransferrin	C56H89N15O21	A0A1D5NZF8	DYLADAVTLDGR	[M+H2]+2	protein	-0.07778	-0.05506	-1.332	-0.9086	0.2015	0.3771	0.5787	0.7108	0.07778	0.02272	1.332	0.3892	0.2015	0.7023	0.5787	0.9029					CHICK						654.8	72.58	2	1	tr|F1NVN3|F1NVN3_CHICK	MELTF	6.348	6.265	6.321	6.418	6.419	6.59	6.591
0.9954	0.9997	2	E1C7T1	E1C7T1;lvl2=21;lvl3=0	SERPIN domain-containing protein	C56H83N15O16	E1C7T1	IAPSNAEFAFR	[M+H3]+3	protein	0.05664	0.0435	1.331	0.9853	0.2018	0.3392	0.5787	0.6783	-0.05664	-0.01314	-1.331	-0.3088	0.2018	0.7615	0.5787	0.9241					CHICK						408.2	64.85	3	1		SPIA1	6.553	6.479	6.48	6.475	6.513	6.23	6.502
0.99	0.943	2	a-Linolenic acid	a-Linolenic acid;lvl2=6;lvl3=0					[M+H]+1	compound	0.04566	0.1252	1.322	3.493	0.2047	0.003008	0.5824	0.07783	-0.04566	0.07951	-1.322	2.302	0.2047	0.03508	0.5824	0.3025		860									279.2	108.7	1	1			6.235	6.294	6.187	6.232	6.397	6.128	6.144
1	1	2	EF1A	EF1A;lvl2=3;lvl3=0	Elongation factor 1-alpha 1	C45H80N14O13	Q90835	IGGIGTVPVGR	[M+H2]+2	protein	-0.1525	0.108	-1.322	0.902	0.2049	0.3805	0.5824	0.7133	0.1525	0.2605	1.322	2.258	0.2049	0.0383	0.5824	0.3078					CHICK						513.3	60.5	2	1	tr|A0A1D5P5X9|A0A1D5P5X9_CHICK, tr|A0A1I7Q425|A0A1I7Q425_CHICK, tr|A0A1L1RRR1|A0A1L1RRR1_CHICK, tr|F1N9H4|F1N9H4_CHICK	EEF1A	5.872	5.929	6.086	5.751	6.067	5.863	6.024
1	1	2	Plasmanyl-PC O-18:0_18:4	Plasmanyl-PC O-18:0_18:4;lvl2=1;lvl3=0					[M+H]+	lipid	0.06034	0.05801	1.321	1.224	0.2049	0.2386	0.5824	0.5898	-0.06034	-0.002335	-1.321	-0.05113	0.2049	0.9599	0.5824	0.9822											768.6	118.9	1	1			8.292	8.298	8.419	8.251	8.33	8.314	8.272
0.832	0.775	2	D,L-Camphor	D,L-Camphor;lvl2=2;lvl3=0					[M+H]+1	compound	0.06508	0.1304	1.319	2.547	0.2058	0.02154	0.5824	0.1826	-0.06508	0.06535	-1.319	1.324	0.2058	0.2041	0.5824	0.5309		2537					Prenol Lipids	Isoprenoids	C10 isoprenoids		153.1	109.4	1	1			6.985	7.112	7.047	7.239	7.329	7.012	6.987
0.9962	1	2	A0A3Q2UCY6	A0A3Q2UCY6;lvl2=4;lvl3=0	Uncharacterized protein	C33H61N11O10	A0A3Q2UCY6	LSLQGVR	[M+H2]+2	protein	0.07668	-0.1374	1.318	-2.277	0.2059	0.03687	0.5824	0.2436	-0.07668	-0.2141	-1.318	-3.682	0.2059	0.00202	0.5824	0.1243					CHICK						386.7	53.84	2	1	tr|A0A1D5PT08|A0A1D5PT08_CHICK, tr|A0A3Q2UET8|A0A3Q2UET8_CHICK	LOC776594	5.872	5.677	5.77	5.617	5.545	5.71	5.996
1	1	2	MDHC	MDHC;lvl2=1;lvl3=0	Malate dehydrogenase, cytoplasmic	C64H96N16O19	Q5ZME2	FVEGLPINDFSR	[M+H2]+2	protein	-0.1074	0.04244	-1.317	0.5015	0.2064	0.6228	0.5824	0.8626	0.1074	0.1498	1.317	1.837	0.2064	0.08479	0.5824	0.3912					CHICK						697.4	76.42	2	1	tr|A0A452J7S4|A0A452J7S4_CHICK	MDH1	5.676	5.718	5.574	5.611	5.667	5.743	5.589
0.9976	1	2	A0A1L1RNR4	A0A1L1RNR4;lvl2=15;lvl3=0	Uncharacterized protein	C114H177N29O41S1	A0A1L1RNR4	ETTC[101]ATEENKLWKDCDYKAPAEAK	[M+H5]+5	protein	0.0565	0.05512	1.317	1.238	0.2065	0.2336	0.5824	0.5868	-0.0565	-0.001376	-1.317	-0.03206	0.2065	0.9748	0.5824	0.986					CHICK						549.3	57.24	5	1		KNG1	6.813	6.771	6.668	6.761	6.805	6.603	6.756
1	1	2	A0A3Q2U828	A0A3Q2U828;lvl2=1;lvl3=0	Uncharacterized protein	C51H79N13O17	A0A3Q2U828	FDLQLPDGNK	[M+H2]+2	protein	-0.09853	0.008018	-1.314	0.1031	0.2073	0.9192	0.5824	0.9736	0.09853	0.1066	1.314	1.421	0.2073	0.1745	0.5824	0.5015					CHICK						573.8	69.29	2	1			6.054	5.615	5.868	5.75	6.086	6.004	5.568
1	1	2	Plasmenyl-PC P-18:0_18:3	Plasmenyl-PC P-18:0_18:3;lvl2=1;lvl3=0					[M+H]+	lipid	0.06023	0.05648	1.31	1.184	0.2086	0.2537	0.5824	0.5981	-0.06023	-0.00375	-1.31	-0.08159	0.2086	0.936	0.5824	0.9792											768.6	118.4	1	1			8.296	8.302	8.429	8.252	8.333	8.317	8.278
0.986	1	2	PC[OH] OH-14:1_22:3	PC[OH] OH-14:1_22:3;lvl2=1;lvl3=0					[M+H]+	lipid	0.0674	0.1527	1.308	2.856	0.2093	0.01144	0.5824	0.1405	-0.0674	0.08532	-1.308	1.656	0.2093	0.1172	0.5824	0.4428							Glycerophospholipids	Glycerophosphocholines	PC		798.6	114.5	1	1			6.453	6.647	6.259	6.502	6.659	6.338	6.552
1	1	2	A0A1D5PJD4	A0A1D5PJD4;lvl2=2;lvl3=0	Alpha-mannosidase	C49H79N13O16	A0A1D5PJD4	EAVVVDYGVR	[M+H2]+2	protein	0.1281	0.108	1.306	1.061	0.2099	0.3044	0.5824	0.6528	-0.1281	-0.02013	-1.306	-0.2052	0.2099	0.84	0.5824	0.9502					CHICK						553.8	60.33	2	1	tr|A0A1D5PZZ8|A0A1D5PZZ8_CHICK	MAN2A2	5.279	5.432	5.409	5.511	5.609	5.414	5.445
0.732	0.997	2	SM d18:0_14:1	SM d18:0_14:1;lvl2=2;lvl3=0					[M+FA-H]-	lipid	-0.03211	-0.0644	-1.306	-2.524	0.2099	0.02254	0.5824	0.184	0.03211	-0.03229	1.306	-1.313	0.2099	0.2076	0.5824	0.5337							Sphingolipids	Sphingomyelins	SM		719.5	114.6	-1	0			6.334	6.168	6.229	6.274	6.124	6.267	6.223
0.99	0.1	2	Prolylleucine	Prolylleucine;lvl2=1;lvl3=0					[M+H]+1	compound	0.06483	-0.01206	1.306	-0.2341	0.2101	0.8179	0.5824	0.9385	-0.06483	-0.07688	-1.306	-1.549	0.2101	0.141	0.5824	0.4671											229.2	9.733	1	1			6.877	6.672	6.801	6.826	6.63	6.767	6.794
1	1	2	Plasmenyl-PC P-20:0_20:5	Plasmenyl-PC P-20:0_20:5;lvl2=1;lvl3=0					[M+H]+	lipid	0.09456	0.0919	1.304	1.221	0.2107	0.2397	0.5824	0.5898	-0.09456	-0.00266	-1.304	-0.03668	0.2107	0.9712	0.5824	0.9858											820.6	119.5	1	1			6.999	7.207	7.212	7.033	7.1	7.095	7.135
0.9958	0.9909	2	A0A1L1RN32	A0A1L1RN32;lvl2=1;lvl3=0	Uncharacterized protein	C46H72N12O11	A0A1L1RN32	PIWLEGVR	[M+H2]+2	protein	0.1152	-0.1198	1.303	-1.306	0.2111	0.21	0.5824	0.57	-0.1152	-0.235	-1.303	-2.658	0.2111	0.01718	0.5824	0.2089					CHICK						485.3	68.07	2	1	tr|A0A1L1RQK6|A0A1L1RQK6_CHICK	LOC426820	6.161	6.252	6.142	6.017	6.012	6.081	6.431
0.992	0.1	2	Melamine	Melamine;lvl2=1;lvl3=0	Melamine	C3H6N6			[M+H]+1	compound	-0.2582	0.01585	-1.301	0.07696	0.2118	0.9396	0.5824	0.9799	0.2582	0.274	1.301	1.381	0.2118	0.1864	0.5824	0.5152	Melamine	7955	C3H6N6	160.7			Organoheterocyclic compounds	Triazines	Triazines	126.1	127.1	160.7	1	1			6.878	6.867	6.814	6.908	6.996	7.011	7.033
0.992	0.999	2	PC[OH] OH-14:1_22:4	PC[OH] OH-14:1_22:4;lvl2=1;lvl3=0					[M+H]+	lipid	0.1003	0.1527	1.3	1.908	0.212	0.07455	0.5824	0.3369	-0.1003	0.05242	-1.3	0.6797	0.212	0.5064	0.5824	0.7815							Glycerophospholipids	Glycerophosphocholines	PC		796.5	114.4	1	1			6.072	6.331	5.818	6.222	6.213	5.979	6.144
1	1	2	FBLN1	FBLN1;lvl2=3;lvl3=0	Fibulin-1	C52H86N14O16S2	O73775	YMDGMTVGVVR	[M+H2]+2	protein	-0.04946	-0.05266	-1.299	-1.333	0.2123	0.2012	0.5824	0.5616	0.04946	-0.003197	1.299	-0.08397	0.2123	0.9341	0.5824	0.9792					CHICK						614.3	64.91	2	1	tr|F1NX60|F1NX60_CHICK	FBLN1	6.282	6.378	6.365	6.342	6.338	6.499	6.411
0.829	0.091	2	6-Hydroxy-2-naphthoic acid	6-Hydroxy-2-naphthoic acid;lvl2=1;lvl3=0					[M-H]-1	compound	-0.1527	0.1261	-1.298	1.033	0.2126	0.317	0.5824	0.6647	0.1527	0.2788	1.298	2.37	0.2126	0.03068	0.5824	0.2829		85557									187	10.3	-1	0			6.239	6.484	6.066	5.557	5.834	6.066	5.693
0.62	0.717	2	PC 20:4_22:0	PC 20:4_22:0;lvl2=1;lvl3=0	PC(20:4(5Z,8Z,11Z,14Z)/22:0)	C50H92NO8P			[M+FA-H]-	lipid	-0.121	-0.1155	-1.296	-1.192	0.2133	0.2507	0.5824	0.5976	0.121	0.005524	1.296	0.05917	0.2133	0.9536	0.5824	0.9802		52923319					Glycerophospholipids	Glycerophosphocholines	PC		910.7	121.3	-1	0			4.806	5.179	5.148	4.959	4.966	5.417	5.102
0.9992	0.9996	2	R4GM10	R4GM10;lvl2=6;lvl3=0	Fructose-bisphosphate aldolase	C55H85N15O22	R4GM10	DNANAATEEFVK	[M+H2]+2	protein	-0.09658	0.02356	-1.296	0.3046	0.2134	0.7646	0.5824	0.9224	0.09658	0.1201	1.296	1.612	0.2134	0.1265	0.5824	0.4492					CHICK						654.8	57.36	2	1	sp|P53449|ALDOC_CHICK	ALDOC	5.79	5.846	5.947	5.596	5.692	5.623	5.847
0.763	1	2	Plasmenyl-PC P-18:1_22:6	Plasmenyl-PC P-18:1_22:6;lvl2=1;lvl3=0					[M+FA-H]-	lipid	-0.06549	0.007954	-1.295	0.1516	0.2136	0.8814	0.5824	0.9614	0.06549	0.07345	1.295	1.453	0.2136	0.1657	0.5824	0.4909											860.6	117	-1	0			5.462	5.213	5.253	5.222	5.394	5.219	5.086
0.9984	0.9977	2	SPP24	SPP24;lvl2=4;lvl3=0	Secreted phosphoprotein 24	C43H78N12O13	Q710A0	LELQLSIR	[M+H2]+2	protein	0.1138	0.07773	1.292	0.8499	0.2148	0.4079	0.5844	0.736	-0.1138	-0.03609	-1.292	-0.4096	0.2148	0.6875	0.5844	0.8937					CHICK						486.3	71.18	2	1	tr|F1P4U3|F1P4U3_CHICK	SPP2	5.995	5.901	6.158	6.106	6.266	5.736	5.859
0.976	1	2	PC 18:4_22:2	PC 18:4_22:2;lvl2=1;lvl3=0	PC(18:4(6Z,9Z,12Z,15Z)/22:2(13Z,16Z))	C48H84NO8P			[M+H]+	lipid	-0.03857	-0.003437	-1.29	-0.1108	0.2153	0.9132	0.5844	0.9706	0.03857	0.03514	1.29	1.175	0.2153	0.2571	0.5844	0.5832		52922935					Glycerophospholipids	Glycerophosphocholines	PC		834.6	118.3	1	1			8.044	8.044	8.051	8.051	7.966	8	7.955
0.963	0.995	2	PC[OH] OH-14:0_19:0	PC[OH] OH-14:0_19:0;lvl2=1;lvl3=0					[M+H]+	lipid	0.06937	0.1069	1.287	1.912	0.2164	0.07396	0.586	0.3369	-0.06937	0.03757	-1.287	0.697	0.2164	0.4958	0.586	0.779							Glycerophospholipids	Glycerophosphocholines	PC		764.6	121.1	1	1			6.033	5.929	5.772	5.973	5.999	6.086	5.943
0.9982	0.9962	2	A0A1L1RPC6	A0A1L1RPC6;lvl2=1;lvl3=0	MSP domain-containing protein	C73H115N17O21	A0A1L1RPC6	FKGPFTDVVTTNLK	[M+H3]+3	protein	-0.2361	0.1287	-1.284	0.6741	0.2175	0.5099	0.5863	0.786	0.2361	0.3648	1.284	1.983	0.2175	0.06476	0.5863	0.3639					CHICK						523	71.07	3	1	tr|F1NSW0|F1NSW0_CHICK	VAPA	5.501	5.46	5.575	5.4	5.432	5.292	5.524
1	1	2	F1NT57	F1NT57;lvl2=2;lvl3=0	Aldo_ket_red domain-containing protein	C69H108N22O23	F1NT57	AVGISNFNHEQIER	[M+H3]+3	protein	-0.2033	0.007686	-1.281	0.04667	0.2183	0.9634	0.5863	0.986	0.2033	0.211	1.281	1.33	0.2183	0.2022	0.5863	0.5288					CHICK						538.6	58.34	3	1		AKR1B1	5.295	5.611	5.592	5.343	5.386	5.398	5.585
1	0.9965	2	ACTG	ACTG;lvl2=8;lvl3=0	Actin, cytoplasmic 2	C55H91N17O13	Q5ZMQ2	AVFPSIVGRPR	[M+H2]+2	protein	-0.1247	0.123	-1.279	1.216	0.2191	0.2415	0.5863	0.5898	0.1247	0.2478	1.279	2.541	0.2191	0.02178	0.5863	0.2362					CHICK						599.9	61.88	2	1	sp|P08023|ACTA_CHICK, sp|P53478|ACT5_CHICK, sp|P60706|ACTB_CHICK, sp|P63270|ACTH_CHICK, sp|P68034|ACTC_CHICK, sp|P68139|ACTS_CHICK, tr|A0A1D5NV17|A0A1D5NV17_CHICK, tr|A0A3Q3A5C8|A0A3Q3A5C8_CHICK, tr|A0A3Q3AWV3|A0A3Q3AWV3_CHICK, tr|F1P476|F1P476_CHICK	ACTG1	6.492	6.565	6.734	6.273	6.445	6.231	6.516
0.9999	1	2	F1N838	F1N838;lvl2=1;lvl3=0	Uncharacterized protein	C114H170N28O33	F1N838	GVLLNAENFFVGDPVFDTHVAAK	[M+H3]+3	protein	0.3068	0.06854	1.279	0.2754	0.2191	0.7865	0.5863	0.9308	-0.3068	-0.2382	-1.279	-0.9934	0.2191	0.3353	0.5863	0.6551					CHICK						820.8	90.37	3	1	tr|A0A1D5P8Y1|A0A1D5P8Y1_CHICK	PKD1	7.037	6.767	6.758	6.653	6.451	5.559	7.546
0.9997	1	2	A0A1D5P6Q5	A0A1D5P6Q5;lvl2=4;lvl3=0	3-hydroxyacyl-[acyl-carrier-protein] dehydratase	C64H98N16O20	A0A1D5P6Q5	NNLEFFLTQTGK	[M+H3]+3	protein	0.08454	0.2343	1.279	3.414	0.2193	0.003552	0.5863	0.08638	-0.08454	0.1497	-1.279	2.264	0.2193	0.03779	0.5863	0.3078					CHICK						471.2	75.42	3	1	sp|P12276|FAS_CHICK, tr|A0A1L1RKS2|A0A1L1RKS2_CHICK	FASN	5.313	5.518	5.191	5.382	5.65	5.258	5.454
0.749	0.769	2	LysoPC 3:1	LysoPC 3:1;lvl2=1;lvl3=0	LysoPC 3:1	C11H22NO7P			[M+H]+	lipid	-0.0546	-0.01477	-1.278	-0.3331	0.2194	0.7434	0.5863	0.9193	0.0546	0.03983	1.278	0.9326	0.2194	0.3649	0.5863	0.6795		24779497					Glycerophospholipids [GP]	Glycerophosphocholines [GP01]	Monoacylglycerophosphocholines [GP0105]		312.1	0.49	1	1			5.811	5.784	5.732	5.684	5.625	5.856	5.659
0.952	0.85	2	a-Eleostearic acid	a-Eleostearic acid;lvl2=2;lvl3=0					[M+H]+1	compound	0.0713	-0.04427	1.276	-0.7638	0.22	0.4561	0.5867	0.7434	-0.0713	-0.1156	-1.276	-2.069	0.22	0.05509	0.5867	0.3383		93077									279.2	105.7	1	1			6.815	6.875	6.696	6.786	6.797	6.949	7.06
0.9999	1	2	A0A3Q2UC01	A0A3Q2UC01;lvl2=4;lvl3=0	Carboxylic ester hydrolase	C58H73N11O10S1	A0A3Q2UC01	FWNMFFPK	[M+H2]+2	protein	0.1127	0.06414	1.271	0.6972	0.2219	0.4957	0.5885	0.7718	-0.1127	-0.04854	-1.271	-0.5476	0.2219	0.5916	0.5885	0.8364					CHICK						558.8	83.77	2	1	tr|F1NV99|F1NV99_CHICK	BCHE	5.762	5.777	5.509	5.796	5.846	5.657	5.777
0.9999	1	2	Q5ZMG7	Q5ZMG7;lvl2=1;lvl3=0	AP-1 complex subunit mu-1	C90H144N26O33	Q5ZMG7	STANNVEIHIPVPNDADSPK	[M+H3]+3	protein	0.1463	-0.1018	1.27	-0.8516	0.2224	0.407	0.5885	0.736	-0.1463	-0.2481	-1.27	-2.153	0.2224	0.04689	0.5885	0.3243					CHICK						706.7	67.7	3	1		AP1M1	5.566	5.663	5.92	5.643	5.637	6.094	5.972
0.595	0.995	2	PC 16:0_20:4	PC 16:0_20:4;lvl2=1;lvl3=0	PC(16:0/20:4(5E,8E,11E,14E))	C44H80NO8P			[M+FA-H]-	lipid	0.04779	0.1566	1.268	4.005	0.2228	0.001021	0.5885	0.04502	-0.04779	0.1088	-1.268	2.888	0.2228	0.01071	0.5885	0.1736		24778721					Glycerophospholipids	Glycerophosphocholines	PC		826.6	126.2	-1	0			6.107	6.385	6.21	6.251	6.309	6.074	6.156
1	1	2	A0A3Q3A5D4	A0A3Q3A5D4;lvl2=2;lvl3=0	Uncharacterized protein	C80H112N22O26	A0A3Q3A5D4	QQDHFFQASYLEER	[M+H3]+3	protein	-0.1863	0.05833	-1.268	0.3824	0.223	0.7072	0.5885	0.9109	0.1863	0.2447	1.268	1.665	0.223	0.1154	0.5885	0.4386					CHICK						599.9	65.32	3	1	tr|F1NSA0|F1NSA0_CHICK	PLEK	5.977	6.021	6.045	5.376	5.869	5.73	6.063
0.9989	0.9996	2	DX39B	DX39B;lvl2=1;lvl3=0	Spliceosome RNA helicase DDX39B	C69H107N17O18	Q5ZHZ0	LTLHGLQQYYVK	[M+H3]+3	protein	-0.128	-0.01178	-1.268	-0.1124	0.2231	0.9119	0.5885	0.9702	0.128	0.1162	1.268	1.151	0.2231	0.2667	0.5885	0.5889					CHICK						488.3	65.79	3	1		DDX39B	5.824	5.782	5.989	5.766	5.748	5.546	5.779
1	1	2	COPD	COPD;lvl2=1;lvl3=0	Coatomer subunit delta	C59H101N17O23	Q5ZL57	NSNILEDLETLR	[M+H2]+2	protein	0.1925	0.291	1.263	1.84	0.2247	0.08437	0.5913	0.3618	-0.1925	0.09857	-1.263	0.6468	0.2247	0.5269	0.5913	0.7929					CHICK						708.9	83.09	2	1		ARCN1	5.381	5.767	5.874	5.615	5.984	5.567	5.632
0.9909	0.9911	2	F1N9N4	F1N9N4;lvl2=1;lvl3=0	Epididymal secretory protein E1	C70H108N18O19	F1N9N4	GHSYSYLNKLPVK	[M+H3]+3	protein	0.08225	-0.07072	1.262	-1.045	0.2251	0.3114	0.5913	0.6619	-0.08225	-0.153	-1.262	-2.347	0.2251	0.03215	0.5913	0.2831					CHICK						502.6	57.01	3	1		NPC2	6.014	5.934	5.842	5.928	5.739	5.627	5.946
		3	Sodium	Sodium;lvl2=0;lvl3=1		Na+			[4M+3(HCO2)]+	inorganic	0.7893	-0.5901	1.253	-0.9025	0.2283	0.3802	0.5982	0.7133	-0.7893	-1.379	-1.253	-2.189	0.2283	0.04374	0.5982	0.3215		923					Cation	Alkali Metal			227	16.61	1	1			8.292	8.251	7.732	7.916	4.883	7.857	8.143
0.9978	0.9922	2	A0A3Q2UF48	A0A3Q2UF48;lvl2=9;lvl3=0	Peptidase S1 domain-containing protein	C68H112N18O26	A0A3Q2UF48	EKEEPSTALHTVEK	[M+H4]+4	protein	-0.1471	-0.007637	-1.242	-0.06217	0.232	0.9512	0.6064	0.9848	0.1471	0.1394	1.242	1.178	0.232	0.2561	0.6064	0.5832					CHICK						400.2	44.16	4	1			7.023	7.178	7.072	6.85	6.751	7.004	6.601
0.82	1	2	Plasmenyl-PC P-16:0_16:1	Plasmenyl-PC P-16:0_16:1;lvl2=1;lvl3=0					[M+FA-H]-	lipid	-0.1146	-0.1504	-1.241	-1.569	0.2326	0.1362	0.6064	0.455	0.1146	-0.0358	1.241	-0.3876	0.2326	0.7034	0.6064	0.9031											760.5	118.2	-1	0			5.534	4.84	5.335	5.239	5.338	5.444	5.221
1	1	2	1433E	1433E;lvl2=2;lvl3=0	14-3-3 protein epsilon	C51H92N14O16S1	Q5ZMT0	DSTLIMQLLR	[M+H2]+2	protein	-0.2084	-0.008694	-1.24	-0.04985	0.2329	0.9609	0.6064	0.9848	0.2084	0.1997	1.24	1.188	0.2329	0.2521	0.6064	0.5832					CHICK						595.3	87.16	2	1	sp|Q5F3W6|1433G_CHICK, sp|Q5ZKC9|1433Z_CHICK, sp|Q5ZLQ6|1433B_CHICK, sp|Q5ZMD1|1433T_CHICK, tr|A0A1L1RSI2|A0A1L1RSI2_CHICK, tr|F1NMY1|F1NMY1_CHICK, tr|Q5ZKJ2|Q5ZKJ2_CHICK, tr|R4GF89|R4GF89_CHICK	YWHAE	5.747	5.839	5.911	5.299	5.749	5.654	6.011
0.991	1	2	PC 10:0_24:4	PC 10:0_24:4;lvl2=1;lvl3=0					[M+H]+	lipid	-0.03708	0.06003	-1.238	1.931	0.2336	0.07138	0.607	0.3335	0.03708	0.09712	1.238	3.242	0.2336	0.005107	0.607	0.1503							Glycerophospholipids	Glycerophosphocholines	PC		754.5	115.8	1	1			7.817	7.894	7.701	7.821	7.859	7.869	7.723
0.87	0.976	2	PE 16:1_20:4	PE 16:1_20:4;lvl2=2;lvl3=0	PE(20:4(5Z,8Z,11Z,14Z)/16:1(9Z))	C41H72NO8P			[M-H]-	lipid	-0.08118	-0.1637	-1.236	-2.401	0.2343	0.02884	0.6074	0.212	0.08118	-0.08249	1.236	-1.256	0.2343	0.2272	0.6074	0.5569		52924640					Glycerophospholipids	Glycerophosphoethanolamines	PE		736.5	115.7	-1	0			6.913	6.634	6.864	6.702	6.628	6.965	6.917
		3	FA 9:0	FA 9:0;lvl2=0;lvl3=1		C9H18O2			[M-H]-	lipid	-0.1472	0.1453	-1.227	1.168	0.2374	0.2601	0.6143	0.6059	0.1472	0.2926	1.227	2.439	0.2374	0.02676	0.6143	0.2667							FA	MCFA	MC-SFA		157.1	102.8	-1	0			5.355	5.407	5.168	5.467	5.299	5.121	4.977
0.928	1	2	PC 16:1_22:2	PC 16:1_22:2;lvl2=1;lvl3=0	PC(16:1(9Z)/22:2(13Z,16Z))	C46H86NO8P			[M+H]+	lipid	-0.06957	-0.071	-1.223	-1.203	0.2391	0.2466	0.6156	0.5938	0.06957	-0.00143	1.223	-0.02514	0.2391	0.9803	0.6156	0.9871		52922473					Glycerophospholipids	Glycerophosphocholines	PC		812.6	120.6	1	1			8.491	8.202	8.378	8.456	8.475	8.606	8.434
0.9905	0.9986	2	TENA	TENA;lvl2=26;lvl3=0	Tenascin	C94H139N29O32	P10039	NYEEHTVNEGNQIVFTHR	[M+H4]+4	protein	0.05901	-0.01768	1.22	-0.3521	0.2401	0.7293	0.6156	0.9193	-0.05901	-0.07669	-1.22	-1.586	0.2401	0.1324	0.6156	0.46					CHICK						547.5	57.31	4	1	tr|A0A1D5NZY0|A0A1D5NZY0_CHICK, tr|A0A1D5PJ88|A0A1D5PJ88_CHICK, tr|A0A1D5PZ80|A0A1D5PZ80_CHICK, tr|A0A3Q2U5M0|A0A3Q2U5M0_CHICK, tr|A0A3Q2UL32|A0A3Q2UL32_CHICK	TNC	5.965	5.991	5.825	5.974	5.918	5.794	5.925
		3	FA 8:1	FA 8:1;lvl2=0;lvl3=1		C8H14O2			[M-H]-	lipid	-0.0687	0.08618	-1.22	1.475	0.2402	0.1597	0.6156	0.4905	0.0687	0.1549	1.22	2.75	0.2402	0.01422	0.6156	0.1946							FA	MCFA	MC-MUFA		141.1	99.9	-1	0			4.859	4.723	4.68	4.791	4.86	4.682	4.659
0.9973	0.9989	2	PGCA	PGCA;lvl2=4;lvl3=0	Aggrecan core protein	C39H62N10O10	P07898	YPIVSPR	[M+H2]+2	protein	-0.1124	-0.08012	-1.219	-0.8373	0.2403	0.4148	0.6156	0.736	0.1124	0.03233	1.219	0.3506	0.2403	0.7304	0.6156	0.9082					CHICK						416.2	53.9	2	1	tr|F1NZX1|F1NZX1_CHICK	ACAN	5.512	5.616	5.55	5.634	5.466	5.559	5.555
0.9988	0.9995	2	PDIA3	PDIA3;lvl2=2;lvl3=0	Protein disulfide-isomerase A3	C52H82N14O18	Q8JG64	LAPEYEAAATR	[M+H2]+2	protein	-0.1123	0.01419	-1.219	0.1484	0.2405	0.8839	0.6156	0.9614	0.1123	0.1265	1.219	1.373	0.2405	0.1887	0.6156	0.5179					CHICK						596.3	53.32	2	1		PDIA3	6.508	6.6	6.464	6.282	6.339	6.368	6.55
1	1	2	LEG4	LEG4;lvl2=1;lvl3=0	Beta-galactoside-binding lectin	C69H119N23O22S1	P07583	n[43]SCQGPVC[101]TNLGLKPGQR	[M+H2]+2	protein	-0.1074	-0.01041	-1.217	-0.1136	0.2414	0.9109	0.6161	0.9702	0.1074	0.09702	1.217	1.099	0.2414	0.2882	0.6161	0.6058					CHICK						899.4	67.65	2	1		CG-1B	5.409	4.974	5.279	5.316	5.278	5.413	5.067
0.81	0.884	2	TG 18:2_18:2_18:1	TG 18:2_18:2_18:1;lvl2=1;lvl3=0					[M+NH4]+	lipid	0.2016	0.1847	1.215	1.073	0.2419	0.2993	0.6161	0.6476	-0.2016	-0.01692	-1.215	-0.102	0.2419	0.92	0.6161	0.9715											898.8	125.6	1	1			5.464	6.083	6.083	5.777	6.049	5.491	6.27
1	1	2	A0A1D5PE96	A0A1D5PE96;lvl2=3;lvl3=0	Uncharacterized protein	C63H107N17O23S1	A0A1D5PE96	MINLSVPDTIDER	[M+H2]+2	protein	-0.1105	0.03805	-1.214	0.4028	0.2424	0.6924	0.6161	0.9044	0.1105	0.1486	1.214	1.632	0.2424	0.1222	0.6161	0.4492					CHICK						751.9	74.69	2	1	tr|Q5ZI39|Q5ZI39_CHICK	PLS3	5.417	5.493	5.535	5.282	5.237	5.394	5.453
0.995	1	2	A0A1D5NXA6	A0A1D5NXA6;lvl2=53;lvl3=0	Uncharacterized protein	C63H90N14O14S1	A0A1D5NXA6	HFGKYEMFIK	[M+H4]+4	protein	0.06433	0.1398	1.213	2.539	0.2429	0.02187	0.6161	0.1834	-0.06433	0.07548	-1.213	1.423	0.2429	0.174	0.6161	0.5015					CHICK						325.7	58.69	4	1	tr|A0A1D5P4L6|A0A1D5P4L6_CHICK	ITIH3	6.495	6.59	6.557	6.55	6.551	6.238	6.431
0.9937	0.9992	2	UBB	UBB;lvl2=3;lvl3=0	Polyubiquitin-B	C47H76N12O17	P0CG62	TLSDYNIQK	[M+H2]+2	protein	-0.1294	0.0255	-1.211	0.2301	0.2433	0.8209	0.6161	0.9394	0.1294	0.1549	1.211	1.45	0.2433	0.1663	0.6161	0.4909					CHICK						541.3	52.6	2	1	sp|P62979|RS27A_HUMAN, sp|P79781|RS27A_CHICK, tr|A0A1D5P546|A0A1D5P546_CHICK	UBB	6.306	6.334	6.381	6.043	6.1	6.02	6.312
0.9983	0.9989	2	F1NCZ2	F1NCZ2;lvl2=5;lvl3=0	Rab GDP dissociation inhibitor	C51H78N12O15	F1NCZ2	DWNVDLIPK	[M+H2]+2	protein	-0.1014	0.01048	-1.209	0.1205	0.2442	0.9056	0.6161	0.97	0.1014	0.1118	1.209	1.334	0.2442	0.2009	0.6161	0.5288					CHICK						550.3	77.72	2	1		GDI1	5.547	5.688	5.708	5.419	5.546	5.452	5.64
0.992	0.9977	2	A0A1D5P043	A0A1D5P043;lvl2=1;lvl3=0	Uncharacterized protein	C44H79N13O15	A0A1D5P043	GDVVLIGTTR	[M+H2]+2	protein	-0.1535	-0.05973	-1.209	-0.4532	0.2443	0.6565	0.6161	0.885	0.1535	0.09376	1.209	0.7383	0.2443	0.471	0.6161	0.7657					CHICK						515.8	60.57	2	1	tr|A0A1D5PAP1|A0A1D5PAP1_CHICK, tr|A0A1D5PHG0|A0A1D5PHG0_CHICK, tr|A0A1D5PRH6|A0A1D5PRH6_CHICK, tr|A0A3Q3AQY4|A0A3Q3AQY4_CHICK	EML1	5.703	5.588	5.003	5.379	5.701	5.481	5.467
		3	Iron.3	Iron.3;lvl2=0;lvl3=1		Fe+++			[M+C10H14N2O8]+1	inorganic	-0.07717	-0.07908	-1.208	-1.193	0.2447	0.2504	0.6161	0.5976	0.07717	-0.001918	1.208	-0.03001	0.2447	0.9764	0.6161	0.986		29936					Cation	Transition Metal			346	33.78	1	1			9.317	9.211	9.113	9.225	9.042	9.33	9.297
0.809	0.995	2	PC[OH] OH-14:1_26:4	PC[OH] OH-14:1_26:4;lvl2=1;lvl3=0					[M+H]+	lipid	-0.1147	-0.02772	-1.204	-0.2804	0.2462	0.7828	0.6175	0.9308	0.1147	0.08695	1.204	0.9128	0.2462	0.3749	0.6175	0.6907							Glycerophospholipids	Glycerophosphocholines	PC		852.6	115.9	1	1			5.676	5.461	5.346	5.745	5.671	5.516	5.408
0.985	0.999	2	LysoPE 17:1	LysoPE 17:1;lvl2=1;lvl3=0	PE(17:1(9Z)/0:0)	C22H44NO7P			[M-H]-	lipid	-0.08276	-0.09917	-1.202	-1.388	0.2468	0.1841	0.6175	0.5368	0.08276	-0.01641	1.202	-0.2384	0.2468	0.8146	0.6175	0.9372		42607464					Glycerophospholipids	Glycerophosphoethanolamines	LPE		464.3	105.5	-1	0			5.129	5.145	5.276	5.019	5.141	5.099	4.94
0.9998	1	2	F1NII7	F1NII7;lvl2=1;lvl3=0	Uncharacterized protein	C45H71N13O16	F1NII7	GYILQEDGR	[M+H2]+2	protein	0.1141	0.1337	1.202	1.358	0.2469	0.1935	0.6175	0.5509	-0.1141	0.01964	-1.202	0.2069	0.2469	0.8387	0.6175	0.9496					CHICK						525.8	54.55	2	1		FBN1	5.659	5.843	5.488	5.537	5.807	5.374	5.773
0.9975	0.9999	2	A0A3Q2U504	A0A3Q2U504;lvl2=8;lvl3=0	Vitamin K-dependent protein S	C50H93N13O13	A0A3Q2U504	KVQVGLLVTK	[M+H2]+2	protein	0.05734	0.02591	1.201	0.5228	0.2473	0.6083	0.6175	0.8504	-0.05734	-0.03143	-1.201	-0.6583	0.2473	0.5197	0.6175	0.79					CHICK						542.9	57.29	2	1	tr|E1C6L4|E1C6L4_CHICK	PROS1	6.1	6.184	6.026	6.005	6.067	5.922	6.08
0.989	0.997	2	PC 17:1_24:4	PC 17:1_24:4;lvl2=1;lvl3=0					[M+H]+	lipid	-0.1023	-0.006078	-1.197	-0.06849	0.2488	0.9462	0.62	0.9826	0.1023	0.09627	1.197	1.126	0.2488	0.2769	0.62	0.6001							Glycerophospholipids	Glycerophosphocholines	PC		850.6	119.5	1	1			6.144	6.365	6.446	6.041	6.024	6.333	6.052
0.9999	1	2	R4GF71	R4GF71;lvl2=4;lvl3=0	Thymosin beta	C65H109N17O24	R4GF71	NPLPSKETIEQEK	[M+H2]+2	protein	0.1441	0.3322	1.193	2.651	0.2503	0.01745	0.6223	0.1645	-0.1441	0.1882	-1.193	1.558	0.2503	0.1388	0.6223	0.465					CHICK						756.9	52.03	2	1		TMSB4X	6.31	6.856	6.739	6.393	6.644	6.167	6.761
0.81	0.09	2	Benzo[E]pyrazolo[5,1-c][1,2,4]triazin-8-yl N,N-dimethylcarbamate	Benzo[E]pyrazolo[5,1-c][1,2,4]triazin-8-yl N,N-dimethylcarbamate;lvl2=1;lvl3=0					[M+H]+1	compound	-0.03057	-0.00982	-1.192	-0.3689	0.2508	0.717	0.6223	0.9184	0.03057	0.02075	1.192	0.8088	0.2508	0.4305	0.6223	0.7341		2807425									258.1	140	1	1			5.697	5.705	5.677	5.633	5.659	5.584	5.619
0.9975	0.999	2	A0A3Q2UFX3	A0A3Q2UFX3;lvl2=2;lvl3=0	IGv domain-containing protein	C59H75N13O16	A0A3Q2UFX3	SYYGWYQQK	[M+H2]+2	protein	-0.1371	-0.5693	-1.189	-4.759	0.2517	0.0002134	0.6231	0.01996	0.1371	-0.4322	1.189	-3.75	0.2517	0.001749	0.6231	0.1243					CHICK						611.8	59.47	2	1	sp|P04210|LV1_CHICK, tr|A0A3Q2TZ57|A0A3Q2TZ57_CHICK, tr|A0A3Q2UDC8|A0A3Q2UDC8_CHICK		6.948	6.263	6.616	6.859	6.136	6.878	6.875
0.984	0.099	2	16-Hydroxyhexadecanoic acid	16-Hydroxyhexadecanoic acid;lvl2=1;lvl3=0					[M-H]-1	compound	-0.05891	0.0522	-1.188	1.015	0.2521	0.3254	0.6231	0.6669	0.05891	0.1111	1.188	2.241	0.2521	0.03956	0.6231	0.3084		10466					Fatty Acyls	Fatty acids	Hydroxy FA		271.2	105.2	-1	0			5.901	5.935	5.926	5.944	5.955	5.844	5.625
0.937	0.837	2	Ergothioneine	Ergothioneine;lvl2=1;lvl3=0					[M+H]+1	compound	0.108	-0.0244	1.184	-0.2577	0.2539	0.7999	0.625	0.9338	-0.108	-0.1324	-1.184	-1.451	0.2539	0.1661	0.625	0.4909		5351619					Organic acids	Amino acids and peptides	Amino acids		230.1	17.73	1	1			6.884	6.942	6.826	6.713	6.792	6.485	6.967
0.577	0.998	2	LysoPC 17:1	LysoPC 17:1;lvl2=1;lvl3=0	PC(17:1(10Z)/0:0)	C25H50NO7P			[M+H]+	lipid	-0.06552	0.08085	-1.183	1.407	0.2539	0.1785	0.625	0.5282	0.06552	0.1464	1.183	2.644	0.2539	0.0177	0.625	0.211		42607442					Glycerophospholipids	Glycerophosphocholines	LPC		508.3	105.7	1	1			7.018	7.084	7.044	7.149	7.138	6.963	6.823
1	1	2	A0A3Q2U1A2	A0A3Q2U1A2;lvl2=1;lvl3=0	Ig-like domain-containing protein	C68H109N17O24	A0A3Q2U1A2	SPGSAPVTLIYSNDK	[M+H2]+2	protein	0.1649	-0.1038	1.179	-0.7151	0.2556	0.4848	0.6254	0.7674	-0.1649	-0.2687	-1.179	-1.921	0.2556	0.0727	0.6254	0.371					CHICK						774.9	66.11	2	1			5.81	5.902	5.304	5.894	5.248	5.832	5.777
0.9996	1	2	A0A3Q2U9H1	A0A3Q2U9H1;lvl2=1;lvl3=0	CRAL_TRIO_N domain-containing protein	C45H72N14O14	A0A3Q2U9H1	QAEALAQFR	[M+H2]+2	protein	0.1062	0.08421	1.178	0.9005	0.2559	0.3812	0.6254	0.7133	-0.1062	-0.02197	-1.178	-0.2438	0.2559	0.8105	0.6254	0.9358					CHICK						517.3	56.28	2	1			6.128	6.135	6.199	5.913	6.216	5.954	6.049
0.996	1	2	A0A1L1S0P1	A0A1L1S0P1;lvl2=13;lvl3=0	Uncharacterized protein	C110H157N33O34S1	A0A1L1S0P1	ARPWGEHNC[101]YHGEDASVFCTVNK	[M+H4]+4	protein	-0.07206	-0.1095	-1.177	-1.722	0.2566	0.1043	0.6254	0.3893	0.07206	-0.03739	1.177	-0.6105	0.2566	0.5501	0.6254	0.8073					CHICK						655.3	58.62	4	1		PIT54	6.936	6.597	6.639	6.616	6.668	6.538	6.722
0.85	1	2	PC 14:1_22:4	PC 14:1_22:4;lvl2=1;lvl3=0	PC(14:1(9Z)/22:4(7Z,10Z,13Z,16Z))	C44H78NO8P			[M+H]+	lipid	0.04208	0.01456	1.176	0.3921	0.2566	0.7001	0.6254	0.908	-0.04208	-0.02752	-1.176	-0.7695	0.2566	0.4528	0.6254	0.7553		52922296					Glycerophospholipids	Glycerophosphocholines	PC		780.6	116.5	1	1			8.061	8.132	8.175	8.237	8.149	8.175	8.123
0.604	0.991	2	Plasmenyl-PE P-20:0_20:4	Plasmenyl-PE P-20:0_20:4;lvl2=1;lvl3=0					[M+H]+	lipid	-0.1901	-0.1356	-1.174	-0.8072	0.2575	0.4314	0.6254	0.736	0.1901	0.05447	1.174	0.3365	0.2575	0.7409	0.6254	0.9109											780.6	121.5	1	1			6.061	5.815	6.278	5.654	5.704	6.116	5.682
0.908	0.827	2	13(S)-HOTrE	13(S)-HOTrE;lvl2=1;lvl3=0					[M+H]+1	compound	0.09899	-0.1384	1.174	-1.581	0.2577	0.1333	0.6254	0.4479	-0.09899	-0.2374	-1.174	-2.815	0.2577	0.01245	0.6254	0.1844		16061072					Fatty Acyls	Octadecanoids	HOTrEs		295.2	100.2	1	1			6.52	6.518	6.415	6.512	6.414	6.861	6.87
0.9912	0.9982	2	APOA1	APOA1;lvl2=195;lvl3=0	Apolipoprotein A-I	C40H71N13O14	P08250	VM[147]EQLSNLR	[M+H3]+3	protein	0.03852	0.06912	1.172	2.026	0.2585	0.05978	0.6254	0.3125	-0.03852	0.0306	-1.172	0.9308	0.2585	0.3658	0.6254	0.6801					CHICK						369.2	52.41	3	1		APOA1	7.274	7.366	7.29	7.332	7.412	7.236	7.309
0.9999	1	2	F1NWI1	F1NWI1;lvl2=1;lvl3=0	Uncharacterized protein	C37H64N12O11	F1NWI1	IPNPASVR	[M+H2]+2	protein	0.2387	-0.2232	1.171	-1.055	0.2589	0.3072	0.6254	0.6556	-0.2387	-0.4619	-1.171	-2.265	0.2589	0.03774	0.6254	0.3078					CHICK						427.2	50.69	2	1		PCDH18	5.486	5.644	5.626	5.775	4.681	5.434	6.066
0.994	0.999	2	PC 16:0_24:4	PC 16:0_24:4;lvl2=1;lvl3=0					[M+H]+	lipid	-0.1616	-0.1111	-1.169	-0.7744	0.2595	0.45	0.6254	0.7408	0.1616	0.0505	1.169	0.3654	0.2595	0.7196	0.6254	0.9063							Glycerophospholipids	Glycerophosphocholines	PC		838.6	120.5	1	1			7.696	6.799	7.03	7.156	7.272	7.57	6.925
0.9996	1	2	F1N869	F1N869;lvl2=5;lvl3=0	Receptor protein-tyrosine kinase	C80H112N22O20	F1N869	LLHWHWEHTDSLK	[M+H4]+4	protein	0.0658	0.0008783	1.168	0.01502	0.2601	0.9882	0.6254	0.9933	-0.0658	-0.06493	-1.168	-1.152	0.2601	0.2663	0.6254	0.5889					CHICK						426.2	60.18	4	1		CSF1R	6.204	6.195	6.312	6.124	6.13	5.914	6.199
1	1	2	CYC	CYC;lvl2=1;lvl3=0	Cytochrome c	C52H81N17O14	P67881	TGPNLHGLFGR	[M+H3]+3	protein	-0.118	-0.2671	-1.167	-2.545	0.2604	0.02163	0.6254	0.1826	0.118	-0.1491	1.167	-1.474	0.2604	0.1599	0.6254	0.4872					CHICK						390.2	63.18	3	1	sp|P00004|CYC_HORSE, sp|P99999|CYC_HUMAN	CYC	5.444	5.279	5.771	5.52	5.478	5.696	5.584
1	1	2	A0A1D5NU66	A0A1D5NU66;lvl2=1;lvl3=0	Receptor protein-tyrosine kinase	C82H128N22O27	A0A1D5NU66	AVEPVTDFLPGSTHDIR	[M+H3]+3	protein	0.06258	0.0417	1.165	0.7482	0.2609	0.4652	0.6254	0.7502	-0.06258	-0.02089	-1.165	-0.3889	0.2609	0.7024	0.6254	0.9029					CHICK						618.7	72.52	3	1		PDGFRB	6.029	5.812	5.74	5.846	5.941	5.732	5.971
0.9909	0.9985	2	R4GM71	R4GM71;lvl2=6;lvl3=0	Phosphatidylcholine-sterol acyltransferase	C46H78N16O13S1	R4GM71	MTNAPGVHIR	[M+H3]+3	protein	-0.05234	-0.04379	-1.165	-0.9391	0.2612	0.3617	0.6254	0.697	0.05234	0.00855	1.165	0.1903	0.2612	0.8515	0.6254	0.9513					CHICK						365.9	47.1	3	1	sp|P53760|LCAT_CHICK	LCAT	5.951	5.775	5.699	5.883	5.869	5.725	5.804
0.828	1	2	Plasmanyl-PC O-16:0_14:0	Plasmanyl-PC O-16:0_14:0;lvl2=1;lvl3=0					[M+FA-H]-	lipid	-0.1541	0.06048	-1.164	0.4402	0.2615	0.6657	0.6254	0.8888	0.1541	0.2146	1.164	1.621	0.2615	0.1246	0.6254	0.4492											736.5	118.3	-1	0			5.126	4.826	4.826	4.523	4.844	4.926	4.98
0.9991	0.997	2	A0A1D5PNL3	A0A1D5PNL3;lvl2=2;lvl3=0	UBC core domain-containing protein	C55H88N16O15	A0A1D5PNL3	DKWSPALQIR	[M+H3]+3	protein	-0.1079	0.01081	-1.163	0.1123	0.2618	0.912	0.6254	0.9702	0.1079	0.1187	1.163	1.28	0.2618	0.2188	0.6254	0.5468					CHICK						405.2	62.78	3	1	tr|A0A1L1RY95|A0A1L1RY95_CHICK	UBE2N	6.125	6.11	6.032	5.813	5.946	6.035	6.121
0.9949	1	2	E1C7H6	E1C7H6;lvl2=21;lvl3=0	SERPIN domain-containing protein	C94H148N26O34S2	E1C7H6	DFHLDEDRTVQVSMMSDPK	[M+H4]+4	protein	-0.0647	-0.1171	-1.161	-2.025	0.2627	0.05991	0.6265	0.3125	0.0647	-0.05241	1.161	-0.9404	0.2627	0.361	0.6265	0.6774					CHICK						563.3	69.24	4	1		SERPINF1	6.434	6.039	6.317	6.324	6.176	6.16	6.152
1	1	2	B2MG	B2MG;lvl2=3;lvl3=0	Beta-2-microglobulin	C35H55N9O11	P21611	FPASAGTK	[M+H2]+2	protein	0.07023	-0.01732	1.157	-0.2751	0.2641	0.7868	0.6285	0.9308	-0.07023	-0.08754	-1.157	-1.443	0.2641	0.1684	0.6285	0.4933					CHICK						389.7	21.97	2	1		B2M	6.829	6.477	6.565	6.697	6.561	6.534	6.596
0.818	0.765	2	5(Z),8(Z),11(Z)-Eicosatrienoic acid methyl ester	5(Z),8(Z),11(Z)-Eicosatrienoic acid methyl ester;lvl2=2;lvl3=0					[M+H]+1	compound	-0.1098	-0.08163	-1.155	-0.8278	0.2649	0.4199	0.6286	0.736	0.1098	0.02817	1.155	0.2964	0.2649	0.7707	0.6286	0.9325		549000									321.3	112.7	1	1			6.35	5.657	6.116	6.138	6.247	6.154	5.966
0.9973	1	2	G3P	G3P;lvl2=7;lvl3=0	Glyceraldehyde-3-phosphate dehydrogenase	C39H68N10O12	P00356	VIPELNGK	[M+H2]+2	protein	-0.1773	0.1624	-1.154	1.018	0.2653	0.3236	0.6286	0.6647	0.1773	0.3397	1.154	2.211	0.2653	0.04193	0.6286	0.3129					CHICK						435.3	53.78	2	1	tr|A0A3Q2UM28|A0A3Q2UM28_CHICK	GAPDH	6.094	6.143	6.313	5.85	6.331	6.13	6.228
0.998	0.9999	2	A0A1L1RSI2	A0A1L1RSI2;lvl2=2;lvl3=0	14-3-3 protein zeta	C46H81N13O16S1	A0A1L1RSI2	n[43]MDKNELVQK	[M+H2]+2	protein	-0.08003	0.05576	-1.153	0.774	0.2659	0.4502	0.6286	0.7408	0.08003	0.1358	1.153	1.956	0.2659	0.06815	0.6286	0.3648					CHICK						573.8	53.51	2	1	sp|Q5ZKC9|1433Z_CHICK	YWHAZ	5.76	6.175	6.206	5.887	5.91	5.971	5.965
0.9993	0.998	2	MIM1	MIM1;lvl2=1;lvl3=0	Myeloid protein 1	C62H87N17O18S1	P08940	GCDKYGC[101]GYFGAPR	[M+H3]+3	protein	-0.3529	0.1945	-1.152	0.6118	0.2662	0.5492	0.6286	0.8125	0.3529	0.5475	1.152	1.787	0.2662	0.09291	0.6286	0.4012					CHICK						497.9	58.56	3	1	tr|F1NEF7|F1NEF7_CHICK	MIM1	5.375	5.566	4.898	5.865	5.587	5.025	5.233
0.577	0.999	2	LysoPC 14:0	LysoPC 14:0;lvl2=2;lvl3=0	PC(14:0/0:0)	C22H46NO7P			[M+H]+	lipid	-0.06759	0.1163	-1.15	1.908	0.2669	0.07453	0.6289	0.3369	0.06759	0.1839	1.15	3.13	0.2669	0.006458	0.6289	0.1512		460604					Glycerophospholipids	Glycerophosphocholines	LPC		468.3	104.2	1	1			6.732	6.608	6.57	6.748	6.836	6.425	6.453
0.9933	1	2	A0A3Q2U9R3	A0A3Q2U9R3;lvl2=3;lvl3=0	Uncharacterized protein	C28H45N7O9	A0A3Q2U9R3	ATPAAPP	[M+H2]+2	protein	-0.04261	-0.03741	-1.148	-0.9708	0.268	0.3461	0.6304	0.6841	0.04261	0.005202	1.148	0.1401	0.268	0.8903	0.6304	0.9547					CHICK						312.7	58.97	2	1	tr|E1BYM6|E1BYM6_CHICK	VASN	6.187	5.992	6.137	6.122	6.117	5.982	6.061
0.824	0.091	2	Salsolinol	Salsolinol;lvl2=1;lvl3=0	Salsolinol	C10H13NO2			[M+H]+1	compound	-0.1277	0.03725	-1.142	0.321	0.2703	0.7524	0.6327	0.9204	0.1277	0.165	1.142	1.475	0.2703	0.1596	0.6327	0.4872	Salsolinol	91588	C10H13NO2	10.43			Organoheterocyclic compounds	Tetrahydroisoquinolines	Tetrahydroisoquinolines	179.1	180.1	10.43	1	1			6.471	6.339	6.267	6.175	6.301	6.244	6.317
0.756	1	2	PE 18:0_20:4	PE 18:0_20:4;lvl2=1;lvl3=0	PE(18:0/20:4(5Z,8Z,11Z,14Z))	C43H78NO8P			[M+H]+	lipid	-0.06121	-0.0139	-1.142	-0.2497	0.2705	0.806	0.6327	0.9343	0.06121	0.04731	1.142	0.8824	0.2705	0.3906	0.6327	0.7017		5289133					Glycerophospholipids	Glycerophosphoethanolamines	PE		768.6	119.9	1	1			7.874	7.956	8.145	7.976	7.865	8.075	7.862
1	1	2	Plasmenyl-PC P-18:0_18:4	Plasmenyl-PC P-18:0_18:4;lvl2=1;lvl3=0					[M+H]+	lipid	0.06828	0.05146	1.137	0.8258	0.2722	0.4211	0.6327	0.736	-0.06828	-0.01682	-1.137	-0.2802	0.2722	0.7829	0.6327	0.9326											766.6	117.2	1	1			7.031	7.235	7.172	7.043	6.917	7.019	7.042
0.9971	0.9985	2	F1NTM6	F1NTM6;lvl2=13;lvl3=0	Transferrin receptor protein 1	C54H94N14O15	F1NTM6	SLVEHLQLLK	[M+H3]+3	protein	0.09002	0.03289	1.137	0.4003	0.2723	0.6943	0.6327	0.9048	-0.09002	-0.05713	-1.137	-0.7216	0.2723	0.481	0.6327	0.769					CHICK						393.9	67.75	3	1	sp|Q90997|TFR1_CHICK	TFRC	6.153	6.068	6.581	6.301	6.343	6.221	6.192
0.921	0.096	2	Cetrimonium	Cetrimonium;lvl2=1;lvl3=0		C19H41N			[M+H]+1	compound	0.06266	0.01816	1.137	0.3175	0.2725	0.755	0.6327	0.9208	-0.06266	-0.04449	-1.137	-0.8071	0.2725	0.4315	0.6327	0.7341	Cetrimonium			104.6						283.3	284.3	104.6	1	1			6.335	6.192	6.177	5.995	6.159	6.116	6.286
0.984	0.099	2	cis-7-Hexadecenoic acid	cis-7-Hexadecenoic acid;lvl2=1;lvl3=0					[M+H-H2O]+1	compound	0.05196	0.1134	1.135	2.389	0.273	0.02958	0.6327	0.2152	-0.05196	0.06149	-1.135	1.343	0.273	0.1979	0.6327	0.5265		5318393					Fatty Acyls	Fatty acids	Unsaturated FA		237.2	109.4	1	1			7.596	7.529	7.533	7.507	7.788	7.528	7.559
0.965	0.872	2	3-Methylhistidine	3-Methylhistidine;lvl2=2;lvl3=0					[M+H]+1	compound	0.04152	0.01263	1.134	0.3324	0.2737	0.7439	0.6327	0.9193	-0.04152	-0.02889	-1.134	-0.7887	0.2737	0.4418	0.6327	0.7452		64969					Organic acids	Amino acids and peptides	Amino acids		170.1	22.53	1	1			7.109	7.187	7.23	7.197	7.174	7.191	7.208
0.938	0.999	2	DG 18:1_18:1	DG 18:1_18:1;lvl2=1;lvl3=0					[M+NH4]+	lipid	-0.05349	-0.06333	-1.133	-1.293	0.2739	0.2145	0.6327	0.5757	0.05349	-0.009839	1.133	-0.2084	0.2739	0.8375	0.6327	0.9496							Glycerolipids	Diradylglycerols	DAG		638.6	121.8	1	1			7.518	7.55	7.799	7.569	7.557	7.676	7.63
0.9999	1	2	A0A3Q2UBV6	A0A3Q2UBV6;lvl2=1;lvl3=0	Uncharacterized protein	C46H78N12O16	A0A3Q2UBV6	LLEEEAPVR	[M+H2]+2	protein	-0.1353	-0.114	-1.133	-0.92	0.2741	0.3713	0.6327	0.7048	0.1353	0.02125	1.133	0.1779	0.2741	0.861	0.6327	0.9513					CHICK						528.3	56.9	2	1		POSTN	6.063	5.842	5.907	6.177	5.928	6.022	5.863
		3	FA 18:0	FA 18:0;lvl2=0;lvl3=1		C18H36O2			[M-H]-	lipid	0.2442	-0.263	1.131	-1.174	0.2748	0.2577	0.6327	0.6032	-0.2442	-0.5072	-1.131	-2.349	0.2748	0.032	0.6327	0.2831							FA	LCFA	LC-SFA		283.3	113.3	-1	0			5.9	4.504	5.131	5.632	5.452	5.533	5.414
0.998	0.934	2	Di(2-ethylhexyl) phthalate	Di(2-ethylhexyl) phthalate;lvl2=2;lvl3=0	Bis(2-ethylhexyl)phthalate	C24H38O4			[M+H]+1	compound	-0.008418	0.005182	-1.129	0.67	0.2754	0.5124	0.6327	0.7877	0.008418	0.0136	1.129	1.825	0.2754	0.08677	0.6327	0.3937	Di(2-ethylhexyl) phthalate	8343	C24H38O4	157.4			Benzenoids	Benzoic acids	Benzoic acid esters	390.3	391.3	157.4	1	1			7.616	7.615	7.592	7.604	7.629	7.63	7.609
		3	FA 16:2	FA 16:2;lvl2=0;lvl3=1		C16H28O2			[M-H]-	lipid	0.0639	0.1638	1.129	2.788	0.2756	0.01316	0.6327	0.1462	-0.0639	0.09988	-1.129	1.765	0.2756	0.09671	0.6327	0.4041		134724806					FA	LCFA	LC-PUFA		251.2	108.2	-1	0			5.422	5.375	5.339	5.376	5.55	5.136	5.224
0.9996	1	2	LDHB	LDHB;lvl2=4;lvl3=0	L-lactate dehydrogenase B chain	C41H76N12O11	P00337	IVVVTAGVR	[M+H2]+2	protein	-0.09405	0.08544	-1.127	0.9867	0.2763	0.3385	0.6327	0.6783	0.09405	0.1795	1.127	2.151	0.2763	0.04709	0.6327	0.3243					CHICK						457.3	57.36	2	1		LDHB	5.557	5.783	5.854	5.553	5.789	5.735	5.634
0.951	0.741	2	Cysteine	Cysteine;lvl2=1;lvl3=0					[M+H]+1	compound	-0.04592	-0.01299	-1.126	-0.307	0.2768	0.7628	0.6327	0.9224	0.04592	0.03292	1.126	0.8073	0.2768	0.4313	0.6327	0.7341		92851									122	17.78	1	1			6.674	6.755	6.67	6.566	6.645	6.595	6.622
1	1	2	Plasmanyl-PC O-16:0_18:2	Plasmanyl-PC O-16:0_18:2;lvl2=1;lvl3=0					[M+H]+	lipid	0.05042	-0.03627	1.126	-0.7805	0.2768	0.4465	0.6327	0.7408	-0.05042	-0.0867	-1.126	-1.936	0.2768	0.07076	0.6327	0.3693											744.6	119.8	1	1			7.387	7.454	7.314	7.477	7.398	7.414	7.371
0.865	1	2	PC[OH] OH-14:1_24:5	PC[OH] OH-14:1_24:5;lvl2=1;lvl3=0					[M+H]+	lipid	-0.08873	0.08377	-1.122	1.02	0.2786	0.3227	0.6354	0.6647	0.08873	0.1725	1.122	2.18	0.2786	0.0445	0.6354	0.324							Glycerophospholipids	Glycerophosphocholines	PC		822.6	114	1	1			6.134	6.13	5.815	6.016	6.345	5.93	6.005
0.9994	0.999	2	A0A1D5PLZ2	A0A1D5PLZ2;lvl2=12;lvl3=0	SERPIN domain-containing protein	C49H82N14O15	A0A1D5PLZ2	SVNDLYIRK	[M+H2]+2	protein	0.06687	0.1532	1.119	2.471	0.2795	0.02508	0.6354	0.1968	-0.06687	0.08634	-1.119	1.445	0.2795	0.1677	0.6354	0.4926					CHICK						554.3	49.53	2	1		SERPIND1	6.253	6.466	6.401	6.279	6.393	6.06	6.308
0.93	0.938	2	LysoPC 14:1	LysoPC 14:1;lvl2=2;lvl3=0	PC(14:1(9Z)/0:0)	C22H44NO7P			[M+FA-H]-	lipid	0.05325	-0.09565	1.119	-1.937	0.2795	0.07058	0.6354	0.3335	-0.05325	-0.1489	-1.119	-3.13	0.2795	0.006466	0.6354	0.1512		24779456					Glycerophospholipids	Glycerophosphocholines	LPC		510.3	102.8	-1	0			5.706	5.414	5.761	5.8	5.662	5.532	5.728
0.9911	0.9986	2	TLN1	TLN1;lvl2=36;lvl3=0	Talin-1	C41H64N10O11	P54939	GIWLEAGK	[M+H2]+2	protein	-0.1493	0.07535	-1.112	0.541	0.2824	0.596	0.6406	0.8441	0.1493	0.2247	1.112	1.674	0.2824	0.1136	0.6406	0.4371					CHICK						437.2	61.6	2	1	tr|A0A1D5PTR5|A0A1D5PTR5_CHICK, tr|E1C2S1|E1C2S1_CHICK	TLN1	5.937	5.98	6.194	5.526	5.794	5.672	5.965
1	1	2	F1NQ20	F1NQ20;lvl2=2;lvl3=0	Collagen alpha-1(IX) chain	C51H84N14O16	F1NQ20	ISVDGFSVLGR	[M+H2]+2	protein	-0.05945	-0.09387	-1.11	-1.689	0.2833	0.1106	0.6416	0.4013	0.05945	-0.03442	1.11	-0.6429	0.2833	0.5294	0.6416	0.7929					CHICK						575.3	76.44	2	1	sp|P12106|CO9A1_CHICK	COL9A1	6.223	5.942	6.121	6.205	6.179	6.264	6.001
1	1	2	A0A3Q2TUE5	A0A3Q2TUE5;lvl2=1;lvl3=0	Ig-like domain-containing protein	C104H170N32O34	A0A3Q2TUE5	SPGSAPVTLIYANTNRPSNIPSR	[M+H3]+3	protein	0.2059	0.08106	1.109	0.4205	0.284	0.6797	0.6418	0.8996	-0.2059	-0.1249	-1.109	-0.6723	0.284	0.511	0.6418	0.7838					CHICK						804.8	67.83	3	1			6.266	6.064	5.101	5.967	5.617	5.958	6.232
0.9924	0.9998	2	A0A1D5PNU2	A0A1D5PNU2;lvl2=6;lvl3=0	Apolipoprotein H	C43H65N9O11	A0A1D5PNU2	GFFSSLVK	[M+H2]+2	protein	-0.06786	-0.02818	-1.103	-0.4413	0.2864	0.6649	0.6433	0.8888	0.06786	0.03968	1.103	0.6449	0.2864	0.5281	0.6433	0.7929					CHICK						442.7	70.66	2	1		APOH	7.428	7.17	7.315	7.432	7.408	7.216	7.243
0.999	1	2	Plasmanyl-PC O-20:0_14:0	Plasmanyl-PC O-20:0_14:0;lvl2=1;lvl3=0					[M+H]+	lipid	-0.118	-0.1347	-1.102	-1.212	0.2869	0.2432	0.6433	0.5898	0.118	-0.01669	1.102	-0.1559	0.2869	0.8781	0.6433	0.9533											748.6	121.7	1	1			5.305	5.462	5.659	5.41	5.529	5.5	5.591
0.9978	0.999	2	TBB6	TBB6;lvl2=13;lvl3=0	Tubulin beta-6 chain	C53H86N14O12S1	P09207	LAVNMVPFPR	[M+H3]+3	protein	-0.1517	0.1009	-1.1	0.7054	0.2875	0.4907	0.6433	0.7679	0.1517	0.2526	1.1	1.832	0.2875	0.08557	0.6433	0.3912					CHICK						381.9	75.12	3	1	sp|P09203|TBB1_CHICK, sp|P09206|TBB3_CHICK, sp|P09244|TBB7_CHICK, sp|P09652|TBB4_CHICK, sp|P09653|TBB5_CHICK, sp|P32882|TBB2_CHICK, tr|A0A1D5PEI5|A0A1D5PEI5_CHICK, tr|F1NMU4|F1NMU4_CHICK, tr|F1NYB1|F1NYB1_CHICK, tr|G1K338|G1K338_CHICK		6.079	6.29	6.391	5.708	6.051	5.881	6.209
0.927	0.096	2	NP-022394	NP-022394;lvl2=1;lvl3=0		C15H22O3			[M-H]-1	compound	0.05542	0.065	1.1	1.243	0.2877	0.2318	0.6433	0.5864	-0.05542	0.009582	-1.1	0.1901	0.2877	0.8516	0.6433	0.9513	NP-022394			108.6						250.2	249.1	108.6	-1	0			5.311	5.332	5.03	5.06	5.183	5.156	5.27
0.9904	1	2	ALBU	ALBU;lvl2=92;lvl3=0	Albumin	C171H247N45O48S2	P19121	SFEAGHDAFMAEFVYEYSRRHPEFSIQLIMR	[M+H6]+6	protein	0.04642	0.01458	1.1	0.3329	0.2877	0.7436	0.6433	0.9193	-0.04642	-0.03184	-1.1	-0.7543	0.2877	0.4616	0.6433	0.7606					CHICK						628.1	89.23	6	1	tr|A0A1D5NW68|A0A1D5NW68_CHICK	ALB	6.883	6.798	6.726	6.81	6.736	6.636	6.788
0.9999	1	2	F1NXB6	F1NXB6;lvl2=2;lvl3=0	Peptidase_M14 domain-containing protein	C48H73N11O14	F1NXB6	YSFTIELR	[M+H2]+2	protein	0.09087	0.07166	1.099	0.8354	0.2879	0.4158	0.6433	0.736	-0.09087	-0.01922	-1.099	-0.2325	0.2879	0.8191	0.6433	0.9401					CHICK						514.8	72.26	2	1		CPB2	6.006	5.887	5.338	5.684	5.776	5.49	5.787
0.849	0.092	2	Dioctyldimethylammonium chloride	Dioctyldimethylammonium chloride;lvl2=1;lvl3=0					[M+H]+1	compound	0.05082	-0.01474	1.098	-0.3069	0.2883	0.7629	0.6433	0.9224	-0.05082	-0.06556	-1.098	-1.417	0.2883	0.1757	0.6433	0.5025											270.3	103.4	1	1			6.752	6.615	6.917	6.806	6.861	6.832	6.81
0.998	0.998	2	SM d18:4_26:2	SM d18:4_26:2;lvl2=1;lvl3=0					[M+H]+	lipid	0.1879	0.2578	1.095	1.448	0.2895	0.1668	0.6443	0.5034	-0.1879	0.06992	-1.095	0.4076	0.2895	0.689	0.6443	0.8937							Sphingolipids	Sphingomyelins	SM		833.7	117.5	1	1			5.38	5.886	5.906	5.762	5.55	5.474	5.587
0.962	1	2	PC[OH] OH-14:1_24:4	PC[OH] OH-14:1_24:4;lvl2=1;lvl3=0					[M+H]+	lipid	-0.0689	0.07288	-1.094	1.115	0.29	0.2811	0.6443	0.633	0.0689	0.1418	1.094	2.252	0.29	0.03873	0.6443	0.3078							Glycerophospholipids	Glycerophosphocholines	PC		824.6	115	1	1			6.535	6.575	6.349	6.614	6.645	6.386	6.362
0.9991	1	2	A0A3Q3AL57	A0A3Q3AL57;lvl2=1;lvl3=0	Uncharacterized protein	C46H77N11O9	A0A3Q3AL57	VAILIPFR	[M+H2]+2	protein	-0.07809	-0.1465	-1.094	-1.977	0.2903	0.06554	0.6443	0.3188	0.07809	-0.06842	1.094	-0.958	0.2903	0.3523	0.6443	0.6694					CHICK						464.8	77.82	2	1	tr|A0A1D5PSH8|A0A1D5PSH8_CHICK, tr|A0A3Q2UMW7|A0A3Q2UMW7_CHICK, tr|A0A3S5ZPV4|A0A3S5ZPV4_CHICK, tr|E1C298|E1C298_CHICK, tr|Q92074|Q92074_CHICK	B4GALT1	6.017	5.579	5.838	5.876	5.742	5.724	5.623
0.9991	1	2	F1NGY6	F1NGY6;lvl2=1;lvl3=0	Uncharacterized protein	C72H110N18O18S1	F1NGY6	GFSPWQVMLQNLK	[M+H3]+3	protein	0.2383	0.1823	1.086	0.8008	0.2936	0.435	0.6503	0.736	-0.2383	-0.05592	-1.086	-0.2549	0.2936	0.8021	0.6503	0.9332					CHICK						516.6	90.65	3	1		PROC	5.541	5.242	5.463	5.437	5.214	4.079	5.465
0.903	0.912	2	Plasmenyl-PC P-16:0_18:1	Plasmenyl-PC P-16:0_18:1;lvl2=1;lvl3=0					[M+FA-H]-	lipid	-0.05336	0.01339	-1.082	0.2616	0.2955	0.797	0.6532	0.9337	0.05336	0.06675	1.082	1.353	0.2955	0.1948	0.6532	0.5242											788.6	119.9	-1	0			5.434	5.573	5.611	5.521	5.551	5.578	5.379
0.9981	0.9973	2	E1C440	E1C440;lvl2=1;lvl3=0	Amyloid-beta A4 protein	C38H66N12O14S1	E1C440	VEAMLNDR	[M+H2]+2	protein	0.09007	0.185	1.079	2.134	0.2968	0.04862	0.655	0.2822	-0.09007	0.09491	-1.079	1.137	0.2968	0.2725	0.655	0.5992					CHICK						474.2	46.39	2	1	tr|F1P0B2|F1P0B2_CHICK	APP	6.293	6.361	6.042	6.052	6.299	5.948	6.009
1	1	2	RAP1B	RAP1B;lvl2=2;lvl3=0	Ras-related protein Rap-1b	C44H80N12O13	Q5ZHX1	LVVLGSGGVGK	[M+H2]+2	protein	-0.1914	0.1151	-1.077	0.6242	0.2974	0.5413	0.6552	0.8057	0.1914	0.3065	1.077	1.725	0.2974	0.1038	0.6552	0.4192					CHICK						493.3	59.77	2	1	tr|A0A1D5P3H9|A0A1D5P3H9_CHICK, tr|F1NSA8|F1NSA8_CHICK	RAP1B	5.822	6.086	6.18	5.34	5.823	5.726	5.995
0.9994	0.9999	2	B8ZX71	B8ZX71;lvl2=7;lvl3=0	Sixth complement component	C49H80N16O20	B8ZX71	HDGSILESAER	[M+H3]+3	protein	0.1269	0.1888	1.067	1.53	0.3017	0.1455	0.6617	0.4717	-0.1269	0.0619	-1.067	0.5207	0.3017	0.6097	0.6617	0.8524					CHICK						405.2	47.34	3	1		C6	5.79	6.18	5.961	5.96	6.045	5.912	5.816
		3	FA 26:0	FA 26:0;lvl2=0;lvl3=1		C26H52O2			[M-H]-	lipid	-0.06767	0.03144	-1.066	0.4774	0.3021	0.6395	0.6617	0.8757	0.06767	0.09911	1.066	1.562	0.3021	0.1379	0.6617	0.465							FA	VLCFA	VLC-SFA		395.4	120.1	-1	0			4.808	4.905	4.968	4.7	4.983	4.853	4.786
0.911	0.096	2	Crotonic acid	Crotonic acid;lvl2=1;lvl3=0					[M+H]+1	compound	-0.03025	-0.002286	-1.065	-0.07752	0.3028	0.9392	0.6617	0.9799	0.03025	0.02797	1.065	0.9842	0.3028	0.3397	0.6617	0.6551		637090					Fatty Acyls	Fatty acids	Unsaturated FA		87.04	153.7	1	1			7.925	7.929	7.87	7.893	7.877	7.845	7.895
0.9999	1	2	A0A3Q2U5M8	A0A3Q2U5M8;lvl2=3;lvl3=0	Ig-like domain-containing protein	C37H67N13O11	A0A3Q2U5M8	LQLNNLR	[M+H2]+2	protein	-0.07641	-0.06234	-1.065	-0.8368	0.3029	0.415	0.6617	0.736	0.07641	0.01408	1.065	0.1961	0.3029	0.847	0.6617	0.9513					CHICK						435.8	55.8	2	1	rev_tr|A0A3Q2ULP7|A0A3Q2ULP7_CHICK, rev_tr|E1C8F4|E1C8F4_CHICK, tr|A0A1D5PAQ0|A0A1D5PAQ0_CHICK, tr|A0A3Q2TRZ7|A0A3Q2TRZ7_CHICK, tr|A0A3Q2TT43|A0A3Q2TT43_CHICK, tr|A0A3Q2TTN1|A0A3Q2TTN1_CHICK, tr|A0A3Q2TTU9|A0A3Q2TTU9_CHICK, tr|A0A3Q2TUE3|A0A3Q2TUE3_CHICK, tr|A0A3Q2TW03|A0A3Q2TW03_CHICK, tr|A0A3Q2TX22|A0A3Q2TX22_CHICK, tr|A0A3Q2TX27|A0A3Q2TX27_CHICK, tr|A0A3Q2TX54|A0A3Q2TX54_CHICK, tr|A0A3Q2TX84|A…		7.411	7.243	6.936	7.294	7.287	7.295	7.173
0.981	0.099	2	13Z,16Z-Docosadienoic Acid	13Z,16Z-Docosadienoic Acid;lvl2=1;lvl3=0	13Z,16Z-Docosadienoic acid	C22H40O2			[M-H]-1	compound	-0.09786	-0.1737	-1.064	-1.82	0.3031	0.0875	0.6617	0.3656	0.09786	-0.07586	1.064	-0.8248	0.3031	0.4216	0.6617	0.7292	13Z,16Z-Docosadienoic Acid	5312554	C22H40O2	113.4			Fatty Acyls	Fatty acids	Unsaturated FA	336.3	335.3	113.4	-1	0			4.959	4.795	5.051	5.281	4.893	5.059	4.69
		3	FA 19:1	FA 19:1;lvl2=0;lvl3=1		C19H36O2			[M-H]-	lipid	0.07571	0.01574	1.062	0.2128	0.3039	0.8342	0.6622	0.9448	-0.07571	-0.05997	-1.062	-0.8415	0.3039	0.4125	0.6622	0.7217		14275215					FA	LCFA	LC-MUFA		295.3	112.7	-1	0			5.092	5.388	5.254	5.108	5.264	5.133	5.204
0.623	1	2	PC 18:3_22:4	PC 18:3_22:4;lvl2=1;lvl3=0	PC(18:3(6Z,9Z,12Z)/22:4(7Z,10Z,13Z,16Z))	C48H82NO8P			[M+H]+	lipid	0.03272	0.02334	1.058	0.7273	0.3057	0.4776	0.665	0.7612	-0.03272	-0.009382	-1.058	-0.3034	0.3057	0.7655	0.665	0.928		52922817					Glycerophospholipids	Glycerophosphocholines	PC		832.6	116.9	1	1			7.739	7.635	7.73	7.822	7.774	7.74	7.763
		3	FA 17:0	FA 17:0;lvl2=0;lvl3=1		C17H34O2			[M-H]-	lipid	-0.06443	0.02116	-1.053	0.3332	0.308	0.7433	0.6676	0.9193	0.06443	0.08559	1.053	1.399	0.308	0.181	0.6676	0.5059							FA	LCFA	LC-SFA		269.2	112.3	-1	0			5.55	5.452	5.447	5.271	5.542	5.487	5.485
0.716	0.979	2	DG 14:0_18:2	DG 14:0_18:2;lvl2=1;lvl3=0	DG(14:0/18:2(9Z,12Z)/0:0)[iso2]	C35H64O5			[M+NH4]+	lipid	0.1143	0.2004	1.053	1.778	0.308	0.09433	0.6676	0.3805	-0.1143	0.08606	-1.053	0.7927	0.308	0.4396	0.6676	0.7434		14275352					Glycerolipids	Diradylglycerols	DAG		582.5	119.6	1	1			5.789	5.677	5.922	5.538	5.977	5.694	5.728
		3	FA 22:2	FA 22:2;lvl2=0;lvl3=1		C22H40O2			[M-H]-	lipid	-0.09584	-0.1739	-1.052	-1.839	0.3086	0.08451	0.6676	0.3618	0.09584	-0.07809	1.052	-0.857	0.3086	0.4041	0.6676	0.7165		134769076					FA	VLCFA	VLC-PUFA		335.3	113.9	-1	0			4.958	4.795	5.051	5.274	4.895	5.061	4.694
0.982	0.099	2	Oleic acid alkyne	Oleic acid alkyne;lvl2=1;lvl3=0					[M+H]+1	compound	0.04234	0.1556	1.048	3.712	0.3103	0.001895	0.6692	0.05762	-0.04234	0.1133	-1.048	2.804	0.3103	0.01274	0.6692	0.1844		178100									279.2	108.7	1	1			7.621	7.766	7.6	7.629	7.865	7.566	7.589
0.978	1	2	Plasmenyl-PC P-18:1_13:0	Plasmenyl-PC P-18:1_13:0;lvl2=1;lvl3=0					[M+H]+	lipid	-0.08787	-0.04049	-1.048	-0.4651	0.3104	0.6481	0.6692	0.8805	0.08787	0.04738	1.048	0.5649	0.3104	0.58	0.6692	0.8288											702.5	119.1	1	1			6.258	6.23	6.311	5.88	6.003	6.185	6.132
		3	FA 20:3	FA 20:3;lvl2=0;lvl3=1		C20H34O2			[M-H]-	lipid	-0.05838	0.004166	-1.045	0.07187	0.3115	0.9436	0.6698	0.9808	0.05838	0.06254	1.045	1.12	0.3115	0.2794	0.6698	0.6016		5282825					FA	LCFA	LC-PUFA		305.2	110.7	-1	0			5.267	5.344	5.559	5.397	5.66	5.487	5.31
0.9902	0.9984	2	F1NV02	F1NV02;lvl2=164;lvl3=0	Apolipoprotein B	C40H57N9O10	F1NV02	YWSAVAK	[M+H2]+2	protein	-0.08216	0.07057	-1.045	0.8645	0.3118	0.4001	0.6698	0.7338	0.08216	0.1527	1.045	1.942	0.3118	0.07	0.6698	0.3674					CHICK						412.7	48.38	2	1	sp|P11682|APOB_CHICK	APOB	6.602	6.424	6.145	6.606	6.599	6.327	6.324
0.912	0.604	2	Glycylproline	Glycylproline;lvl2=1;lvl3=0		C7H12N2O3			[M+H]+1	compound	0.09902	-0.02736	1.042	-0.2775	0.3128	0.7849	0.6699	0.9308	-0.09902	-0.1264	-1.042	-1.33	0.3128	0.2021	0.6699	0.5288	Glycylproline			17.63						172.1	173.1	17.63	1	1			6.332	6.537	6.53	6.536	6.409	6.286	6.743
0.503	0.984	2	DG 16:1_18:3	DG 16:1_18:3;lvl2=1;lvl3=0	DG(16:1(9Z)/18:3(9Z,12Z,15Z)/0:0)[iso2]	C37H64O5			[M+NH4]+	lipid	0.1112	0.432	1.042	3.899	0.3129	0.001277	0.6699	0.04706	-0.1112	0.3207	-1.042	3.004	0.3129	0.00841	0.6699	0.1675		9543703					Glycerolipids	Diradylglycerols	DAG		606.5	118.2	1	1			5.468	5.838	5.47	5.706	5.836	5.675	5.394
1	1	2	A0A3Q2UHW3	A0A3Q2UHW3;lvl2=1;lvl3=0	Guanine nucleotide-binding protein subunit gamma	C86H137N21O28	A0A3Q2UHW3	SDPLLVGVPASENPFKDK	[M+H3]+3	protein	-0.1176	0.1617	-1.039	1.376	0.3143	0.1877	0.6718	0.5397	0.1176	0.2792	1.039	2.467	0.3143	0.02529	0.6718	0.2606					CHICK						638.3	75.11	3	1			5.977	6.29	5.748	5.552	6.107	6.057	5.397
1	1	2	F1NYI9	F1NYI9;lvl2=9;lvl3=0	Heparanase	C53H90N14O12	F1NYI9	LVFGLNALLR	[M+H2]+2	protein	0.09052	0.1129	1.037	1.246	0.3153	0.2306	0.6724	0.5864	-0.09052	0.02241	-1.037	0.2566	0.3153	0.8008	0.6724	0.9332					CHICK						558.4	85.98	2	1	sp|Q90YK5|HPSE_CHICK	HPSE	6.047	6.101	6.128	6.315	6.024	5.661	5.972
0.9987	0.9989	2	A0A1D5NYV8	A0A1D5NYV8;lvl2=1;lvl3=0	PH domain-containing protein	C32H54N10O12	A0A1D5NYV8	VPAEAER	[M+H2]+2	protein	0.09781	-0.1295	1.036	-1.321	0.3157	0.205	0.6724	0.5647	-0.09781	-0.2273	-1.036	-2.407	0.3157	0.02853	0.6724	0.2718					CHICK						386.2	44.72	2	1	tr|A0A1D5PUU6|A0A1D5PUU6_CHICK	LOC421441	7.868	7.945	7.738	7.905	7.849	7.94	8.014
1	1	2	GDF8	GDF8;lvl2=1;lvl3=0	Growth/differentiation factor 8	C79H125N21O26	O42220	APPLQELIDQYDVQR	[M+H3]+3	protein	-0.0997	0.004568	-1.033	0.0456	0.3171	0.9642	0.6742	0.986	0.0997	0.1043	1.033	1.08	0.3171	0.2962	0.6742	0.6131					CHICK						595.6	81.89	3	1		MSTN	6.172	6.129	6.172	5.694	6.061	5.928	6.062
0.9977	0.9949	2	A0A1D5PEX8	A0A1D5PEX8;lvl2=1;lvl3=0	Uncharacterized protein	C66H104N16O23	A0A1D5PEX8	WKDSDEADLVLAK	[M+H3]+3	protein	0.1147	0.1371	1.03	1.186	0.3182	0.2528	0.6748	0.598	-0.1147	0.02237	-1.03	0.2009	0.3182	0.8433	0.6748	0.9513					CHICK						497.3	62.88	3	1	tr|O93481|O93481_CHICK	CBX3	5.618	5.816	5.331	5.42	5.613	5.418	5.739
0.815	0.763	2	Docosahexaenoic acid	Docosahexaenoic acid;lvl2=7;lvl3=0	Docosahexaenoic acid	C22H32O2			[M+H]+1	compound	-0.0638	0.1874	-1.03	2.914	0.3185	0.01014	0.6748	0.1346	0.0638	0.2512	1.03	4.053	0.3185	0.0009224	0.6748	0.09347	Docosahexaenoic acid		C22H32O2	109.2			Fatty Acyls	Fatty acids	Unsaturated FA	328.2	329.2	109.2	1	1			6.379	6.661	6.717	6.634	6.816	6.406	6.332
0.914	0.99	2	DG 18:3_18:2	DG 18:3_18:2;lvl2=1;lvl3=0					[M+NH4]+	lipid	0.07578	0.3095	1.028	4.045	0.3193	0.0009395	0.6753	0.04394	-0.07578	0.2337	-1.028	3.17	0.3193	0.005945	0.6753	0.1512											632.5	118.2	1	1			6.117	6.621	6.248	6.383	6.468	6.358	6.128
0.804	0.09	2	5,5'-[(6Z)-6-Tetradecene-1,14-diyl]bis(1,3-benzenediol)	5,5'-[(6Z)-6-Tetradecene-1,14-diyl]bis(1,3-benzenediol);lvl2=1;lvl3=0		C26H36O4			[M+H]+1	compound	0.04194	0.03071	1.026	0.724	0.3201	0.4795	0.6758	0.7612	-0.04194	-0.01123	-1.026	-0.2747	0.3201	0.7871	0.6758	0.9326	5,5'-[(6Z)-6-Tetradecene-1,14-diyl]bis(1,3-benzenediol)			112.5						412.3	413.3	112.5	1	1			6.904	6.913	6.935	6.91	6.914	6.916	6.971
0.999	1	2	E1C8A1	E1C8A1;lvl2=4;lvl3=0	Uncharacterized protein	C55H90N16O12	E1C8A1	LAWPAVLNKR	[M+H3]+3	protein	-0.04595	0.02486	-1.022	0.5329	0.3219	0.6014	0.6774	0.8455	0.04595	0.07081	1.022	1.575	0.3219	0.1348	0.6774	0.465					CHICK						389.9	65.97	3	1		MST1	6.554	6.531	6.608	6.505	6.609	6.476	6.447
0.9903	0.998	2	A0A1D5P5V5	A0A1D5P5V5;lvl2=46;lvl3=0	C4a anaphylatoxin	C42H67N13O14	A0A1D5P5V5	TLQQGFER	[M+H2]+2	protein	-0.05964	0.02202	-1.022	0.3635	0.322	0.721	0.6774	0.919	0.05964	0.08166	1.022	1.399	0.322	0.1808	0.6774	0.5059					CHICK						489.8	45.55	2	1	tr|A0A3Q2UG72|A0A3Q2UG72_CHICK, tr|A0A3Q3A4N8|A0A3Q3A4N8_CHICK	C4	6.288	6.212	6.212	6.05	6.261	6.029	6.148
0.698	0.758	2	DG 14:0_20:4	DG 14:0_20:4;lvl2=1;lvl3=0	DG(14:0/20:4(5Z,8Z,11Z,14Z)/0:0)[iso2]	C37H64O5			[M+NH4]+	lipid	0.1091	0.4261	1.02	3.839	0.3227	0.00145	0.6775	0.04764	-0.1091	0.3169	-1.02	2.963	0.3227	0.009157	0.6775	0.1719		53477960					Glycerolipids	Diradylglycerols	DAG		606.5	118.6	1	1			5.467	5.837	5.468	5.704	5.84	5.689	5.428
1	1	2	LUM	LUM;lvl2=6;lvl3=0	Lumican	C45H74N10O13	P51890	VVGPLTYSK	[M+H2]+2	protein	0.02926	-0.05286	1.018	-1.772	0.3239	0.0955	0.6775	0.3808	-0.02926	-0.08212	-1.018	-2.856	0.3239	0.01143	0.6775	0.1782					CHICK						482.3	55.4	2	1		LUM	7.479	7.251	7.384	7.361	7.349	7.291	7.435
0.9998	1	2	D0EKR3	D0EKR3;lvl2=2;lvl3=0	Peptidyl-prolyl cis-trans isomerase	C52H77N11O15	D0EKR3	FADENFILK	[M+H2]+2	protein	-0.1419	-0.02922	-1.017	-0.2017	0.3245	0.8427	0.6775	0.9462	0.1419	0.1127	1.017	0.8072	0.3245	0.4314	0.6775	0.7341					CHICK						548.8	69.7	2	1	tr|A0A3Q3AT29|A0A3Q3AT29_CHICK	PPIA	6.577	6.671	6.761	6.433	6.55	6.581	6.761
0.9931	0.9984	2	A0A1D5PTL0	A0A1D5PTL0;lvl2=1;lvl3=0	Ig-like domain-containing protein	C48H82N16O16	A0A1D5PTL0	INGPQEVNIR	[M+H2]+2	protein	0.08385	-0.06602	1.015	-0.7699	0.3254	0.4526	0.6775	0.7414	-0.08385	-0.1499	-1.015	-1.814	0.3254	0.08854	0.6775	0.3984					CHICK						570.3	50.29	2	1	tr|E1C846|E1C846_CHICK	CILP	5.648	5.944	5.708	5.661	5.24	5.537	5.741
0.981	0.825	2	4-Aminobenzoic acid	4-Aminobenzoic acid;lvl2=2;lvl3=0					[M+H]+1	compound	0.0937	0.2603	1.013	2.711	0.3263	0.01543	0.6775	0.1556	-0.0937	0.1666	-1.013	1.8	0.3263	0.0907	0.6775	0.4011		978					Benzenoids	Benzoic acids	Aminobenzoic acids		138.1	11.61	1	1			7.559	7.799	7.227	7.589	7.548	7.159	7.462
0.995	1	2	PC 14:1_22:2	PC 14:1_22:2;lvl2=1;lvl3=0	PC(14:1(9Z)/22:2(13Z,16Z))	C44H82NO8P			[M+H]+	lipid	-0.04282	-0.159	-1.011	-3.617	0.327	0.002312	0.6775	0.06695	0.04282	-0.1161	1.011	-2.743	0.327	0.01445	0.6775	0.1952		52922294					Glycerophospholipids	Glycerophosphocholines	PC		784.6	119.7	1	1			7.63	7.667	7.805	7.783	7.697	7.829	7.685
0.52	1	2	LysoPC 20:5	LysoPC 20:5;lvl2=2;lvl3=0	PC(20:5(5Z,8Z,11Z,14Z,17Z)/0:0)	C28H48NO7P			[M+FA-H]-	lipid	-0.05147	0.02064	-1.01	0.3905	0.3274	0.7013	0.6775	0.908	0.05147	0.07211	1.01	1.416	0.3274	0.1761	0.6775	0.5025		11757087					Glycerophospholipids	Glycerophosphocholines	LPC		586.3	104	-1	0			6.546	6.353	6.464	6.408	6.641	6.322	6.402
0.839	0.78	2	Caryophyllene oxide	Caryophyllene oxide;lvl2=2;lvl3=0					[M+H]+1	compound	-0.03554	0.09666	-1.009	2.645	0.328	0.01766	0.6775	0.1652	0.03554	0.1322	1.009	3.754	0.328	0.001735	0.6775	0.1243											221.2	109.9	1	1			6.372	6.534	6.484	6.497	6.548	6.387	6.281
0.922	0.991	2	PC[OH] OH-14:1_22:5	PC[OH] OH-14:1_22:5;lvl2=1;lvl3=0					[M+H]+	lipid	0.1104	0.2217	1.005	1.944	0.3297	0.06964	0.6775	0.3334	-0.1104	0.1112	-1.005	1.013	0.3297	0.3264	0.6775	0.6474							Glycerophospholipids	Glycerophosphocholines	PC		794.5	113.5	1	1			5.826	6.108	5.244	5.804	5.986	5.537	5.75
		3	FA 14:4	FA 14:4;lvl2=0;lvl3=1		C14H20O2			[M-H]-	lipid	0.05117	0.04286	1.005	0.8114	0.3298	0.4291	0.6775	0.736	-0.05117	-0.008304	-1.005	-0.1631	0.3298	0.8725	0.6775	0.9526							FA	LCFA	LC-PUFA		219.1	103.3	-1	0			5.259	5.286	5.244	5.363	5.284	5.379	5.208
1	1	2	Q5ZIZ0	Q5ZIZ0;lvl2=1;lvl3=0	6-phosphogluconate dehydrogenase, decarboxylating	C79H120N18O24	Q5ZIZ0	NPELQNLLLDDFFK	[M+H3]+3	protein	-0.09058	0.008066	-1.004	0.08615	0.3304	0.9324	0.6775	0.9794	0.09058	0.09864	1.004	1.093	0.3304	0.2905	0.6775	0.609					CHICK						569.3	95.09	3	1		PGD	5.252	5.308	5.826	5.357	5.37	5.291	5.51
0.899	0.734	2	Eicosapentaenoic acid	Eicosapentaenoic acid;lvl2=8;lvl3=0	Eicosapentaenoic acid	C20H30O2			[M+H]+1	compound	-0.03162	-0.006651	-1.002	-0.2031	0.3313	0.8416	0.6775	0.9462	0.03162	0.02496	1.002	0.7911	0.3313	0.4404	0.6775	0.7439	Eicosapentaenoic acid		C20H30O2	108.4			Fatty Acyls	Fatty acids	Unsaturated FA	302.2	303.2	108.5	1	1			6.173	6.12	6.18	6.136	6.23	6.172	6.096
0.9991	1	2	A0A3Q2UIP8	A0A3Q2UIP8;lvl2=1;lvl3=0	Uncharacterized protein	C61H108N16O19	A0A3Q2UIP8	TLADVLIQEVIR	[M+H3]+3	protein	0.05455	0.0626	1.001	1.107	0.3315	0.2845	0.6775	0.6347	-0.05455	0.008048	-1.001	0.1478	0.3315	0.8844	0.6775	0.9535					CHICK						457.3	92.51	3	1	tr|A0A3Q2UFI6|A0A3Q2UFI6_CHICK	INPP1	5.85	5.859	5.591	5.762	5.694	5.551	5.699
0.806	0.756	2	Pulegone	Pulegone;lvl2=2;lvl3=0					[M+H-H2O]+1	compound	0.04565	0.1138	1.001	2.404	0.3317	0.02866	0.6775	0.212	-0.04565	0.06812	-1.001	1.494	0.3317	0.1546	0.6775	0.4826		442495					Prenol Lipids	Isoprenoids	C10 isoprenoids		135.1	109.9	1	1			7	7.101	7.046	7.214	7.316	7.017	6.979
0.9981	0.9928	2	DKK3	DKK3;lvl2=7;lvl3=0	Dickkopf-related protein 3	C98H164N28O35S2	Q90839	AASLGEMLREVEALMEDTQHK	[M+H4]+4	protein	0.05593	-0.02231	1	-0.3846	0.3321	0.7056	0.6775	0.9109	-0.05593	-0.07824	-1	-1.399	0.3321	0.1808	0.6775	0.5059					CHICK						590.3	95.14	4	1	tr|F1NRD7|F1NRD7_CHICK	DKK3	5.759	5.651	5.832	5.747	5.657	5.607	5.711
0.9993	0.9995	2	CAZA2	CAZA2;lvl2=1;lvl3=0	F-actin-capping protein subunit alpha-2	C52H92N16O16	P28497	LLLNNDNLLR	[M+H2]+2	protein	-0.1601	0.07747	-0.9992	0.466	0.3326	0.6475	0.6775	0.8805	0.1601	0.2375	0.9992	1.483	0.3326	0.1576	0.6775	0.4838					CHICK						599.4	71.47	2	1	sp|P13127|CAZA1_CHICK	CAPZA2	5.81	5.812	5.936	5.398	5.733	5.428	5.943
0.978	0.996	2	PC[OH] OH-14:1_26:6	PC[OH] OH-14:1_26:6;lvl2=1;lvl3=0					[M+H]+	lipid	-0.1029	0.01877	-0.9975	0.1754	0.3334	0.863	0.6775	0.9523	0.1029	0.1217	0.9975	1.179	0.3334	0.2554	0.6775	0.5832							Glycerophospholipids	Glycerophosphocholines	PC		848.6	114.8	1	1			5.658	5.443	5.119	5.528	5.506	5.366	5.337
0.995	1	2	PC 10:0_22:1	PC 10:0_22:1;lvl2=1;lvl3=0					[M+H]+	lipid	0.05313	-0.06579	0.9969	-1.189	0.3337	0.2516	0.6775	0.5979	-0.05313	-0.1189	-0.9969	-2.231	0.3337	0.04032	0.6775	0.3084							Glycerophospholipids	Glycerophosphocholines	PC		732.6	117.9	1	1			8.226	8.036	8.115	8.145	8.05	7.97	8.311
0.987	0.099	2	Diisobutylphthalate	Diisobutylphthalate;lvl2=1;lvl3=0		C16H22O4			[M+H]+1	compound	-0.007188	0.001535	-0.9964	0.205	0.3339	0.8402	0.6775	0.9462	0.007188	0.008723	0.9964	1.209	0.3339	0.2442	0.6775	0.5811	Diisobutylphthalate			37.14						278.2	279.2	37.14	1	1			7.883	7.89	7.862	7.849	7.864	7.9	7.873
1	1	2	KCRB	KCRB;lvl2=3;lvl3=0	Creatine kinase B-type	C54H91N15O20S1	P05122	GQSIDDLMPAQK	[M+H2]+2	protein	-0.1422	-0.01744	-0.9954	-0.1176	0.3344	0.9078	0.6775	0.97	0.1422	0.1248	0.9954	0.8733	0.3344	0.3954	0.6775	0.7081					CHICK						651.8	63.47	2	1		CKB	5.62	5.776	6.099	5.335	5.616	5.415	5.817
0.977	1	2	Tryptophan	Tryptophan;lvl2=3;lvl3=0					[M-H]-1	compound	0.03115	-0.01958	0.9933	-0.6017	0.3354	0.5558	0.6775	0.8155	-0.03115	-0.05073	-0.9933	-1.618	0.3354	0.1253	0.6775	0.4492		9060					Organic acids	Amino acids and peptides	Amino acids		203.1	24.66	-1	0			7.584	7.523	7.572	7.603	7.571	7.482	7.608
0.9933	0.9977	2	A0A3Q2UDT6	A0A3Q2UDT6;lvl2=1;lvl3=0	Uncharacterized protein	C40H65N9O11	A0A3Q2UDT6	FALEVAAK	[M+H2]+2	protein	-0.1154	0.06782	-0.9914	0.5612	0.3362	0.5824	0.6775	0.8374	0.1154	0.1833	0.9914	1.574	0.3362	0.1351	0.6775	0.465					CHICK						424.7	60.93	2	1	tr|A0A1D5PKA9|A0A1D5PKA9_CHICK	NPEPPS	5.788	5.416	5.67	5.635	5.875	5.269	5.386
1	1	2	A0A3Q3AKJ5	A0A3Q3AKJ5;lvl2=1;lvl3=0	Uncharacterized protein	C58H93N15O18	A0A3Q3AKJ5	VLFDTDLVNPR	[M+H2]+2	protein	-0.1756	-0.1691	-0.9897	-0.9183	0.337	0.3721	0.6775	0.7048	0.1756	0.006517	0.9897	0.03672	0.337	0.9712	0.6775	0.9858					CHICK						644.8	74.72	2	1			5.834	5.443	5.853	5.901	5.99	6.01	5.919
0.952	0.835	2	Palmitoylcarnitine	Palmitoylcarnitine;lvl2=1;lvl3=0		C23H45NO4			[M+H]+1	compound	0.08073	0.1502	0.9896	1.774	0.3371	0.09512	0.6775	0.3805	-0.08073	0.06944	-0.9896	0.8512	0.3371	0.4072	0.6775	0.7177	Palmitoylcarnitine			103.5						399.3	400.3	103.5	1	1			6.372	6.581	6.139	6.437	6.472	6.044	6.237
1	1	2	A0A1D5PDF4	A0A1D5PDF4;lvl2=1;lvl3=0	Uncharacterized protein	C91H133N25O30	A0A1D5PDF4	TDSIHASWSPGSGHVDLYK	[M+H4]+4	protein	-0.079	0.00356	-0.9873	0.04287	0.3382	0.9663	0.6775	0.9863	0.079	0.08256	0.9873	1.032	0.3382	0.3175	0.6775	0.6371					CHICK						515	62.87	4	1	tr|A0A1D5PBZ9|A0A1D5PBZ9_CHICK, tr|F1N8A2|F1N8A2_CHICK	PTPRB	5.418	5.489	5.639	5.272	5.511	5.419	5.518
0.977	0.981	2	AC 16:0	AC 16:0;lvl2=1;lvl3=0					[M+H]+	lipid	0.08061	0.1506	0.9864	1.776	0.3386	0.09476	0.6775	0.3805	-0.08061	0.07001	-0.9864	0.8566	0.3386	0.4043	0.6775	0.7165							Fatty Acyls	Fatty esters	Acyl carnitines		400.3	103.8	1	1			6.373	6.581	6.14	6.437	6.472	6.044	6.238
0.9	0.56	2	Laurolactam	Laurolactam;lvl2=1;lvl3=0		C12H23NO			[M+H]+1	compound	-0.01409	-0.01017	-0.9861	-0.6863	0.3388	0.5024	0.6775	0.7792	0.01409	0.003912	0.9861	0.2739	0.3388	0.7877	0.6775	0.9326	Laurolactam			96.73						197.2	198.2	96.73	1	1			7.223	7.222	7.215	7.24	7.215	7.255	7.222
0.9976	0.9992	2	A0A1D5PFJ6	A0A1D5PFJ6;lvl2=12;lvl3=0	Heat shock cognate 71 kDa protein	C45H72N10O15	A0A1D5PFJ6	EIAEAYLGK	[M+H2]+2	protein	-0.103	0.08963	-0.9839	0.8255	0.3398	0.4212	0.6775	0.736	0.103	0.1926	0.9839	1.841	0.3398	0.08431	0.6775	0.3912					CHICK						497.3	57.97	2	1	sp|O73885|HSP7C_CHICK, sp|P08106|HSP70_CHICK, tr|A0A1D5PYK0|A0A1D5PYK0_CHICK, tr|A0A1L1RPG0|A0A1L1RPG0_CHICK, tr|F1NWP3|F1NWP3_CHICK	HSPA8	5.874	5.925	5.955	5.501	5.826	5.58	5.886
0.997	0.997	2	PC 15:1_24:4	PC 15:1_24:4;lvl2=1;lvl3=0					[M+H]+	lipid	-0.06677	0.07754	-0.9828	1.1	0.3403	0.2877	0.6775	0.639	0.06677	0.1443	0.9828	2.124	0.3403	0.0496	0.6775	0.3243							Glycerophospholipids	Glycerophosphocholines	PC		822.6	118.2	1	1			6.54	6.787	6.69	6.744	6.61	6.588	6.403
0.804	1	2	Plasmenyl-PC P-18:0_22:5	Plasmenyl-PC P-18:0_22:5;lvl2=1;lvl3=0					[M+FA-H]-	lipid	0.05896	0.01334	0.9816	0.214	0.3409	0.8332	0.6775	0.9448	-0.05896	-0.04562	-0.9816	-0.7595	0.3409	0.4586	0.6775	0.7587											864.6	118.6	-1	0			5.626	5.846	5.93	5.797	5.572	5.747	5.718
1	1	2	CNTN1	CNTN1;lvl2=1;lvl3=0	Contactin-1	C122H172N26O40	P14781	SSEATLSFGYLDPFPPEEHYEVK	[M+H3]+3	protein	0.05779	-0.1259	0.981	-2.059	0.3412	0.05617	0.6775	0.301	-0.05779	-0.1836	-0.981	-3.118	0.3412	0.006631	0.6775	0.1515					CHICK						881.4	84.2	3	1	tr|A0A1D5PSD5|A0A1D5PSD5_CHICK	CNTN1	5.841	5.468	5.606	5.666	5.479	5.522	5.572
0.98	1	2	LysoPE 16:0	LysoPE 16:0;lvl2=3;lvl3=0	PE(16:0/0:0)	C21H44NO7P			[M+H]+	lipid	-0.04089	-0.02391	-0.9802	-0.5523	0.3416	0.5884	0.6775	0.8407	0.04089	0.01698	0.9802	0.4071	0.3416	0.6894	0.6775	0.8937		9547069					Glycerophospholipids	Glycerophosphoethanolamines	LPE		454.3	105.8	1	1			5.667	5.629	5.699	5.661	5.745	5.671	5.61
0.995	0.9988	2	A0A3Q3AMW5	A0A3Q3AMW5;lvl2=1;lvl3=0	Small monomeric GTPase	C39H66N12O14	A0A3Q3AMW5	QVPVEEAR	[M+H2]+2	protein	0.05185	0.05512	0.9796	1.003	0.3419	0.3306	0.6775	0.673	-0.05185	0.003271	-0.9796	0.0618	0.3419	0.9515	0.6775	0.9802					CHICK						464.2	44.1	2	1	tr|E1BVT0|E1BVT0_CHICK	RALB	6.439	6.417	6.192	6.445	6.373	6.211	6.341
0.9999	1	2	R4GLV8	R4GLV8;lvl2=1;lvl3=0	Uncharacterized protein	C67H113N21O24	R4GLV8	GSAVGNVAADLALDPAR	[M+H3]+3	protein	0.03807	-0.002285	0.9788	-0.05662	0.3423	0.9556	0.6775	0.9848	-0.03807	-0.04036	-0.9788	-1.038	0.3423	0.3149	0.6775	0.634					CHICK						532.9	73.86	3	1		PCDHGA2	5.823	5.782	5.954	5.893	5.732	5.78	5.791
0.9998	1	2	F1NJ23	F1NJ23;lvl2=3;lvl3=0	Laminin subunit beta-1	C57H96N18O20	F1NJ23	LHTLGDNLLDSR	[M+H3]+3	protein	-0.04586	-0.0791	-0.9772	-1.624	0.343	0.1239	0.6775	0.4293	0.04586	-0.03323	0.9772	-0.708	0.343	0.4891	0.6775	0.7764					CHICK						451.9	62.88	3	1	sp|Q01635|LAMB1_CHICK, tr|A0A1D5P4L2|A0A1D5P4L2_CHICK, tr|A0A1D5PMA9|A0A1D5PMA9_CHICK, tr|A0A3Q2TWS9|A0A3Q2TWS9_CHICK, tr|E1C700|E1C700_CHICK	LAMB1	5.652	5.624	5.545	5.508	5.506	5.547	5.534
0.9948	0.999	2	TTHY	TTHY;lvl2=18;lvl3=0	Transthyretin	C88H149N25O24	P27731	VLDAVRGSPAANVAVKVFK	[M+H4]+4	protein	0.04001	-0.02257	0.977	-0.531	0.3431	0.6027	0.6775	0.8463	-0.04001	-0.06258	-0.977	-1.528	0.3431	0.146	0.6775	0.4723					CHICK						486	68.94	4	1	tr|A0A1I7Q422|A0A1I7Q422_CHICK	TTR	7.029	6.918	6.916	7.061	6.939	6.745	6.929
0.9986	0.9995	2	E1BTI7	E1BTI7;lvl2=1;lvl3=0	SMB domain-containing protein	C67H114N18O19S1	E1BTI7	LGTLPPSHSLLNMK	[M+H3]+3	protein	-0.07675	-0.122	-0.9766	-1.496	0.3433	0.1542	0.6775	0.4872	0.07675	-0.04522	0.9766	-0.5754	0.3433	0.573	0.6775	0.8252					CHICK						503.3	66.08	3	1		TINAG	5.414	5.264	5.318	5.147	5.439	5.27	5.529
0.9989	0.9997	2	R4GH86	R4GH86;lvl2=3;lvl3=0	Glutathione peroxidase	C55H81N15O11	R4GH86	GAHPLFAFLR	[M+H3]+3	protein	0.04523	0.1334	0.9743	2.769	0.3444	0.01369	0.6775	0.1462	-0.04523	0.08814	-0.9743	1.899	0.3444	0.07576	0.6775	0.3763					CHICK						376.9	70.9	3	1	tr|A0A3Q3AKK2|A0A3Q3AKK2_CHICK	GPX1	5.924	6.163	6.021	5.871	6.031	5.955	6.057
0.9998	1	2	A0A1D5PJA4	A0A1D5PJA4;lvl2=1;lvl3=0	Cartilage intermediate layer protein 2	C68H118N20O23	A0A1D5PJA4	LLTSPAEALDEIRR	[M+H3]+3	protein	-0.1083	0.0659	-0.9722	0.5702	0.3454	0.5765	0.6775	0.8359	0.1083	0.1742	0.9722	1.564	0.3454	0.1374	0.6775	0.465					CHICK						528.6	71.92	3	1			5.363	6.046	5.849	5.274	5.86	5.751	5.683
0.993	0.998	2	PC 20:4_24:4	PC 20:4_24:4;lvl2=1;lvl3=0					[M+H]+	lipid	-0.07255	0.06138	-0.9704	0.7911	0.3463	0.4404	0.6775	0.7377	0.07255	0.1339	0.9704	1.791	0.3463	0.09216	0.6775	0.4012							Glycerophospholipids	Glycerophosphocholines	PC		886.6	118.1	1	1			6.154	6.332	6.092	6.049	6.312	5.888	6.053
0.9997	0.9988	2	A0A1D5P2G7	A0A1D5P2G7;lvl2=1;lvl3=0	Uncharacterized protein	C38H69N13O12	A0A1D5P2G7	VVSVNAVGR	[M+H2]+2	protein	0.1608	0.3019	0.9678	1.751	0.3476	0.09912	0.6775	0.3861	-0.1608	0.1411	-0.9678	0.8491	0.3476	0.4083	0.6775	0.7186					CHICK						450.8	47.58	2	1	tr|A0A1D5P4I1|A0A1D5P4I1_CHICK, tr|A0A3Q3B104|A0A3Q3B104_CHICK	CHL1	5.912	6.247	5.899	5.936	5.771	5.818	5.748
0.994	0.998	2	PC 10:0_20:2	PC 10:0_20:2;lvl2=1;lvl3=0					[M+H]+	lipid	0.07437	0.04545	0.9675	0.5698	0.3477	0.5768	0.6775	0.8359	-0.07437	-0.02892	-0.9675	-0.3762	0.3477	0.7117	0.6775	0.9063							Glycerophospholipids	Glycerophosphocholines	PC		702.5	113.6	1	1			5.764	5.619	5.572	5.666	5.78	5.728	5.734
1	1	2	A0A3Q2UJA7	A0A3Q2UJA7;lvl2=1;lvl3=0	Uncharacterized protein	C88H132N26O28	A0A3Q2UJA7	SYGLEPDADGPPGLHIAHR	[M+H3]+3	protein	-0.1156	-0.1438	-0.9663	-1.159	0.3483	0.2636	0.6775	0.6077	0.1156	-0.02821	0.9663	-0.236	0.3483	0.8165	0.6775	0.9384					CHICK						668	64.51	3	1		LOC107050086	5.633	5.566	5.595	5.297	5.064	5.617	5.456
1	1	2	Plasmanyl-PC O-18:0_14:1	Plasmanyl-PC O-18:0_14:1;lvl2=1;lvl3=0					[M+H]+	lipid	-0.05997	-0.09939	-0.9661	-1.543	0.3484	0.1424	0.6775	0.4643	0.05997	-0.03942	0.9661	-0.635	0.3484	0.5344	0.6775	0.7974											718.6	119.1	1	1			7.741	7.45	7.636	7.409	7.622	7.64	7.643
0.867	0.093	2	Spiroxamine	Spiroxamine;lvl2=1;lvl3=0					[M+H]+1	compound	-0.05227	0.1086	-0.965	1.932	0.3489	0.07125	0.6775	0.3335	0.05227	0.1609	0.965	2.97	0.3489	0.009026	0.6775	0.1719		86160									298.3	111.2	1	1			6.464	6.491	6.432	6.486	6.691	6.455	6.265
0.943	0.875	2	Uridine	Uridine;lvl2=3;lvl3=0					[M-H]-1	compound	0.06782	0.1273	0.9642	1.744	0.3493	0.1003	0.6775	0.3865	-0.06782	0.05947	-0.9642	0.8456	0.3493	0.4103	0.6775	0.7203		6029					Nucleic acids	Pyrimidines	Pyrimidine ribonucleosides		243.1	9.92	-1	0			5.8	6.264	5.878	5.777	6.2	5.994	6.157
1	1	2	F1P3P3	F1P3P3;lvl2=1;lvl3=0	Uncharacterized protein	C79H132N22O33	F1P3P3	SIQEIQELDKDDESLR	[M+H3]+3	protein	-0.1559	0.1779	-0.9638	1.06	0.3495	0.3049	0.6775	0.6528	0.1559	0.3338	0.9638	2.064	0.3495	0.05566	0.6775	0.3392					CHICK						640	65.38	3	1		ARHGDIA	5.318	5.444	5.496	4.652	5.296	5.194	5.391
0.9942	0.9986	2	A0A1D5P8I8	A0A1D5P8I8;lvl2=17;lvl3=0	Collagen alpha-1(XII) chain	C43H77N11O13	A0A1D5P8I8	LIASQPSLK	[M+H2]+2	protein	-0.05989	-0.03487	-0.9633	-0.5405	0.3497	0.5963	0.6775	0.8441	0.05989	0.02502	0.9633	0.4024	0.3497	0.6927	0.6775	0.8961					CHICK						478.8	54.54	2	1	sp|P13944|COCA1_CHICK, tr|A0A1L1RPW4|A0A1L1RPW4_CHICK, tr|F1NX22|F1NX22_CHICK	COL12A1	5.776	5.816	5.677	5.722	5.762	5.706	5.62
0.987	1	2	PC 11:0_24:4	PC 11:0_24:4;lvl2=1;lvl3=0					[M+H]+	lipid	-0.05721	-0.009162	-0.9611	-0.1483	0.3508	0.884	0.6775	0.9614	0.05721	0.04805	0.9611	0.8072	0.3508	0.4314	0.6775	0.7341							Glycerophospholipids	Glycerophosphocholines	PC		768.6	118.7	1	1			7.782	7.882	8.094	7.887	7.776	7.998	7.781
0.827	0.655	2	Anhydroecgonine	Anhydroecgonine;lvl2=1;lvl3=0					[M+H]+1	compound	-0.08554	0.06641	-0.9609	0.7188	0.3509	0.4826	0.6775	0.7652	0.08554	0.152	0.9609	1.707	0.3509	0.1072	0.6775	0.4259											168.1	10.13	1	1			6.54	6.657	6.45	6.474	6.471	6.588	6.255
		3	FA 16:1	FA 16:1;lvl2=0;lvl3=1		C16H30O2			[M-H]-	lipid	-0.04364	0.01048	-0.9602	0.2223	0.3512	0.8269	0.6775	0.9424	0.04364	0.05413	0.9602	1.191	0.3512	0.2511	0.6775	0.5832		5318393					FA	LCFA	LC-MUFA		253.2	109.7	-1	0			5.702	5.475	5.376	5.406	5.663	5.545	5.432
1	1	2	A0A3Q2TSP8	A0A3Q2TSP8;lvl2=1;lvl3=0	Glutamyl-tRNA synthetase	C53H84N12O16S1	A0A3Q2TSP8	FVELPGAEMGK	[M+H2]+2	protein	0.07606	0.04919	0.9595	0.5979	0.3516	0.5583	0.6775	0.8169	-0.07606	-0.02688	-0.9595	-0.3391	0.3516	0.739	0.6775	0.9108					CHICK						589.3	67.14	2	1	tr|A0A3Q2UKS1|A0A3Q2UKS1_CHICK, tr|F1P179|F1P179_CHICK	EPRS	7.075	6.858	6.826	6.935	6.915	6.672	6.866
0.994	0.1	2	Dibutyl phosphate	Dibutyl phosphate;lvl2=1;lvl3=0					[M+H]+1	compound	-0.02374	-0.01733	-0.9596	-0.6752	0.3516	0.5092	0.6775	0.786	0.02374	0.006402	0.9596	0.2588	0.3516	0.7991	0.6775	0.9332		7881					Organic acids	Phosphate esters	Dialkyl phosphates		211.1	109.1	1	1			5.928	5.874	5.843	5.875	5.865	5.823	5.928
0.594	1	2	SM d19:0_17:2	SM d19:0_17:2;lvl2=2;lvl3=0					[M+FA-H]-	lipid	-0.05067	-0.01151	-0.9582	-0.2098	0.3522	0.8365	0.6777	0.9453	0.05067	0.03916	0.9582	0.7405	0.3522	0.4697	0.6777	0.7657							Sphingolipids	Sphingomyelins	SM		773.6	117.5	-1	0			6.474	6.48	6.327	6.45	6.393	6.502	6.378
0.9999	0.9987	2	A0A1D5PC67	A0A1D5PC67;lvl2=11;lvl3=0	Uncharacterized protein	C69H117N19O22S1	A0A1D5PC67	ETHKPAEIVSLNMK	[M+H4]+4	protein	0.04659	0.1056	0.9517	2.078	0.3554	0.05412	0.6828	0.2978	-0.04659	0.059	-0.9517	1.205	0.3554	0.2456	0.6828	0.5823					CHICK						400	56.18	4	1	tr|A0A1D5PD98|A0A1D5PD98_CHICK, tr|E1BRS7|E1BRS7_CHICK	C5	6.411	6.449	6.357	6.351	6.476	6.191	6.251
0.9942	0.9953	2	A0A3Q2UC12	A0A3Q2UC12;lvl2=1;lvl3=0	Platelet-activating factor acetylhydrolase IB subunit alpha2	C47H86N12O10	A0A3Q2UC12	VIVLGLLPR	[M+H2]+2	protein	-0.1186	0.1008	-0.9466	0.7749	0.3579	0.4497	0.6859	0.7408	0.1186	0.2194	0.9466	1.751	0.3579	0.09914	0.6859	0.4101					CHICK						490.3	78.94	2	1	sp|Q5ZMS2|PA1B2_CHICK, tr|A0A1D5PMU2|A0A1D5PMU2_CHICK	PAFAH1B2	5.837	5.923	5.993	5.654	5.841	5.772	6.046
0.9945	0.9994	2	A0A3Q2UEN8	A0A3Q2UEN8;lvl2=3;lvl3=0	Uncharacterized protein	C35H57N11O11	A0A3Q2UEN8	LSVGNYR	[M+H2]+2	protein	-0.07	-0.09625	-0.9461	-1.254	0.3582	0.228	0.6859	0.5859	0.07	-0.02625	0.9461	-0.3548	0.3582	0.7274	0.6859	0.9063					CHICK						404.7	48.3	2	1	tr|F1NMF3|F1NMF3_CHICK	TNN	5.824	5.639	5.469	5.493	5.579	5.577	5.668
1	1	2	PMEL	PMEL;lvl2=1;lvl3=0	Melanocyte protein PMEL	C81H129N23O30	Q98917	GGDVTFDISNDAPTLVGAR	[M+H3]+3	protein	0.0692	0.01377	0.9449	0.1812	0.3587	0.8585	0.6859	0.9523	-0.0692	-0.05543	-0.9449	-0.7569	0.3587	0.4601	0.6859	0.7593					CHICK						635.6	77.97	3	1	tr|A0A1D5PER0|A0A1D5PER0_CHICK	PMEL	5.805	5.612	5.589	5.71	5.896	5.528	5.765
0.9985	0.9993	2	A0A3Q2UJ04	A0A3Q2UJ04;lvl2=1;lvl3=0	Uncharacterized protein	C44H72N10O10	A0A3Q2UJ04	GPFLVALGK	[M+H2]+2	protein	-0.1517	0.1368	-0.9425	0.8191	0.3599	0.4248	0.6861	0.736	0.1517	0.2885	0.9425	1.793	0.3599	0.09197	0.6861	0.4012					CHICK						451.3	71.08	2	1	tr|F1NTC8|F1NTC8_CHICK	PDLIM5	5.505	5.751	5.714	5.079	5.439	5.181	5.599
0.994	0.999	2	PC[OH] OH-14:1_22:1	PC[OH] OH-14:1_22:1;lvl2=1;lvl3=0					[M+H]+	lipid	0.04022	-0.1268	0.9425	-2.863	0.36	0.01127	0.6861	0.1402	-0.04022	-0.167	-0.9425	-3.914	0.36	0.001238	0.6861	0.1075							Glycerophospholipids	Glycerophosphocholines	PC		802.6	119.2	1	1			5.756	5.556	5.866	5.929	5.66	5.885	5.708
0.9948	0.9986	2	A0A3Q2TW07	A0A3Q2TW07;lvl2=82;lvl3=0	Fibronectin	C57H91N13O20	A0A3Q2TW07	DLQFVEVSDVK	[M+H3]+3	protein	-0.02993	-0.0315	-0.9382	-0.9514	0.3621	0.3555	0.6877	0.6944	0.02993	-0.001569	0.9382	-0.04918	0.3621	0.9614	0.6877	0.9823					CHICK						426.9	72.4	3	1	sp|P11722|FINC_CHICK, tr|A0A1D5NU50|A0A1D5NU50_CHICK, tr|F1NJT4|F1NJT4_CHICK	FN1	6.359	6.233	6.15	6.16	6.242	6.316	6.24
1	1	2	A0A1D5P380	A0A1D5P380;lvl2=2;lvl3=0	Uncharacterized protein	C89H144N24O29S1	A0A1D5P380	EHIVDLEMLTVNSLNYR	[M+H3]+3	protein	0.0405	0.0541	0.9367	1.206	0.3629	0.2454	0.6877	0.5922	-0.0405	0.0136	-0.9367	0.3146	0.3629	0.7571	0.6877	0.9219					CHICK						682.7	82.59	3	1		EFEMP1	6.139	6.171	6.139	6.172	6.196	6.131	6.075
1	1	2	A0A3Q2TSW8	A0A3Q2TSW8;lvl2=1;lvl3=0	Uncharacterized protein	C63H97N19O21	A0A3Q2TSW8	TELLPYGAAHGDGR	[M+H3]+3	protein	-0.1163	-0.1396	-0.9352	-1.082	0.3636	0.2954	0.6877	0.6437	0.1163	-0.02331	0.9352	-0.1874	0.3636	0.8537	0.6877	0.9513					CHICK						486.2	56.89	3	1	tr|F1NDL4|F1NDL4_CHICK	NID2	5.8	5.497	5.46	5.765	4.913	5.656	5.169
0.9918	1	2	F1P2M6	F1P2M6;lvl2=3;lvl3=0	Uncharacterized protein	C119H204N28O35	F1P2M6	TLLEVQKLYLEIQKLEKELGAK	[M+H5]+5	protein	0.1451	0.2513	0.9348	1.56	0.3638	0.1383	0.6877	0.4609	-0.1451	0.1062	-0.9348	0.6839	0.3638	0.5038	0.6877	0.7804					CHICK						518.1	93.22	5	1		LOC419851	6.053	6.414	6.077	6.276	6.043	6.036	5.988
1	1	2	F1NA27	F1NA27;lvl2=4;lvl3=0	Protein-tyrosine-phosphatase	C47H80N14O17	F1NA27	DNSALDPIIR	[M+H2]+2	protein	0.05369	-0.01592	0.9337	-0.2668	0.3643	0.7931	0.6877	0.932	-0.05369	-0.0696	-0.9337	-1.211	0.3643	0.2436	0.6877	0.5809					CHICK						557.3	67.13	2	1	sp|Q98936|PTPRG_CHICK, tr|A0A1D5NTM8|A0A1D5NTM8_CHICK	PTPRG	5.841	5.652	5.75	5.672	5.817	5.717	5.858
0.9934	0.9977	2	A0A1D5PF99	A0A1D5PF99;lvl2=6;lvl3=0	Uncharacterized protein	C40H65N9O11	A0A1D5PF99	DFVGLGLK	[M+H2]+2	protein	0.03337	-0.0547	0.9325	-1.473	0.3649	0.1601	0.6877	0.4905	-0.03337	-0.08806	-0.9325	-2.461	0.3649	0.02559	0.6877	0.2615					CHICK						424.7	70.57	2	1	tr|A0A1D5P806|A0A1D5P806_CHICK, tr|A0A1L1RJ69|A0A1L1RJ69_CHICK, tr|A0A3Q2TRR9|A0A3Q2TRR9_CHICK, tr|A0A3Q2UCG1|A0A3Q2UCG1_CHICK, tr|A0A3Q2UIW4|A0A3Q2UIW4_CHICK	HSPG2	5.758	5.613	5.67	5.749	5.656	5.512	5.65
0.9996	1	2	R4GG01	R4GG01;lvl2=8;lvl3=0	LRRCT domain-containing protein	C48H82N16O16	R4GG01	LTSLGLEHNR	[M+H3]+3	protein	-0.04589	-0.003723	-0.9301	-0.07271	0.3661	0.9429	0.6877	0.9808	0.04589	0.04217	0.9301	0.8546	0.3661	0.4054	0.6877	0.7165					CHICK						380.5	48.16	3	1		CPN2	6.678	6.505	6.801	6.623	6.677	6.641	6.566
0.836	0.522	2	Oxybenzone	Oxybenzone;lvl2=1;lvl3=0					[M+H]+1	compound	0.03928	0.1381	0.9298	3.151	0.3663	0.006188	0.6877	0.109	-0.03928	0.09884	-0.9298	2.34	0.3663	0.03259	0.6877	0.2831		4632					Benzenoids	Benzenes	Benzophenones		229.1	103.4	1	1			5.602	5.772	5.474	5.646	5.632	5.474	5.549
0.956	1	2	PC 11:0_26:2	PC 11:0_26:2;lvl2=1;lvl3=0					[M+H]+	lipid	-0.04236	0.008889	-0.9295	0.188	0.3664	0.8533	0.6877	0.9512	0.04236	0.05125	0.9295	1.125	0.3664	0.2773	0.6877	0.6001							Glycerophospholipids	Glycerophosphocholines	PC		800.6	120.1	1	1			7.375	7.51	7.477	7.449	7.376	7.451	7.326
0.968	0.098	2	N-Octyl-2-pyrrolidone	N-Octyl-2-pyrrolidone;lvl2=1;lvl3=0					[M+H]+1	compound	-0.04447	0.01673	-0.9294	0.337	0.3665	0.7405	0.6877	0.9193	0.04447	0.0612	0.9294	1.279	0.3665	0.2191	0.6877	0.5468		3033871									198.2	102.8	1	1			6.468	6.475	6.54	6.291	6.565	6.402	6.307
		3	FA 14:3	FA 14:3;lvl2=0;lvl3=1		C14H22O2			[M-H]-	lipid	-0.06919	-0.06486	-0.9274	-0.8378	0.3675	0.4145	0.6885	0.736	0.06919	0.00433	0.9274	0.05804	0.3675	0.9544	0.6885	0.9802							FA	LCFA	LC-PUFA		221.2	104.5	-1	0			5.801	5.383	5.444	5.773	5.405	5.629	5.625
1	1	2	E1BS45	E1BS45;lvl2=1;lvl3=0	Uncharacterized protein	C61H108N16O19	E1BS45	TIAVLLDDILQR	[M+H3]+3	protein	0.04858	0.05463	0.9252	1.003	0.3686	0.331	0.6896	0.673	-0.04858	0.006055	-0.9252	0.1153	0.3686	0.9096	0.6896	0.9669					CHICK						457.3	91.95	3	1		CCDC126	5.852	5.861	5.593	5.764	5.695	5.552	5.698
0.988	1	2	PC 13:0_22:2	PC 13:0_22:2;lvl2=1;lvl3=0	PC(13:0/22:2(13Z,16Z))	C43H82NO8P			[M+H]+	lipid	0.07802	0.07127	0.9236	0.813	0.3694	0.4281	0.69	0.736	-0.07802	-0.006748	-0.9236	-0.07989	0.3694	0.9373	0.69	0.9792		52922202					Glycerophospholipids	Glycerophosphocholines	PC		772.6	119.6	1	1			7.351	7.672	7.175	7.525	7.466	7.431	7.445
0.967	1	2	PC[OH] OH-14:1_24:2	PC[OH] OH-14:1_24:2;lvl2=1;lvl3=0					[M+H]+	lipid	-0.0564	-0.05265	-0.9209	-0.8284	0.3708	0.4196	0.6915	0.736	0.0564	0.003749	0.9209	0.06122	0.3708	0.9519	0.6915	0.9802							Glycerophospholipids	Glycerophosphocholines	PC		828.6	119.3	1	1			5.65	5.714	5.872	5.581	5.551	5.831	5.592
0.9947	0.9987	2	PDIA1	PDIA1;lvl2=2;lvl3=0	Protein disulfide-isomerase	C44H68N12O17	P09102	NNFEGDLTK	[M+H2]+2	protein	0.06363	-0.09228	0.916	-1.28	0.3733	0.2188	0.6951	0.5774	-0.06363	-0.1559	-0.916	-2.244	0.3733	0.0393	0.6951	0.3084					CHICK						519.2	51.32	2	1	tr|A0A1D5PV06|A0A1D5PV06_CHICK, tr|A0A1L1RZP5|A0A1L1RZP5_CHICK	P4HB	6.31	6.039	6.285	6.233	6.137	5.99	6.271
0.887	0.814	2	Citral	Citral;lvl2=4;lvl3=0	Citral	C10H16O			[M+H]+1	compound	0.02629	0.021	0.9142	0.7037	0.3742	0.4917	0.6951	0.7685	-0.02629	-0.005289	-0.9142	-0.1839	0.3742	0.8564	0.6951	0.9513	Citral	8843	C10H16O	92.04			Prenol Lipids	Isoprenoids	C10 isoprenoids	152.1	153.1	92.04	1	1			6.899	6.908	6.9	6.994	7.059	6.93	6.915
1	1	2	A0A1D5PPN9	A0A1D5PPN9;lvl2=1;lvl3=0	Endoplasmin	C97H145N29O35	A0A1D5PPN9	FQSSHHESNLTSLDQYVER	[M+H4]+4	protein	-0.07907	0.05844	-0.9138	0.6507	0.3744	0.5245	0.6951	0.7931	0.07907	0.1375	0.9138	1.589	0.3744	0.1316	0.6951	0.4599					CHICK						570	61.45	4	1	sp|P08110|ENPL_CHICK	HSP90B1	5.733	5.395	5.344	5.449	5.627	5.443	5.307
0.954	1	2	PE 17:2_17:1	PE 17:2_17:1;lvl2=1;lvl3=0					[M+H]+	lipid	0.09896	-0.1274	0.9116	-1.131	0.3755	0.2747	0.6959	0.6247	-0.09896	-0.2264	-0.9116	-2.085	0.3755	0.05342	0.6959	0.3332							Glycerophospholipids	Glycerophosphoethanolamines	PE		714.5	116.5	1	1			7.226	6.924	6.994	6.903	7.005	7.114	7.357
0.806	0.756	2	NP-019636	NP-019636;lvl2=2;lvl3=0					[M+H-H2O]+1	compound	0.01775	0.01682	0.9107	0.8317	0.376	0.4178	0.6959	0.736	-0.01775	-0.0009267	-0.9107	-0.04755	0.376	0.9627	0.6959	0.9823		2752583									163	107.2	1	1			6.022	6.102	6.03	6.088	6.109	6.089	6.055
0.929	0.834	2	trans-3-Indoleacrylic acid	trans-3-Indoleacrylic acid;lvl2=1;lvl3=0					[M+H]+1	compound	0.03723	-0.01656	0.9092	-0.3896	0.3767	0.7019	0.6961	0.908	-0.03723	-0.05379	-0.9092	-1.314	0.3767	0.2075	0.6961	0.5337											188.1	23.82	1	1			7.973	7.874	7.949	7.97	7.935	7.83	7.996
1	1	2	A0A3Q2TZD6	A0A3Q2TZD6;lvl2=1;lvl3=0	Ig-like domain-containing protein	C73H103N21O20S1	A0A3Q2TZD6	ASGFTFSSHGMGWVR	[M+H3]+3	protein	0.1316	-0.03686	0.9082	-0.2451	0.3772	0.8095	0.6961	0.9354	-0.1316	-0.1685	-0.9082	-1.163	0.3772	0.262	0.6961	0.5856					CHICK						542.9	69.54	3	1			5.63	5.722	5.438	5.522	5.182	5.567	5.632
0.9941	0.999	2	A0A1D5PU94	A0A1D5PU94;lvl2=76;lvl3=0	C4a anaphylatoxin	C38H60N10O10	A0A1D5PU94	SHM[147]FVSLK	[M+H3]+3	protein	0.04678	0.02519	0.9059	0.4701	0.3784	0.6446	0.6966	0.8797	-0.04678	-0.02159	-0.9059	-0.418	0.3784	0.6815	0.6966	0.8937					CHICK						322.2	44.86	3	1	tr|F1P587|F1P587_CHICK	C4A	6.37	6.389	6.349	6.394	6.384	6.195	6.294
0.95	0.737	2	Cysteine-S-sulfate	Cysteine-S-sulfate;lvl2=1;lvl3=0	Cysteine-S-sulfate	C3H7NO5S2			[M+H]+1	compound	0.08923	0.2323	0.905	2.27	0.3789	0.03739	0.6966	0.2438	-0.08923	0.143	-0.905	1.451	0.3789	0.1662	0.6966	0.4909	L-Cysteine-S-sulfate	115015	C3H7NO5S2	29.54			Organic acids	Amino acids and peptides	Amino acids	201	202	29.54	1	1			7.304	7.744	7.072	7.244	7.502	7.352	7.176
0.965	0.98	2	PE-NMe2 18:2_20:4	PE-NMe2 18:2_20:4;lvl2=1;lvl3=0					[M-H]-	lipid	-0.1107	0.05585	-0.9043	0.4397	0.3792	0.6661	0.6966	0.8888	0.1107	0.1666	0.9043	1.361	0.3792	0.1925	0.6966	0.5213							Glycerophospholipids	Glycerophosphethanolamines	PE-NMe2		790.5	115.8	-1	0			5.412	5.262	4.761	5.136	5.503	4.888	5.07
1	1	2	E1BS97	E1BS97;lvl2=1;lvl3=0	Non-specific serine/threonine protein kinase	C80H131N21O30	E1BS97	SVIDPIPAPAGDASVDGGTK	[M+H2]+2	protein	-0.1661	-0.2582	-0.9014	-1.351	0.3807	0.1956	0.6983	0.5558	0.1661	-0.09216	0.9014	-0.5002	0.3807	0.6238	0.6983	0.8629					CHICK						934	70.34	2	1		PAK2	6.084	4.519	5.277	5.145	5.362	5.17	5.434
1	1	2	PIMT	PIMT;lvl2=1;lvl3=0	Protein-L-isoaspartate(D-aspartate) O-methyltransferase	C90H152N20O24S2	Q5F3N1	MKPLMGVIYVPLTDKEK	[M+H4]+4	protein	-0.109	-0.3177	-0.8993	-2.525	0.3818	0.0225	0.6993	0.184	0.109	-0.2087	0.8993	-1.721	0.3818	0.1045	0.6993	0.4192					CHICK						491.3	74.35	4	1	tr|A0A1D5PD30|A0A1D5PD30_CHICK, tr|F1NJV4|F1NJV4_CHICK	PCMT1	5.831	5.601	5.943	5.48	5.018	5.661	5.953
0.9969	0.9988	2	A0A1D5PVD4	A0A1D5PVD4;lvl2=2;lvl3=0	Uncharacterized protein	C49H76N10O12	A0A1D5PVD4	VLYNLFTK	[M+H2]+2	protein	-0.118	0.09774	-0.8951	0.7143	0.384	0.4853	0.7015	0.7674	0.118	0.2157	0.8951	1.636	0.384	0.1213	0.7015	0.4492					CHICK						499.3	70.43	2	1	tr|A0A1L1RKB6|A0A1L1RKB6_CHICK, tr|A0A3Q2TSL7|A0A3Q2TSL7_CHICK, tr|E1C891|E1C891_CHICK, tr|F1P5V9|F1P5V9_CHICK	PARVB	5.778	5.868	5.968	5.396	5.601	5.422	5.869
0.9908	0.9991	2	CO1A2	CO1A2;lvl2=10;lvl3=0	Collagen alpha-2(I) chain	C50H82N14O15S2	P02467	DMATQLAFMR	[M+H3]+3	protein	-0.03822	-0.06573	-0.8937	-1.481	0.3847	0.158	0.7015	0.4901	0.03822	-0.02752	0.8937	-0.6434	0.3847	0.5291	0.7015	0.7929					CHICK						395.2	74.52	3	1	tr|A0A5H1ZRJ7|A0A5H1ZRJ7_CHICK	COL1A2	6.314	6.081	6.104	6.233	6.272	6.185	6.125
1	1	2	A0A1D5PWW0	A0A1D5PWW0;lvl2=3;lvl3=0	Protein sidekick-2	C93H154N26O27	A0A1D5PWW0	QLPHAPESPVAVLSPLEKR	[M+H4]+4	protein	-0.02964	-0.06237	-0.892	-1.809	0.3856	0.08933	0.7015	0.3711	0.02964	-0.03273	0.892	-0.985	0.3856	0.3393	0.7015	0.6551					CHICK						517.8	70.62	4	1	sp|Q8AV57|SDK2_CHICK, tr|A0A1D5PKQ9|A0A1D5PKQ9_CHICK, tr|A0A1D5PWY1|A0A1D5PWY1_CHICK, tr|A0A1L1S0A4|A0A1L1S0A4_CHICK	SDK2	5.782	5.589	5.735	5.607	5.73	5.616	5.7
0.865	0.093	2	1,7-Bis(4-hydroxyphenyl)-3,5-heptanediol	1,7-Bis(4-hydroxyphenyl)-3,5-heptanediol;lvl2=1;lvl3=0		C19H24O4			[M+H]+1	compound	0.2689	0.5063	0.8913	1.617	0.386	0.1255	0.7015	0.4319	-0.2689	0.2373	-0.8913	0.7866	0.386	0.443	0.7015	0.7456	1,7-Bis(4-hydroxyphenyl)-3,5-heptanediol			90.48						316.2	317.2	90.47	1	1			5.816	6.308	5.554	5.103	6.085	5.903	5.321
		3	FA 18:4	FA 18:4;lvl2=0;lvl3=1		C18H28O2			[M-H]-	lipid	-0.05282	0.05866	-0.891	0.9535	0.3861	0.3545	0.7015	0.6944	0.05282	0.1115	0.891	1.88	0.3861	0.07838	0.7015	0.383		5282838					FA	LCFA	LC-PUFA		275.2	107.6	-1	0			5.261	5.332	5.018	5.13	5.277	5.097	5.121
1	1	2	R4GKL8	R4GKL8;lvl2=1;lvl3=0	C1q domain-containing protein	C75H106N14O19	R4GKL8	FSTFAGFLLFETK	[M+H2]+2	protein	-0.09555	-0.09913	-0.8903	-0.89	0.3865	0.3867	0.7015	0.7191	0.09555	-0.003576	0.8903	-0.03332	0.3865	0.9738	0.7015	0.986					CHICK						754.4	93.51	2	1		C1QTNF3	6.152	6.05	6.046	5.842	6.138	6.324	6.217
0.962	0.988	2	PE 16:1_18:2	PE 16:1_18:2;lvl2=1;lvl3=0	PE(18:2(9Z,12Z)/16:1(9Z))	C39H72NO8P			[M+H]+	lipid	0.09651	-0.1308	0.8887	-1.16	0.3873	0.2629	0.7019	0.6077	-0.09651	-0.2273	-0.8887	-2.093	0.3873	0.05265	0.7019	0.3332		52924360					Glycerophospholipids	Glycerophosphoethanolamines	PE		714.5	116.1	1	1			7.231	6.926	7	6.899	7.006	7.116	7.363
0.9985	0.9999	2	A0A1D5NZ55	A0A1D5NZ55;lvl2=1;lvl3=0	Uncharacterized protein	C101H156N28O34	A0A1D5NZ55	QDKDDVLNIFSVASGHLYER	[M+H4]+4	protein	-0.09624	0.1257	-0.885	1.113	0.3893	0.282	0.7044	0.6338	0.09624	0.2219	0.885	2.04	0.3893	0.05817	0.7044	0.3467					CHICK						577.3	81.44	4	1	tr|A0A1D5PIH4|A0A1D5PIH4_CHICK, tr|A0A3Q2TSN8|A0A3Q2TSN8_CHICK, tr|A0A3Q2TTZ9|A0A3Q2TTZ9_CHICK, tr|A0A3Q2U1E6|A0A3Q2U1E6_CHICK, tr|A0A3Q2U4Z1|A0A3Q2U4Z1_CHICK, tr|A0A3Q2UGK8|A0A3Q2UGK8_CHICK, tr|A0A3Q2UJA0|A0A3Q2UJA0_CHICK, tr|F1NTV6|F1NTV6_CHICK	UGGT1	5.229	5.652	5.439	5.11	5.798	5.404	5.117
0.9966	0.9972	2	A0A1D5P6S9	A0A1D5P6S9;lvl2=1;lvl3=0	Uncharacterized protein	C45H79N13O16	A0A1D5P6S9	LSPLSTGDIR	[M+H2]+2	protein	0.112	-0.09245	0.8822	-0.7014	0.3907	0.4931	0.7056	0.7689	-0.112	-0.2045	-0.8822	-1.61	0.3907	0.1269	0.7056	0.4492					CHICK						529.8	60.75	2	1	tr|A0A1D5P5A4|A0A1D5P5A4_CHICK	FAM234A	5.852	5.763	6.021	5.505	5.736	5.464	5.992
0.9969	0.9982	2	F1NZ84	F1NZ84;lvl2=3;lvl3=0	Uncharacterized protein	C37H55N11O9	F1NZ84	GWSPVPR	[M+H2]+2	protein	0.02158	-0.03126	0.8814	-1.23	0.3911	0.2364	0.7056	0.5889	-0.02158	-0.05284	-0.8814	-2.158	0.3911	0.04646	0.7056	0.3243					CHICK						399.7	54.75	2	1		F13B	6.441	6.511	6.416	6.41	6.438	6.475	6.44
1	1	2	E1BSP0	E1BSP0;lvl2=1;lvl3=0	Complement C1q subcomponent subunit A	C42H75N11O14	E1BSP0	VSVNTIPTK	[M+H2]+2	protein	-0.1716	-0.2207	-0.8804	-1.091	0.3917	0.2915	0.7056	0.64	0.1716	-0.04908	0.8804	-0.2517	0.3917	0.8045	0.7056	0.9334					CHICK						479.8	52.32	2	1		C1QA	5.325	5.447	4.635	4.708	4.828	5.245	5.293
0.851	0.531	2	Decanophenone	Decanophenone;lvl2=1;lvl3=0		C16H24O			[M+H]+1	compound	0.008767	-0.002903	0.8765	-0.2796	0.3937	0.7833	0.7083	0.9308	-0.008767	-0.01167	-0.8765	-1.167	0.3937	0.2604	0.7083	0.5856	Decanophenone			103.7						232.2	233.2	103.7	1	1			6.664	6.673	6.615	6.671	6.633	6.664	6.643
1	1	2	A0A1D5P6S4	A0A1D5P6S4;lvl2=1;lvl3=0	Uncharacterized protein	C65H104N18O25	A0A1D5P6S4	GLTEYADTALDNVR	[M+H3]+3	protein	0.06906	0.01481	0.8746	0.1807	0.3947	0.8588	0.709	0.9523	-0.06906	-0.05425	-0.8746	-0.687	0.3947	0.5019	0.709	0.7799					CHICK						513.3	72.1	3	1			5.902	5.839	5.852	6.01	6.077	5.898	5.966
1	1	2	APOB	APOB;lvl2=3;lvl3=0	Apolipoprotein B (Fragment)	C72H121N17O21	P11682	LSENLQQLVLYIK	[M+H2]+2	protein	0.1038	-0.0616	0.871	-0.4979	0.3966	0.6253	0.7114	0.8631	-0.1038	-0.1654	-0.871	-1.388	0.3966	0.1842	0.7114	0.5122					CHICK						781	85.05	2	1		APOB	6.022	5.772	5.887	5.918	6.036	5.924	5.877
0.9962	0.9993	2	F1NXV6	F1NXV6;lvl2=15;lvl3=0	Activation peptide fragment 1	C37H62N8O8S1	F1NXV6	LMLAGFK	[M+H2]+2	protein	0.06084	0.09595	0.8677	1.319	0.3984	0.2058	0.7135	0.5648	-0.06084	0.03512	-0.8677	0.5008	0.3984	0.6233	0.7135	0.8629					CHICK						390.2	64.93	2	1		F2	6.758	6.759	6.564	6.893	6.8	6.446	6.63
0.9916	0.9984	2	CADH5	CADH5;lvl2=12;lvl3=0	Cadherin-5	C75H123N23O23	Q8AYD0	KAEYELTAHIIDRR	[M+H4]+4	protein	-0.03597	-0.1037	-0.8637	-2.4	0.4005	0.02894	0.7162	0.212	0.03597	-0.06775	0.8637	-1.627	0.4005	0.1234	0.7162	0.4492					CHICK						429.5	56.11	4	1		CDH5	6.03	5.726	6.001	6.003	5.935	5.943	5.882
0.932	0.995	2	PE 18:0_22:6	PE 18:0_22:6;lvl2=2;lvl3=0	PE(18:0/22:6(4Z,7Z,10Z,13Z,16Z,19Z))	C45H78NO8P			[M+H]+	lipid	0.0572	0.06107	0.8615	0.8864	0.4017	0.3885	0.7168	0.7191	-0.0572	0.003878	-0.8615	0.05842	0.4017	0.9541	0.7168	0.9802		9546798					Glycerophospholipids	Glycerophosphoethanolamines	PE		792.6	118.7	1	1			6.191	5.799	6.072	6.073	6.083	6.062	6.183
0.99	0.992	2	SM d18:0_17:2	SM d18:0_17:2;lvl2=2;lvl3=0					[M+FA-H]-	lipid	-0.06155	-0.07946	-0.8609	-1.071	0.402	0.3	0.7168	0.648	0.06155	-0.01791	0.8609	-0.2506	0.402	0.8053	0.7168	0.9335							Sphingolipids	Sphingomyelins	SM		759.6	115.5	-1	0			5.537	5.303	5.623	5.424	5.279	5.561	5.477
0.951	0.741	2	(R)-Equol	(R)-Equol;lvl2=1;lvl3=0		C15H14O3			[M+H]+1	compound	0.122	0.463	0.8597	3.143	0.4027	0.006291	0.7169	0.109	-0.122	0.3409	-0.8597	2.402	0.4027	0.02882	0.7169	0.2718	(R)-Equol			74.78						242.1	243.1	74.78	1	1			6.101	6.688	6.123	6.192	5.973	5.695	5.959
0.87	0.541	2	Benzyl butyl phthalate	Benzyl butyl phthalate;lvl2=2;lvl3=0					[M+H]+1	compound	0.01513	-0.02714	0.8582	-1.483	0.4035	0.1574	0.7173	0.4901	-0.01513	-0.04227	-0.8582	-2.398	0.4035	0.02905	0.7173	0.2718		2347					Benzenoids	Benzoic acids	Benzoic acid esters		313.1	106.2	1	1			6.537	6.592	6.578	6.567	6.573	6.612	6.591
1	1	2	F1NTQ2	F1NTQ2;lvl2=1;lvl3=0	Beta-hexosaminidase	C82H119N21O25	F1NTQ2	VIPEFDTPGHTQSWGK	[M+H3]+3	protein	-0.1424	-0.1685	-0.8548	-0.975	0.4053	0.3441	0.7181	0.6841	0.1424	-0.02615	0.8548	-0.157	0.4053	0.8772	0.7181	0.9533					CHICK						600.3	65.04	3	1		HEXB	5.582	5.541	5.456	5.849	5.617	5.673	5.189
1	1	2	1433B	1433B;lvl2=1;lvl3=0	14-3-3 protein beta/alpha	C42H66N10O15S2	Q5ZLQ6	YDDMAAAMK	[M+H2]+2	protein	-0.1152	0.04601	-0.8541	0.3288	0.4056	0.7466	0.7181	0.9193	0.1152	0.1612	0.8541	1.195	0.4056	0.2494	0.7181	0.5832					CHICK						508.2	52.57	2	1	sp|Q5F3W6|1433G_CHICK, tr|A0A3Q2U4C6|A0A3Q2U4C6_CHICK, tr|F1NMY1|F1NMY1_CHICK	YWHAB	5.817	5.793	5.888	5.447	5.655	5.405	5.944
0.627	0.788	2	Plasmenyl-PE P-18:1_20:5	Plasmenyl-PE P-18:1_20:5;lvl2=2;lvl3=0					[M-H]-	lipid	-0.0233	-0.05403	-0.8538	-1.908	0.4058	0.07452	0.7181	0.3369	0.0233	-0.03073	0.8538	-1.126	0.4058	0.2767	0.7181	0.6001											746.5	117.2	-1	0			6.475	6.477	6.501	6.466	6.372	6.524	6.457
		3	FA 8:0	FA 8:0;lvl2=0;lvl3=1		C8H16O2			[M-H]-	lipid	-0.1023	0.1168	-0.8528	0.9385	0.4063	0.362	0.7181	0.697	0.1023	0.219	0.8528	1.827	0.4063	0.08646	0.7181	0.3937							FA	MCFA	MC-SFA		143.1	101.4	-1	0			5.363	5.271	5.305	5.397	5.131	5.218	4.754
0.9996	1	2	A0A1D5PMY8	A0A1D5PMY8;lvl2=7;lvl3=0	Uncharacterized protein	C39H60N12O12	A0A1D5PMY8	HTFLDTR	[M+H2]+2	protein	-0.07477	-0.04462	-0.8518	-0.4898	0.4069	0.6309	0.7181	0.8684	0.07477	0.03015	0.8518	0.3435	0.4069	0.7357	0.7181	0.9108					CHICK						445.2	43.87	2	1	tr|Q9W6U9|Q9W6U9_CHICK	IL6ST	6.001	6.001	6.019	6.185	5.901	6.049	5.727
0.9997	0.9999	2	A0A1D5P2Y5	A0A1D5P2Y5;lvl2=1;lvl3=0	P-type domain-containing protein	C40H73N11O10	A0A1D5P2Y5	LIVALSPR	[M+H2]+2	protein	0.05057	0.07878	0.8488	1.274	0.4085	0.2208	0.72	0.5787	-0.05057	0.02821	-0.8488	0.4735	0.4085	0.6423	0.72	0.8752					CHICK						434.8	62.77	2	1		GAAGSD	5.921	5.686	5.659	5.702	5.804	5.473	5.701
0.996	0.9979	2	F1NU17	F1NU17;lvl2=3;lvl3=0	Phosphoglycerate kinase	C51H91N13O16S1	F1NU17	IQLISNMLDK	[M+H2]+2	protein	-0.1004	0.1287	-0.8419	1.039	0.4123	0.3141	0.7242	0.6647	0.1004	0.2291	0.8419	1.92	0.4123	0.0728	0.7242	0.371					CHICK						587.8	72.9	2	1	sp|P51903|PGK_CHICK	PGK2	5.861	6.005	5.872	5.579	5.878	6.079	5.811
0.9956	0.9981	2	A0A1D5PD86	A0A1D5PD86;lvl2=1;lvl3=0	Uncharacterized protein	C53H85N13O13	A0A1D5PD86	FNVIQPGPIK	[M+H2]+2	protein	-0.06788	0.1048	-0.8418	1.253	0.4123	0.2284	0.7242	0.5859	0.06788	0.1727	0.8418	2.142	0.4123	0.04795	0.7242	0.3243					CHICK						556.8	66.21	2	1	tr|A0A1L1RTA1|A0A1L1RTA1_CHICK	DECR1	7.545	7.379	6.975	7.499	7.534	7.266	7.252
1	1	2	A0A3Q3AGK3	A0A3Q3AGK3;lvl2=1;lvl3=0	Ig-like domain-containing protein	C104H168N32O36	A0A3Q3AGK3	SPGSAPVTVIYDNTNRPSNIPSR	[M+H3]+3	protein	0.1339	-0.491	0.8411	-2.972	0.4127	0.008987	0.7242	0.1242	-0.1339	-0.6249	-0.8411	-3.925	0.4127	0.001207	0.7242	0.1075					CHICK						814.8	65.34	3	1			6.74	6.419	6.651	6.367	6.163	6.654	7.092
0.9998	1	2	A0A1D5NVL0	A0A1D5NVL0;lvl2=2;lvl3=0	Chitinase	C58H84N14O20	A0A1D5NVL0	SSEWVGYDNIK	[M+H2]+2	protein	-0.07539	-0.05924	-0.8357	-0.6328	0.4156	0.5358	0.7282	0.8005	0.07539	0.01615	0.8357	0.1791	0.4156	0.8601	0.7282	0.9513					CHICK						649.3	62.78	2	1	tr|A0A1D5P7B8|A0A1D5P7B8_CHICK, tr|A0A1D5PYF0|A0A1D5PYF0_CHICK, tr|A0A3Q2TX13|A0A3Q2TX13_CHICK, tr|A0A3Q2TX68|A0A3Q2TX68_CHICK, tr|F1NMM2|F1NMM2_CHICK	CHIA-M31	5.401	5.334	5.191	5.361	5.033	5.342	5.26
0.928	1	2	LysoPE 20:2	LysoPE 20:2;lvl2=2;lvl3=0	PE(20:2(11Z,14Z)/0:0)	C25H48NO7P			[M+H]+	lipid	-0.04179	-0.02394	-0.8336	-0.4603	0.4168	0.6515	0.7293	0.8822	0.04179	0.01784	0.8336	0.3559	0.4168	0.7266	0.7293	0.9063		52925140					Glycerophospholipids	Glycerophosphoethanolamines	LPE		506.3	106.9	1	1			5.861	5.896	5.896	5.887	5.958	5.87	5.625
0.9942	0.9992	2	F1NA58	F1NA58;lvl2=24;lvl3=0	Calponin-homology (CH) domain-containing protein	C47H75N13O10	F1NA58	HTVLLPFM[147]R	[M+H3]+3	protein	0.08104	0.1742	0.8306	1.72	0.4184	0.1047	0.7295	0.3893	-0.08104	0.09312	-0.8306	0.9544	0.4184	0.3541	0.7295	0.6717					CHICK						377.2	63.99	3	1			6.524	6.614	6.689	6.518	6.592	5.968	6.539
		3	FA 10:2	FA 10:2;lvl2=0;lvl3=1		C10H16O2			[M-H]-	lipid	0.08959	0.163	0.8307	1.457	0.4184	0.1646	0.7295	0.5003	-0.08959	0.07342	-0.8307	0.6808	0.4184	0.5057	0.7295	0.7814							FA	MCFA	MC-PUFA		167.1	101	-1	0			4.779	4.616	4.8	4.822	4.796	4.437	4.323
0.9963	0.9922	2	MATN1	MATN1;lvl2=1;lvl3=0	Cartilage matrix protein	C59H96N16O18	P05099	SVRPENFELVK	[M+H3]+3	protein	0.3182	0.861	0.83	2.164	0.4188	0.04592	0.7295	0.2777	-0.3182	0.5428	-0.83	1.416	0.4188	0.176	0.7295	0.5025					CHICK						439.9	59.47	3	1	tr|A0A1D5PVS6|A0A1D5PVS6_CHICK	MATN1	5.305	7.007	6.816	6.728	6.832	6.694	5.391
1	1	2	Plasmanyl-PC O-20:0_22:6	Plasmanyl-PC O-20:0_22:6;lvl2=1;lvl3=0					[M+H]+	lipid	0.08553	0.009335	0.8259	0.08686	0.421	0.9319	0.7324	0.9794	-0.08553	-0.07619	-0.8259	-0.7357	0.421	0.4725	0.7324	0.7672											848.7	120.3	1	1			6.052	6.059	6.203	5.935	5.927	6.154	6.08
0.9986	0.9992	2	TAGL	TAGL;lvl2=2;lvl3=0	Transgelin	C69H105N15O23S1	P19966	TDMFQTVDLFEAK	[M+H3]+3	protein	0.1776	0.492	0.8228	2.197	0.4227	0.04312	0.7343	0.2662	-0.1776	0.3144	-0.8228	1.457	0.4227	0.1645	0.7343	0.4909					CHICK						515.6	83.93	3	1		TAGLN	6.141	6.342	6.474	6.601	6.508	6.298	6.28
0.946	1	2	LysoPE 16:1	LysoPE 16:1;lvl2=2;lvl3=0	PE(16:1(9Z)/0:0)	C21H42NO7P			[M-H]-	lipid	0.04226	-0.01851	0.8192	-0.3458	0.4247	0.734	0.7356	0.9193	-0.04226	-0.06077	-0.8192	-1.178	0.4247	0.256	0.7356	0.5832		52925129					Glycerophospholipids	Glycerophosphoethanolamines	LPE		450.3	104.3	-1	0			6.45	6.3	6.309	6.456	6.556	6.279	6.518
1	1	2	A0A1D5PW25	A0A1D5PW25;lvl2=1;lvl3=0	L-type lectin-like domain-containing protein	C51H76N16O21	A0A1D5PW25	DNVDDPTGNFR	[M+H2]+2	protein	0.06844	0.00568	0.8188	0.06548	0.4249	0.9486	0.7356	0.9842	-0.06844	-0.06276	-0.8188	-0.7509	0.4249	0.4636	0.7356	0.7619					CHICK						625.3	56.84	2	1		LMAN2	5.359	5.008	4.98	5.182	5.339	5.117	5.264
0.9919	0.9928	2	CO1A1	CO1A1;lvl2=8;lvl3=0	Collagen alpha-1(I) chain	C71H113N21O25S1	P02457	NSVAYMDHDTGNLKK	[M+H3]+3	protein	-0.04881	0.001242	-0.8181	0.02006	0.4253	0.9842	0.7356	0.9933	0.04881	0.05005	0.8181	0.8389	0.4253	0.4139	0.7356	0.7221					CHICK						564.9	46.38	3	1	tr|A0A1D5PYU1|A0A1D5PYU1_CHICK	COL1A1	6.544	6.349	6.293	6.481	6.512	6.435	6.267
0.972	0.947	2	Tris(2-butoxyethyl) phosphate	Tris(2-butoxyethyl) phosphate;lvl2=1;lvl3=0					[M+H]+1	compound	-0.02954	0.006322	-0.8157	0.1682	0.4267	0.8685	0.7356	0.954	0.02954	0.03586	0.8157	0.9903	0.4267	0.3368	0.7356	0.6551		6540									399.2	109.8	1	1			5.864	5.792	5.836	5.741	5.931	5.9	5.66
0.9999	1	2	H5	H5;lvl2=3;lvl3=0	Histone H5	C65H112N16O20	P02259	TESLVLSPAPAKPK	[M+H3]+3	protein	-0.1133	0.1746	-0.815	1.211	0.427	0.2435	0.7356	0.5898	0.1133	0.2879	0.815	2.072	0.427	0.05482	0.7356	0.3383					CHICK						479.9	56.64	3	1			6.066	6.035	5.937	5.735	5.993	5.329	6.046
0.9991	0.9999	2	A0A1L1RYW9	A0A1L1RYW9;lvl2=1;lvl3=0	Actin-depolymerizing factor	C41H65N9O15	A0A1L1RYW9	TATDFIEK	[M+H2]+2	protein	-0.03981	-0.01759	-0.8144	-0.3467	0.4274	0.7333	0.7356	0.9193	0.03981	0.02222	0.8144	0.4546	0.4274	0.6555	0.7356	0.8831					CHICK						462.7	53.15	2	1	tr|A0A1D5PH32|A0A1D5PH32_CHICK, tr|A0A1D5PNS4|A0A1D5PNS4_CHICK, tr|F1NKF3|F1NKF3_CHICK	GSN	7.401	7.496	7.689	7.463	7.43	7.293	7.463
0.511	1	2	Plasmenyl-PE P-16:0_20:5	Plasmenyl-PE P-16:0_20:5;lvl2=1;lvl3=0					[M+H]+	lipid	-0.04952	-0.1807	-0.8136	-2.862	0.4278	0.0113	0.7356	0.1402	0.04952	-0.1312	0.8136	-2.156	0.4278	0.04663	0.7356	0.3243											722.5	117	1	1			6.279	5.795	6.116	6.011	5.91	6.174	6.092
1	1	2	KAP0	KAP0;lvl2=3;lvl3=0	cAMP-dependent protein kinase type I-alpha regulatory subunit	C62H95N19O21	Q5ZM91	NVLFAHLDDNER	[M+H3]+3	protein	-0.09875	0.04238	-0.8128	0.3361	0.4283	0.7411	0.7356	0.9193	0.09875	0.1411	0.8128	1.162	0.4283	0.2624	0.7356	0.5856					CHICK						481.6	62.57	3	1	tr|A0A1D5PCI4|A0A1D5PCI4_CHICK, tr|A0A3Q3ABJ5|A0A3Q3ABJ5_CHICK, tr|E1C2U6|E1C2U6_CHICK	PRKAR1A	5.848	5.921	5.897	5.468	5.673	5.462	5.903
0.831	0.519	2	Picolinic acid	Picolinic acid;lvl2=1;lvl3=0					[M+H]+1	compound	-0.04381	-0.006735	-0.8107	-0.1201	0.4294	0.9059	0.7365	0.97	0.04381	0.03708	0.8107	0.6861	0.4294	0.5025	0.7365	0.7799		1018					Organoheterocyclic compounds	Pyridines	Pyridinecarboxylic acids		124	142.5	1	1			6.291	6.365	6.06	6.216	6.253	6.112	6.172
1	0.9963	2	A0A1D5P4S3	A0A1D5P4S3;lvl2=1;lvl3=0	Uncharacterized protein	C54H87N11O13	A0A1D5P4S3	VAFPLEVVPK	[M+H2]+2	protein	0.04996	0.02005	0.8066	0.3119	0.4317	0.7591	0.7393	0.9224	-0.04996	-0.02991	-0.8066	-0.4829	0.4317	0.6357	0.7393	0.8722					CHICK						549.8	76.19	2	1	tr|A0A3Q2UN49|A0A3Q2UN49_CHICK, tr|A0A3Q2UN71|A0A3Q2UN71_CHICK, tr|A0A3Q2UNW5|A0A3Q2UNW5_CHICK, tr|A0A3Q3AQZ8|A0A3Q3AQZ8_CHICK, tr|E1C117|E1C117_CHICK	IL1RAP	6.694	6.598	6.572	6.845	6.703	6.443	6.645
0.929	1	2	PC 17:2_22:4	PC 17:2_22:4;lvl2=1;lvl3=0	PC(17:2(9Z,12Z)/22:4(7Z,10Z,13Z,16Z))	C47H82NO8P			[M+H]+	lipid	-0.07938	0.1047	-0.8056	1.024	0.4323	0.3212	0.7393	0.6647	0.07938	0.184	0.8056	1.868	0.4323	0.08021	0.7393	0.383		52922637					Glycerophospholipids	Glycerophosphocholines	PC		820.6	117	1	1			6.216	6.488	6.307	6.46	6.373	6.031	5.975
1	1	2	F1NLT8	F1NLT8;lvl2=1;lvl3=0	Uncharacterized protein	C84H141N21O35	F1NLT8	TLQELQELDKDDESLTK	[M+H3]+3	protein	-0.1299	0.1294	-0.8041	0.7716	0.4331	0.4516	0.7397	0.7414	0.1299	0.2593	0.8041	1.605	0.4331	0.1281	0.7397	0.4497					CHICK						669	68.2	3	1		ARHGDIB	6.252	6.373	6.525	5.889	6.191	6.056	6.45
0.9972	0.9982	2	LDHA	LDHA;lvl2=4;lvl3=0	L-lactate dehydrogenase A chain	C46H76N10O10	P00340	FIIPNVVK	[M+H2]+2	protein	-0.09093	0.009322	-0.8019	0.07921	0.4343	0.9378	0.7404	0.9799	0.09093	0.1003	0.8019	0.8841	0.4343	0.3897	0.7404	0.7017					CHICK						465.3	72.07	2	1	tr|A0A1D5NZ01|A0A1D5NZ01_CHICK, tr|E1BTT8|E1BTT8_CHICK	LDHA	6.292	6.163	6.423	6	6.191	6.108	6.391
		3	FA 14:0	FA 14:0;lvl2=0;lvl3=1		C14H28O2			[M-H]-	lipid	0.03022	0.03385	0.8012	0.8648	0.4347	0.4	0.7404	0.7338	-0.03022	0.003628	-0.8012	0.09619	0.4347	0.9246	0.7404	0.9726							FA	LCFA	LC-SFA		227.2	109	-1	0			5.528	5.492	5.321	5.447	5.396	5.583	5.483
1	1	2	E1BZE1	E1BZE1;lvl2=10;lvl3=0	Uncharacterized protein	C55H92N18O15	E1BZE1	FALNRIEQVR	[M+H2]+2	protein	0.04077	0.09178	0.7999	1.735	0.4355	0.102	0.7407	0.3867	-0.04077	0.05101	-0.7999	1.001	0.4355	0.3319	0.7407	0.6536					CHICK						623.4	59.84	2	1		AHSG	6.704	6.699	6.685	6.761	6.774	6.483	6.59
0.9997	1	2	A0A1L1S091	A0A1L1S091;lvl2=3;lvl3=0	Uncharacterized protein	C82H117N23O18S1	A0A1L1S091	FREWHHFLVTNMK	[M+H4]+4	protein	-0.08042	0.1095	-0.7959	1.044	0.4377	0.312	0.7434	0.6622	0.08042	0.1899	0.7959	1.879	0.4377	0.07855	0.7434	0.383					CHICK						437	60.41	4	1		PEBP1	5.74	5.822	5.82	5.585	5.857	5.598	5.855
0.867	0.971	2	PC 20:1_22:6	PC 20:1_22:6;lvl2=1;lvl3=0	PC(20:1(11Z)/22:6(4Z,7Z,10Z,13Z,16Z,19Z))	C50H86NO8P			[M+FA-H]-	lipid	0.05128	0.08951	0.7932	1.334	0.4393	0.2008	0.7441	0.5616	-0.05128	0.03823	-0.7932	0.5913	0.4393	0.5626	0.7441	0.8144		52923147					Glycerophospholipids	Glycerophosphocholines	PC		904.6	118.1	-1	0			5.259	5.269	5.27	5.118	5.083	5.252	5.313
0.958	0.999	2	LysoPE 22:4	LysoPE 22:4;lvl2=2;lvl3=0	PE(22:4(7Z,10Z,13Z,16Z)/0:0)	C27H48NO7P			[M-H]-	lipid	-0.03857	0.04814	-0.7927	0.9534	0.4395	0.3545	0.7441	0.6944	0.03857	0.08671	0.7927	1.782	0.4395	0.09371	0.7441	0.4012		52925133					Glycerophospholipids	Glycerophosphoethanolamines	LPE		528.3	106.3	-1	0			6.741	6.81	6.875	6.647	6.772	6.808	6.685
1	1	2	F1NLZ2	F1NLZ2;lvl2=2;lvl3=0	Uncharacterized protein	C58H97N19O23	F1NLZ2	ELQEIAAQGANER	[M+H2]+2	protein	-0.06061	0.0512	-0.7919	0.6447	0.44	0.5283	0.7441	0.795	0.06061	0.1118	0.7919	1.461	0.44	0.1634	0.7441	0.4909					CHICK						714.9	54.86	2	1		CHGA	5.114	5.216	4.954	5.041	5.161	4.948	4.952
1	1	2	A0A1D5PAS4	A0A1D5PAS4;lvl2=1;lvl3=0	Uncharacterized protein	C53H93N15O19	A0A1D5PAS4	LVLDTVNEVSR	[M+H2]+2	protein	0.1202	0.1249	0.7807	0.7818	0.4464	0.4457	0.7536	0.7408	-0.1202	0.004719	-0.7807	0.03064	0.4464	0.9759	0.7536	0.986					CHICK						622.8	64.81	2	1	tr|A0A1D5PRV1|A0A1D5PRV1_CHICK, tr|A0A1D5PV03|A0A1D5PV03_CHICK, tr|A0A1D5Q000|A0A1D5Q000_CHICK, tr|E1C245|E1C245_CHICK	MACF1	5.36	5.468	5.896	5.803	5.085	4.917	5.523
1	0.9989	2	F1NL81	F1NL81;lvl2=1;lvl3=0	SCP domain-containing protein	C55H94N14O18S2	F1NL81	SQVSPPAMDMLK	[M+H2]+2	protein	-0.1158	0.4173	-0.7795	2.708	0.447	0.01553	0.7536	0.1556	0.1158	0.533	0.7795	3.589	0.447	0.002453	0.7536	0.1243					CHICK						652.3	67.64	2	1		PI16	5.978	5.857	5.627	5.446	6.233	4.931	5.25
0.9999	1	2	TBA5	TBA5;lvl2=4;lvl3=0	Tubulin alpha-5 chain	C44H78N12O15	P09644	DVNAAIATIK	[M+H2]+2	protein	-0.1346	0.1446	-0.7788	0.8065	0.4475	0.4318	0.7536	0.736	0.1346	0.2792	0.7788	1.616	0.4475	0.1257	0.7536	0.4492					CHICK						508.3	62.76	2	1	sp|P02552|TBA1_CHICK, tr|A0A1D5NW27|A0A1D5NW27_CHICK, tr|A0A1D5NXV1|A0A1D5NXV1_CHICK, tr|A0A1D5P198|A0A1D5P198_CHICK, tr|A0A1L1RJP8|A0A1L1RJP8_CHICK, tr|F1NW97|F1NW97_CHICK, tr|F1NWX0|F1NWX0_CHICK		6.165	6.275	6.408	5.79	6.154	5.987	6.269
0.9945	0.9983	2	ACTB	ACTB;lvl2=23;lvl3=0	Actin, cytoplasmic 1	C36H62N10O10	P60706	IIAPPER	[M+H2]+2	protein	-0.07543	0.08954	-0.7756	0.8872	0.4493	0.3881	0.7557	0.7191	0.07543	0.165	0.7756	1.696	0.4493	0.1092	0.7557	0.4303					CHICK						398.2	47.89	2	1	sp|P08023|ACTA_CHICK, sp|P53478|ACT5_CHICK, sp|P63270|ACTH_CHICK, sp|P68034|ACTC_CHICK, sp|P68139|ACTS_CHICK, sp|Q5ZMQ2|ACTG_CHICK, tr|A0A1D5PK53|A0A1D5PK53_CHICK, tr|E1BXV2|E1BXV2_CHICK, tr|F1P476|F1P476_CHICK	ACTB	6.682	6.778	6.84	6.374	6.611	6.42	6.728
0.9992	1	2	A0A3Q2U989	A0A3Q2U989;lvl2=1;lvl3=0	Uncharacterized protein	C40H69N13O13	A0A3Q2U989	GLLDPAAGAR	[M+H2]+2	protein	0.1304	0.4762	0.7723	2.717	0.4512	0.01523	0.7578	0.1556	-0.1304	0.3458	-0.7723	2.047	0.4512	0.0574	0.7578	0.3456					CHICK						470.8	58.55	2	1			5.748	6.43	5.004	5.795	6.124	6.04	5.688
0.9995	1	2	VINC	VINC;lvl2=11;lvl3=0	Vinculin	C37H67N9O12	P12003	ALALIDSK	[M+H2]+2	protein	-0.1004	0.08267	-0.7672	0.6088	0.4541	0.5512	0.7617	0.8136	0.1004	0.1831	0.7672	1.399	0.4541	0.1809	0.7617	0.5059					CHICK						415.8	58.38	2	1		VCL	5.72	5.814	5.93	5.313	5.6	5.529	5.819
0.836	0.522	2	Oleoyl ethanolamide	Oleoyl ethanolamide;lvl2=1;lvl3=0					[M+H]+1	compound	-0.06034	-0.02001	-0.7649	-0.2445	0.4554	0.81	0.7628	0.9354	0.06034	0.04033	0.7649	0.5112	0.4554	0.6162	0.7628	0.8592		5283454					Fatty Acyls	Fatty amides	NAE		326.3	108.7	1	1			5.738	5.745	5.56	5.375	5.806	5.954	5.728
0.968	0.979	2	LysoPC 22:6	LysoPC 22:6;lvl2=1;lvl3=0	PC(22:6(4Z,7Z,10Z,13Z,16Z,19Z)/0:0)	C30H50NO7P			[M+H]+	lipid	-0.04333	0.1521	-0.7635	2.583	0.4563	0.02003	0.7631	0.1765	0.04333	0.1955	0.7635	3.444	0.4563	0.003336	0.7631	0.1411		10415542					Glycerophospholipids	Glycerophosphocholines	LPC		568.3	105.3	1	1			7.538	7.598	7.597	7.653	7.737	7.399	7.383
1	1	2	PPIB	PPIB;lvl2=1;lvl3=0	Peptidyl-prolyl cis-trans isomerase B	C41H69N9O9	P24367	VVIGLFGK	[M+H2]+2	protein	0.1432	0.3461	0.7624	1.776	0.4569	0.0947	0.7632	0.3805	-0.1432	0.203	-0.7624	1.081	0.4569	0.2958	0.7632	0.6131					CHICK						416.8	70.63	2	1	tr|A0A1L1RRN4|A0A1L1RRN4_CHICK	PPIB	6.515	6.485	6.373	6.626	6.462	5.715	6.466
0.9987	0.9997	2	ACTN1	ACTN1;lvl2=15;lvl3=0	Alpha-actinin-1	C47H73N13O13	P05094	TIPWLENR	[M+H2]+2	protein	-0.1103	0.1737	-0.7602	1.154	0.4582	0.2656	0.764	0.6094	0.1103	0.284	0.7602	1.957	0.4582	0.06798	0.764	0.3648					CHICK						514.8	68.54	2	1	sp|P20111|ACTN2_CHICK, tr|A0A1D5P522|A0A1D5P522_CHICK, tr|A0A1D5P9P3|A0A1D5P9P3_CHICK, tr|A0A1D5PF13|A0A1D5PF13_CHICK, tr|A0A1D5PNV5|A0A1D5PNV5_CHICK, tr|A0A1L1S0L2|A0A1L1S0L2_CHICK	ACTN1	5.747	5.882	5.938	5.298	5.685	5.478	5.81
1	1	2	A0A3Q2U343	A0A3Q2U343;lvl2=1;lvl3=0	Ig-like domain-containing protein	C66H106N20O23	A0A3Q2U343	GLEWVAGIGSTGSGTR	[M+H2]+2	protein	-0.1265	0.2239	-0.7586	1.294	0.4591	0.214	0.764	0.5757	0.1265	0.3504	0.7586	2.102	0.4591	0.05178	0.764	0.3332					CHICK						774.4	72.34	2	1	tr|A0A3Q2UJK8|A0A3Q2UJK8_CHICK		5.765	5.306	5.129	5.641	5.867	4.726	5.511
0.868	0.891	2	PE 16:0_18:3	PE 16:0_18:3;lvl2=2;lvl3=0	PE(18:3(9Z,12Z,15Z)/16:0)	C39H72NO8P			[M-H]-	lipid	0.05763	-0.1047	0.7584	-1.328	0.4593	0.203	0.764	0.5635	-0.05763	-0.1623	-0.7584	-2.136	0.4593	0.04848	0.764	0.3243		9546752					Glycerophospholipids	Glycerophosphoethanolamines	PE		712.5	116.6	-1	0			6.145	6.068	6.208	6.049	6.053	6.226	6.353
0.938	0.694	2	N-Acetyl-L-carnosine	N-Acetyl-L-carnosine;lvl2=2;lvl3=0					[M+H]+1	compound	-0.05157	0.0593	-0.7551	0.8367	0.4612	0.4151	0.7658	0.736	0.05157	0.1109	0.7551	1.623	0.4612	0.124	0.7658	0.4492		9903482					Organic acids	Amino acids and peptides	Hybrid peptides		269.1	18.96	1	1			7.559	7.504	7.386	7.396	7.483	7.196	7.327
0.981	1	2	LysoPE 18:0	LysoPE 18:0;lvl2=1;lvl3=0	PE(18:0/0:0)	C23H48NO7P			[M+H]+	lipid	-0.03289	0.1144	-0.754	2.526	0.4618	0.02246	0.7658	0.184	0.03289	0.1472	0.754	3.375	0.4618	0.003855	0.7658	0.1465		9547068					Glycerophospholipids	Glycerophosphoethanolamines	LPE		482.3	108	1	1			8.477	8.506	8.443	8.432	8.644	8.438	8.336
		3	Chromium.3	Chromium.3;lvl2=0;lvl3=1		Cr+++			[M+C10H14N2O8]+1	inorganic	0.08269	0.1056	0.7532	0.9267	0.4623	0.3679	0.7658	0.7011	-0.08269	0.02289	-0.7532	0.2084	0.4623	0.8375	0.7658	0.9496		27668					Cation	Transition Metal			342	33.9	1	1			7.19	7.468	7.508	7.494	7.547	7.717	7.428
0.985	1	2	Plasmenyl-PC P-20:0_22:5	Plasmenyl-PC P-20:0_22:5;lvl2=1;lvl3=0					[M+H]+	lipid	0.1017	-0.03262	0.7477	-0.2311	0.4655	0.8202	0.77	0.9394	-0.1017	-0.1343	-0.7477	-0.9875	0.4655	0.3381	0.77	0.6551											848.7	121	1	1			5.533	5.553	5.73	5.344	5.211	5.518	5.567
1	1	2	A0A140T8F5	A0A140T8F5;lvl2=1;lvl3=0	Ig-like domain-containing protein	C80H124N22O28	A0A140T8F5	NIIDTYGKIDSDFQGR	[M+H3]+3	protein	0.1256	0.08926	0.7436	0.5093	0.4679	0.6175	0.77	0.8573	-0.1256	-0.03634	-0.7436	-0.2151	0.4679	0.8324	0.77	0.9477					CHICK						614.6	70.24	3	1		PIGR	5.493	5.782	5.732	6.099	5.022	5.761	6.008
0.536	1	2	LysoPC 20:3	LysoPC 20:3;lvl2=2;lvl3=0	PC(20:3(8Z,11Z,14Z)/0:0)	C28H52NO7P			[M+FA-H]-	lipid	0.04671	-0.01206	0.7429	-0.1848	0.4683	0.8557	0.77	0.952	-0.04671	-0.05877	-0.7429	-0.9346	0.4683	0.3639	0.77	0.6787		52924055					Glycerophospholipids	Glycerophosphocholines	LPC		590.3	106.2	-1	0			6.889	6.473	6.703	6.771	6.742	6.721	6.829
1	1	2	Plasmanyl-PC O-20:0_12:0	Plasmanyl-PC O-20:0_12:0;lvl2=1;lvl3=0					[M+H]+	lipid	-0.04551	-0.02903	-0.7425	-0.4564	0.4685	0.6542	0.77	0.8842	0.04551	0.01648	0.7425	0.2689	0.4685	0.7915	0.77	0.9329											720.6	120.5	1	1			7.571	7.66	7.722	7.463	7.518	7.656	7.645
0.994	0.921	2	Dibutyl phthalate	Dibutyl phthalate;lvl2=2;lvl3=0					[M+H]+1	compound	0.005192	0.003254	0.7424	0.4483	0.4686	0.6599	0.77	0.8867	-0.005192	-0.001938	-0.7424	-0.2772	0.4686	0.7852	0.77	0.9326		3026					Benzenoids	Benzoic acids	Benzoic acid esters		279.2	126.2	1	1			7.876	7.865	7.865	7.876	7.872	7.886	7.884
0.969	0.884	2	Arginine	Arginine;lvl2=3;lvl3=0	Arginine	C6H14N4O2			[M+H]+1	compound	0.02988	0.02214	0.7391	0.5277	0.4705	0.6049	0.77	0.8484	-0.02988	-0.007741	-0.7391	-0.1915	0.4705	0.8506	0.77	0.9513	DL-Arginine	6322	C6H14N4O2	24.65			Organic acids	Amino acids and peptides	Amino acids	174.1	175.1	24.65	1	1			9.428	9.439	9.471	9.529	9.619	9.434	9.464
		3	FA 10:0	FA 10:0;lvl2=0;lvl3=1		C10H20O2			[M-H]-	lipid	0.03356	0.04658	0.7387	0.988	0.4708	0.3378	0.77	0.6783	-0.03356	0.01302	-0.7387	0.2866	0.4708	0.7781	0.77	0.9326							FA	MCFA	MC-SFA		171.1	104.1	-1	0			5.605	5.655	5.663	5.875	5.732	5.695	5.603
0.9995	1	2	E1C4M0	E1C4M0;lvl2=1;lvl3=0	40S ribosomal protein S2	C46H80N12O14	E1C4M0	GTGIVSAPVPK	[M+H2]+2	protein	0.04692	-0.007946	0.7374	-0.1203	0.4715	0.9057	0.77	0.97	-0.04692	-0.05487	-0.7374	-0.8623	0.4715	0.4013	0.77	0.7144					CHICK						513.3	57.63	2	1		RPS2	7.457	7.271	7.24	7.177	7.43	7.047	7.309
0.9998	1	2	Q5F3W4	Q5F3W4;lvl2=1;lvl3=0	Carboxypeptidase	C58H88N18O20	Q5F3W4	ADEQENFHLVR	[M+H3]+3	protein	-0.06558	-0.1517	-0.737	-1.643	0.4718	0.1199	0.77	0.4227	0.06558	-0.08612	0.737	-0.9678	0.4718	0.3476	0.77	0.6653					CHICK						453.2	54.84	3	1		SCPEP1	5.543	5.533	5.682	5.578	5.899	5.667	5.703
		3	FA 16:0	FA 16:0;lvl2=0;lvl3=1		C16H32O2			[M-H]-	lipid	0.0271	0.005036	0.7369	0.1319	0.4718	0.8967	0.77	0.9675	-0.0271	-0.02207	-0.7369	-0.6	0.4718	0.5569	0.77	0.8091		985					FA	LCFA	LC-SFA		255.2	111.2	-1	0			5.636	5.575	5.695	5.747	5.626	5.703	5.664
0.878	0.999	2	PC 20:0_22:6	PC 20:0_22:6;lvl2=1;lvl3=0	PC(20:0/22:6(4Z,7Z,10Z,13Z,16Z,19Z))	C50H88NO8P			[M+FA-H]-	lipid	-0.07321	-0.04807	-0.7367	-0.4661	0.472	0.6474	0.77	0.8805	0.07321	0.02514	0.7367	0.253	0.472	0.8035	0.77	0.9332		24779053					Glycerophospholipids	Glycerophosphocholines	PC		906.6	119.6	-1	0			5.318	5.265	5.295	5.164	5.339	5.204	5.523
1	1	2	TWSG1	TWSG1;lvl2=1;lvl3=0	Twisted gastrulation protein homolog 1	C79H124N20O25	Q98T89	STVEELHEPIPSLFR	[M+H3]+3	protein	0.05265	-0.1394	0.7353	-1.877	0.4728	0.07892	0.77	0.3477	-0.05265	-0.1921	-0.7353	-2.683	0.4728	0.01634	0.77	0.2069					CHICK						585.3	75.17	3	1		TWSG1	5.773	5.27	5.727	5.642	5.652	5.463	5.539
0.9936	0.9975	2	A0A3Q2UQ06	A0A3Q2UQ06;lvl2=7;lvl3=0	Uncharacterized protein	C42H71N9O10	A0A3Q2UQ06	KVEFVLK	[M+H2]+2	protein	0.04044	0.1306	0.7349	2.287	0.473	0.03615	0.77	0.2415	-0.04044	0.09017	-0.7349	1.639	0.473	0.1208	0.77	0.4492					CHICK						431.8	53.24	2	1	tr|F1P2W2|F1P2W2_CHICK	ATRN	6.307	6.222	6.133	5.991	6.241	6.168	6.207
0.9925	0.9998	2	F1NWX6	F1NWX6;lvl2=16;lvl3=0	Plasminogen	C42H76N14O15	F1NWX6	ALESSVQKR	[M+H3]+3	protein	0.02583	0.04817	0.7325	1.317	0.4745	0.2065	0.7713	0.5648	-0.02583	0.02235	-0.7325	0.6337	0.4745	0.5352	0.7713	0.7976					CHICK						339.9	25.84	3	1		PLG	6.83	6.819	6.692	6.829	6.817	6.642	6.723
1	1	2	F1NV47	F1NV47;lvl2=1;lvl3=0	Uncharacterized protein	C62H108N20O23	F1NV47	GVGGSDVVQTVTGGLR	[M+H2]+2	protein	0.1299	0.1482	0.7304	0.803	0.4757	0.4337	0.7723	0.736	-0.1299	0.01831	-0.7304	0.1029	0.4757	0.9193	0.7723	0.9715					CHICK						751.4	70.56	2	1		EHD4	5.533	5.397	5.517	4.962	4.933	5.213	5.489
0.875	0.545	2	N-Methyl-2-pyrrolidone	N-Methyl-2-pyrrolidone;lvl2=2;lvl3=0	N-Methylpyrrolidin-2-one	C5H9NO			[M+H]+1	compound	0.01481	0.007469	0.7273	0.3534	0.4775	0.7284	0.7729	0.9193	-0.01481	-0.007343	-0.7273	-0.3606	0.4775	0.7231	0.7729	0.9063	N-Methyl-2-pyrrolidone	13387	C5H9NO	31.11			Organoheterocyclic compounds	N-alkylpyrrolidines	N-alkylpyrrolidines	99.07	100.1	31.11	1	1			7.716	7.75	7.705	7.75	7.786	7.718	7.69
0.998	0.1	2	Tauroursodeoxycholic acid	Tauroursodeoxycholic acid;lvl2=2;lvl3=0	Tauroursodeoxycholic acid	C26H45NO6S			[M+H-H2O]+1	compound	-0.08374	0.5573	-0.7272	4.663	0.4776	0.0002596	0.7729	0.02177	0.08374	0.6411	0.7272	5.567	0.4776	4.254e-05	0.7729	0.01845	Tauroursodeoxycholic acid	9848818	C26H45NO6S	101.3			Sterol Lipids	Bile acids	C24 bile acids	499.3	482.3	101.3	1	1			6.09	7.12	6.396	6.224	7.072	6.8	6.25
0.727	0.755	2	Plasmenyl-PE P-16:0_20:4	Plasmenyl-PE P-16:0_20:4;lvl2=2;lvl3=0					[M-H]-	lipid	-0.03438	-0.02752	-0.7259	-0.5599	0.4784	0.5833	0.7729	0.8374	0.03438	0.006861	0.7259	0.1448	0.4784	0.8866	0.7729	0.9535											722.5	118.2	-1	0			6.292	6.374	6.392	6.227	6.219	6.375	6.35
0.9994	0.9983	2	NDK	NDK;lvl2=6;lvl3=0	Nucleoside diphosphate kinase	C61H101N17O17	O57535	TFIAIKPDGVQR	[M+H3]+3	protein	-0.03788	0.05594	-0.7255	1.032	0.4786	0.3172	0.7729	0.6647	0.03788	0.09382	0.7255	1.797	0.4786	0.09125	0.7729	0.4011					CHICK						448.9	60.45	3	1	tr|A0A3Q2U5Z0|A0A3Q2U5Z0_CHICK, tr|F1N910|F1N910_CHICK, tr|R4GM98|R4GM98_CHICK		5.796	5.812	5.904	5.725	5.789	5.726	5.884
0.953	0.966	2	TG 16:1_18:2_18:1	TG 16:1_18:2_18:1;lvl2=1;lvl3=0					[M+NH4]+	lipid	0.121	0.1481	0.7181	0.847	0.483	0.4095	0.777	0.736	-0.121	0.02711	-0.7181	0.1608	0.483	0.8743	0.777	0.9526											872.8	125.3	1	1			5.398	6.073	6.138	5.819	5.992	5.581	6.26
0.982	0.986	2	PC 20:4_20:4	PC 20:4_20:4;lvl2=1;lvl3=0					[M+FA-H]-	lipid	-0.05735	0.05442	-0.7178	0.6563	0.4833	0.5209	0.777	0.7927	0.05735	0.1118	0.7178	1.399	0.4833	0.1809	0.777	0.5059							Glycerophospholipids	Glycerophosphocholines	PC		874.6	115.5	-1	0			5.033	5.221	5.066	5.07	5.119	5.17	5.243
0.648	0.948	2	TG 16:0_16:0_20:4	TG 16:0_16:0_20:4;lvl2=1;lvl3=0	TG(16:0/16:0/20:4(5Z,8Z,11Z,14Z))[iso3]	C55H98O6			[M+NH4]+	lipid	0.1212	0.1463	0.7175	0.8349	0.4834	0.4161	0.777	0.736	-0.1212	0.02514	-0.7175	0.1489	0.4834	0.8835	0.777	0.9535		9544125					Glycerolipids	Triradylglycerols	TAG		872.8	125.6	1	1			5.398	6.072	6.138	5.818	5.991	5.581	6.259
0.821	0.986	2	TG 16:0_18:2_18:2	TG 16:0_18:2_18:2;lvl2=1;lvl3=0	TG(16:0/18:2(9Z,12Z)/18:2(9Z,12Z))[iso3]	C55H98O6			[M+NH4]+	lipid	0.1211	0.1459	0.717	0.8325	0.4837	0.4174	0.777	0.736	-0.1211	0.02481	-0.717	0.147	0.4837	0.885	0.777	0.9535		25240363					Glycerolipids	Triradylglycerols	TAG		872.8	126.1	1	1			5.398	6.071	6.138	5.819	5.991	5.581	6.26
1	1	2	F1N9E1	F1N9E1;lvl2=1;lvl3=0	Uncharacterized protein	C110H168N28O33	F1N9E1	IILHEDFDIQNYNHDIALVK	[M+H4]+4	protein	0.04935	0.07957	0.7157	1.112	0.4845	0.2826	0.777	0.634	-0.04935	0.03022	-0.7157	0.4383	0.4845	0.6671	0.777	0.8894					CHICK						603.3	76.94	4	1		MASP1	5.76	5.605	5.368	5.514	5.698	5.468	5.585
0.989	1	2	PC 14:0_24:4	PC 14:0_24:4;lvl2=1;lvl3=0					[M+H]+	lipid	-0.06212	0.1468	-0.7148	1.628	0.485	0.1231	0.777	0.429	0.06212	0.2089	0.7148	2.404	0.485	0.0287	0.777	0.2718							Glycerophospholipids	Glycerophosphocholines	PC		810.6	124.9	1	1			6.979	7.17	7.169	7.172	7.156	6.984	6.77
0.956	0.098	2	5-Nitro-o-toluidine	5-Nitro-o-toluidine;lvl2=1;lvl3=0		C7H8N2O2			[M+H]+1	compound	0.08499	0.1272	0.7133	1.028	0.4859	0.3191	0.7773	0.6647	-0.08499	0.04216	-0.7133	0.3539	0.4859	0.7281	0.7773	0.9063	5-Nitro-o-toluidine			8.854						152.1	153.1	8.854	1	1			6.381	6.479	6.408	6.343	6.494	6.034	6.271
0.97	0.981	2	LysoPC 22:5	LysoPC 22:5;lvl2=2;lvl3=0	PC(22:5(4Z,7Z,10Z,13Z,16Z)/0:0)	C30H52NO7P			[M+H]+	lipid	0.03903	0.1995	0.7124	3.508	0.4865	0.002911	0.7773	0.07695	-0.03903	0.1604	-0.7124	2.928	0.4865	0.009841	0.7773	0.1729		53480473					Glycerophospholipids	Glycerophosphocholines	LPC		570.4	106	1	1			6.476	6.714	6.633	6.682	6.816	6.549	6.581
0.9976	0.9984	2	Q5F337	Q5F337;lvl2=1;lvl3=0	Uncharacterized protein	C42H67N11O14	Q5F337	TVFDEAIR	[M+H2]+2	protein	0.09806	0.1384	0.709	0.9641	0.4886	0.3493	0.7789	0.6874	-0.09806	0.04033	-0.709	0.2915	0.4886	0.7744	0.7789	0.9326					CHICK						475.8	61.48	2	1	tr|O93466|O93466_CHICK, tr|Q6LC82|Q6LC82_CHICK	RAC2	6.089	6.291	5.865	5.889	5.859	5.818	6.285
0.769	0.787	2	TG 16:1_18:1_18:1	TG 16:1_18:1_18:1;lvl2=1;lvl3=0	TG(16:1(9Z)/18:1(9Z)/18:1(9Z))[iso3]	C55H100O6			[M+NH4]+	lipid	0.1845	0.08821	0.7087	0.3265	0.4887	0.7483	0.7789	0.9193	-0.1845	-0.0963	-0.7087	-0.3699	0.4887	0.7163	0.7789	0.9063		9544083					Glycerolipids	Triradylglycerols	TAG		874.8	125.7	1	1			5.462	6.233	6.473	5.889	6.338	5.625	6.68
0.844	0.679	2	Crotamiton	Crotamiton;lvl2=1;lvl3=0					[M+H]+1	compound	-0.01442	-0.009205	-0.7053	-0.4337	0.4907	0.6703	0.7806	0.8927	0.01442	0.00522	0.7053	0.2552	0.4907	0.8018	0.7806	0.9332		688020					Benzenoids	Anilides	Anilides		204.1	109.3	1	1			6.473	6.482	6.47	6.531	6.565	6.554	6.483
0.94	0.996	2	TG 16:0_18:2_18:1	TG 16:0_18:2_18:1;lvl2=1;lvl3=0					[M+NH4]+	lipid	0.1834	0.08724	0.7048	0.323	0.4911	0.7509	0.7806	0.9195	-0.1834	-0.09618	-0.7048	-0.3696	0.4911	0.7166	0.7806	0.9063											874.8	126.6	1	1			5.461	6.233	6.472	5.888	6.337	5.624	6.679
0.892	0.555	2	NP-016582	NP-016582;lvl2=1;lvl3=0					[M+H]+1	compound	0.03687	0.1182	0.6996	2.162	0.4942	0.04616	0.782	0.2777	-0.03687	0.08135	-0.6996	1.544	0.4942	0.1422	0.782	0.4675		78144599									306.3	105.2	1	1			6.158	6.207	6.051	6.138	6.283	6.079	6.089
0.978	0.099	2	Butylisopropylamine	Butylisopropylamine;lvl2=1;lvl3=0		C7H17N			[M+H]+1	compound	0.004266	0.0008205	0.6993	0.1296	0.4944	0.8985	0.782	0.9683	-0.004266	-0.003446	-0.6993	-0.5648	0.4944	0.58	0.782	0.8288	Butylisopropylamine			131.1						115.1	116.1	131.1	1	1			9.7	9.707	9.707	9.705	9.702	9.706	9.71
0.834	0.776	2	Cholecalciferol	Cholecalciferol;lvl2=5;lvl3=0	Vitamin D3	C27H44O			[M+H]+1	compound	0.02681	0.009581	0.6987	0.2406	0.4948	0.8129	0.782	0.937	-0.02681	-0.01723	-0.6987	-0.449	0.4948	0.6594	0.782	0.8842	Cholecalciferol	5280795	C27H44O	117.4			Sterol Lipids	Secosterols	Vitamin D3	384.3	385.3	117.4	1	1			6.331	6.261	6.31	6.307	6.387	6.351	6.379
		3	FA 21:4	FA 21:4;lvl2=0;lvl3=1		C21H34O2			[M-H]-	lipid	-0.06391	0.0318	-0.6986	0.3349	0.4948	0.742	0.782	0.9193	0.06391	0.09571	0.6986	1.046	0.4948	0.311	0.782	0.6327		134784310					FA	LCFA	LC-PUFA		317.2	110.3	-1	0			5.112	4.71	5.119	4.643	4.885	4.841	4.85
0.62	0.884	2	TG 16:1_16:0_18:2	TG 16:1_16:0_18:2;lvl2=1;lvl3=0					[M+NH4]+	lipid	0.1313	0.03695	0.6979	0.1892	0.4952	0.8523	0.782	0.9512	-0.1313	-0.09439	-0.6979	-0.5016	0.4952	0.6228	0.782	0.8629											846.8	125.9	1	1			5.259	5.486	5.88	5.34	5.729	5.298	6.037
0.9993	1	2	A0A3Q2TRY3	A0A3Q2TRY3;lvl2=23;lvl3=0	Uncharacterized protein	C60H95N17O22	A0A3Q2TRY3	NKEAYEPGETIR	[M+H3]+3	protein	0.02879	0.03473	0.696	0.8091	0.4964	0.4303	0.782	0.736	-0.02879	0.005939	-0.696	0.1436	0.4964	0.8876	0.782	0.9535					CHICK						469.6	45.63	3	1	tr|A0A3Q2TXN4|A0A3Q2TXN4_CHICK, tr|A0A3Q3AK26|A0A3Q3AK26_CHICK, tr|A0A3Q3AX54|A0A3Q3AX54_CHICK, tr|E1C7P4|E1C7P4_CHICK	CFH	6.527	6.548	6.526	6.508	6.519	6.482	6.453
0.991	0.997	2	PC[OH] OH-14:1_24:6	PC[OH] OH-14:1_24:6;lvl2=1;lvl3=0					[M+H]+	lipid	0.1225	0.3328	0.6951	1.821	0.497	0.08742	0.782	0.3656	-0.1225	0.2104	-0.6951	1.194	0.497	0.2498	0.782	0.5832							Glycerophospholipids	Glycerophosphocholines	PC		820.5	113.4	1	1			5.117	5.688	4.387	5.59	5.728	4.99	5.13
0.9914	0.9959	2	F1NYA9	F1NYA9;lvl2=1;lvl3=0	Elongation factor 1-beta	C46H76N10O11	F1NYA9	LVPVGYGIK	[M+H2]+2	protein	-0.1196	0.1843	-0.6949	1.032	0.4971	0.3174	0.782	0.6647	0.1196	0.3039	0.6949	1.766	0.4971	0.09647	0.782	0.4041					CHICK						473.3	62.27	2	1	sp|Q9YGQ1|EF1B_CHICK, tr|A0A1D5PG30|A0A1D5PG30_CHICK, tr|A0A1D5PPL7|A0A1D5PPL7_CHICK	EEF1B2	5.276	5.332	5.537	5.08	5.383	5.032	5.42
0.9972	0.9988	2	E1C6U2	E1C6U2;lvl2=18;lvl3=0	Uncharacterized protein	C36H56N10O13	E1C6U2	SVTDYPR	[M+H2]+2	protein	0.05122	-0.01194	0.6917	-0.1554	0.499	0.8785	0.7831	0.9598	-0.05122	-0.06316	-0.6917	-0.8529	0.499	0.4063	0.7831	0.717					CHICK						419.2	38.59	2	1		C7	6.008	5.834	5.9	5.874	5.857	5.884	5.86
0.9997	1	2	MIME	MIME;lvl2=2;lvl3=0	Mimecan	C49H79N17O17	Q9W6H0	LTTFNANQNR	[M+H2]+2	protein	0.03605	-0.0223	0.6911	-0.4119	0.4994	0.6859	0.7831	0.9021	-0.03605	-0.05835	-0.6911	-1.119	0.4994	0.2798	0.7831	0.6016					CHICK						589.8	45.63	2	1		OGN	5.666	5.456	5.555	5.709	5.516	5.474	5.525
1	1	2	A0A1D5PAU7	A0A1D5PAU7;lvl2=1;lvl3=0	N-acyl-L-amino-acid amidohydrolase	C100H152N26O31	A0A1D5PAU7	IDTVHPKPDYDAAVQFLER	[M+H4]+4	protein	-0.05597	0.1353	-0.6893	1.605	0.5005	0.128	0.7831	0.4347	0.05597	0.1913	0.6893	2.355	0.5005	0.0316	0.7831	0.2831					CHICK						554.3	72.45	4	1		ACY1	5.514	5.924	5.957	5.372	5.831	5.506	5.509
		3	FA 18:1	FA 18:1;lvl2=0;lvl3=1		C18H34O2			[M-H]-	lipid	-0.1456	-0.4124	-0.6886	-1.88	0.5009	0.07845	0.7831	0.3469	0.1456	-0.2668	0.6886	-1.262	0.5009	0.2249	0.7831	0.5548		445639					FA	LCFA	LC-MUFA		281.2	111.7	-1	0			5.169	5.223	5.19	4.835	5.1	5.131	5.176
0.843	0.709	2	Sucrose	Sucrose;lvl2=3;lvl3=0					[M-H]-1	compound	-0.02934	-0.003465	-0.6883	-0.07833	0.5011	0.9385	0.7831	0.9799	0.02934	0.02588	0.6883	0.607	0.5011	0.5523	0.7831	0.8073		5988					Carbohydrates	Disaccharides	Disaccharides		341.1	20.99	-1	0			5.821	5.76	5.789	5.869	5.846	5.7	5.724
0.9999	1	2	A0A1D5P5L5	A0A1D5P5L5;lvl2=1;lvl3=0	Methyltransf_11 domain-containing protein	C56H92N12O17	A0A1D5P5L5	DIILAYLQEK	[M+H2]+2	protein	-0.1234	0.03282	-0.6865	0.1759	0.5022	0.8626	0.7831	0.9523	0.1234	0.1562	0.6865	0.869	0.5022	0.3977	0.7831	0.7112					CHICK						603.3	79.53	2	1		LOC107048987	10.03	10.27	10.08	8.783	10.13	9.97	10.13
0.768	0.991	2	TG 16:1_16:1_18:1	TG 16:1_16:1_18:1;lvl2=1;lvl3=0	TG(16:1(9Z)/16:1(9Z)/18:1(9Z))[iso3]	C53H96O6			[M+NH4]+	lipid	0.1285	0.03409	0.6863	0.1754	0.5023	0.863	0.7831	0.9523	-0.1285	-0.09444	-0.6863	-0.5043	0.5023	0.6209	0.7831	0.8629		25240357					Glycerolipids	Triradylglycerols	TAG		846.8	125.1	1	1			5.259	5.485	5.879	5.353	5.727	5.297	6.035
		3	FA 22:5	FA 22:5;lvl2=0;lvl3=1		C22H34O2			[M-H]-	lipid	-0.04879	-0.02319	-0.6825	-0.3125	0.5047	0.7587	0.7842	0.9224	0.04879	0.02561	0.6825	0.3582	0.5047	0.7249	0.7842	0.9063		5282850					FA	VLCFA	VLC-PUFA		329.2	110	-1	0			5.292	4.903	5.336	5.178	5.367	5.234	5.183
0.89	1	2	PC 18:4_24:4	PC 18:4_24:4;lvl2=1;lvl3=0					[M+H]+	lipid	-0.04017	0.08549	-0.6823	1.399	0.5048	0.1809	0.7842	0.5338	0.04017	0.1257	0.6823	2.134	0.5048	0.04864	0.7842	0.3243							Glycerophospholipids	Glycerophosphocholines	PC		858.6	116.9	1	1			7.271	7.142	7.079	7.078	7.38	7.036	7.102
0.9	0.755	2	<U+03A5>-L-Glutamyl-L-glutamic acid	<U+03A5>-L-Glutamyl-L-glutamic acid;lvl2=1;lvl3=0					[M+H]+1	compound	0.03388	0.0419	0.6821	0.8127	0.505	0.4283	0.7842	0.736	-0.03388	0.008016	-0.6821	0.1614	0.505	0.8738	0.7842	0.9526		92865					Organic acids	Amino acids and peptides	Dipeptides		277.1	23.49	1	1			6.854	6.826	6.853	6.828	6.897	6.684	6.909
1	1	2	MATN3	MATN3;lvl2=5;lvl3=0	Matrilin-3	C52H87N13O16S1	O42401	VAVMNYASTVK	[M+H2]+2	protein	-0.02703	-0.1299	-0.6798	-3.149	0.5063	0.006211	0.7853	0.109	0.02703	-0.1029	0.6798	-2.588	0.5063	0.01982	0.7853	0.2243					CHICK						591.8	60.18	2	1		MATN3	6.349	6.165	6.417	6.369	6.221	6.302	6.262
0.9968	0.9988	2	TRY1	TRY1;lvl2=34;lvl3=0	Cationic trypsin	C50H80N12O19	P00760	SSGTSYPDVLK	[M+H3]+3	protein	0.02799	-0.05734	0.6758	-1.334	0.5088	0.201	0.7882	0.5616	-0.02799	-0.08533	-0.6758	-2.06	0.5088	0.05606	0.7882	0.3392					BOVIN						385.2	58.08	3	1			6.64	6.641	6.663	6.568	6.563	6.773	6.731
1	1	2	VMO1	VMO1;lvl2=1;lvl3=0	Vitelline membrane outer layer protein 1	C39H67N13O16	P41366	DDTALNGIR	[M+H2]+2	protein	0.02844	-0.001274	0.6706	-0.02895	0.5121	0.9773	0.7922	0.9919	-0.02844	-0.02972	-0.6706	-0.7006	0.5121	0.4936	0.7922	0.779					CHICK						487.7	54.49	2	1		VMO1	7.72	7.537	7.493	7.645	7.569	7.625	7.619
0.984	1	2	PC 10:0_26:1	PC 10:0_26:1;lvl2=1;lvl3=0					[M+H]+	lipid	0.07338	0.02421	0.6682	0.2125	0.5136	0.8344	0.7935	0.9448	-0.07338	-0.04917	-0.6682	-0.4477	0.5136	0.6604	0.7935	0.8844							Glycerophospholipids	Glycerophosphocholines	PC		788.6	121.4	1	1			8.259	8.742	8.12	8.281	8.106	8.657	8.212
0.995	0.999	2	DG 16:0_18:1	DG 16:0_18:1;lvl2=1;lvl3=0	CDP-DG(16:0/18:1(11Z))	C46H83N3O15P2			[M+NH4]+	lipid	-0.03777	-0.09589	-0.666	-1.629	0.5149	0.1228	0.7946	0.429	0.03777	-0.05812	0.666	-1.025	0.5149	0.3208	0.7946	0.6394		9547190					Glycerolipids	Diradylglycerols	DAG		612.6	121.7	1	1			7.371	7.129	7.541	7.392	7.429	7.436	7.441
0.991	1	2	PC 14:1_22:5	PC 14:1_22:5;lvl2=1;lvl3=0	PC(14:1(9Z)/22:5(4Z,7Z,10Z,13Z,16Z))	C44H76NO8P			[M+H]+	lipid	-0.03433	0.001843	-0.6642	0.03436	0.516	0.973	0.795	0.9901	0.03433	0.03617	0.6642	0.6999	0.516	0.494	0.795	0.779		53478631					Glycerophospholipids	Glycerophosphocholines	PC		778.5	114.7	1	1			7.209	7.018	6.928	7.109	7.178	7.185	6.973
0.997	0.934	2	Nicotinamide	Nicotinamide;lvl2=1;lvl3=0					[M+H]+1	compound	0.05003	0.0419	0.6629	0.535	0.5168	0.6	0.795	0.845	-0.05003	-0.008132	-0.6629	-0.1078	0.5168	0.9155	0.795	0.9698		936					Organoheterocyclic compounds	Pyridinecarboxylic acids	Nicotinamides		123.1	8.343	1	1			8.457	8.489	8.677	8.509	8.531	8.325	8.433
0.95	0.954	2	AC 18:1	AC 18:1;lvl2=1;lvl3=0					[M+H]+	lipid	0.04953	0.154	0.6624	1.985	0.5171	0.06452	0.795	0.3187	-0.04953	0.1045	-0.6624	1.398	0.5171	0.1812	0.795	0.5059							Fatty Acyls	Fatty esters	Acyl carnitines		426.4	104.2	1	1			6.227	6.608	6.13	6.181	6.392	6.071	6.221
0.847	0.786	2	Arachidonic acid	Arachidonic acid;lvl2=6;lvl3=0	Arachidonic acid	C20H32O2			[M+H-H2O]+1	compound	-0.03007	0.1442	-0.6602	3.052	0.5185	0.007606	0.7961	0.1171	0.03007	0.1743	0.6602	3.827	0.5185	0.001484	0.7961	0.1203	Arachidonic acid	444899	C20H32O2	109.4			Fatty Acyls	Fatty acids	Unsaturated FA	304.2	287.2	109.4	1	1			6.631	6.849	6.877	6.776	6.891	6.636	6.591
0.9999	1	2	F1NP60	F1NP60;lvl2=2;lvl3=0	Uncharacterized protein	C47H68N10O10	F1NP60	GWVPFLSK	[M+H2]+2	protein	0.04247	0.0538	0.6578	0.8029	0.52	0.4338	0.797	0.736	-0.04247	0.01133	-0.6578	0.1754	0.52	0.8629	0.797	0.9522					CHICK						467.3	77.27	2	1		MRC2	5.802	5.82	5.642	5.805	5.776	5.499	5.806
1	1	2	A0A1D5PEW1	A0A1D5PEW1;lvl2=1;lvl3=0	Uncharacterized protein	C81H138N20O26	A0A1D5PEW1	LTVLPPELGNLDLTGQK	[M+H3]+3	protein	-0.05259	0.03528	-0.6572	0.4249	0.5204	0.6766	0.797	0.8972	0.05259	0.08787	0.6572	1.098	0.5204	0.2884	0.797	0.6058					CHICK						603.3	86.8	3	1		RSU1	6.693	6.661	6.68	6.577	6.539	6.265	6.538
0.811	0.812	2	PE-NMe2 16:0_18:2	PE-NMe2 16:0_18:2;lvl2=1;lvl3=0					[M-H]-	lipid	0.07887	-0.1106	0.6536	-0.8834	0.5227	0.3901	0.7987	0.7191	-0.07887	-0.1895	-0.6536	-1.57	0.5227	0.1359	0.7987	0.465							Glycerophospholipids	Glycerophosphethanolamines	PE-NMe2		742.5	117.5	-1	0			4.841	4.607	4.913	5.005	4.805	4.93	5.111
0.999	1	2	F1NEQ4	F1NEQ4;lvl2=10;lvl3=0	A2M_recep domain-containing protein	C96H159N25O32S1	F1NEQ4	ETSNM[147]ALVEVDMLSGFIPTKR	[M+H4]+4	protein	0.07557	0.3339	0.6533	2.781	0.5228	0.01334	0.7987	0.1462	-0.07557	0.2583	-0.6533	2.233	0.5228	0.04017	0.7987	0.3084					CHICK						589.3	86.87	4	1			5.759	5.946	5.901	5.821	6.026	5.799	5.908
0.9998	1	2	F1NQF6	F1NQF6;lvl2=1;lvl3=0	Alpha-mannosidase	C61H95N15O20	F1NQF6	ISDDFTVTVHPK	[M+H3]+3	protein	0.1908	0.1261	0.6503	0.4143	0.5247	0.6841	0.8004	0.9013	-0.1908	-0.06464	-0.6503	-0.2203	0.5247	0.8284	0.8004	0.9446					CHICK						453.6	59.92	3	1		MAN2B2	5.579	5.266	4.535	5.753	5.532	5.496	5.641
0.597	1	2	Plasmanyl-PC O-16:0_20:4	Plasmanyl-PC O-16:0_20:4;lvl2=1;lvl3=0					[M+FA-H]-	lipid	0.03482	0.0302	0.6495	0.5428	0.5253	0.5947	0.8004	0.8441	-0.03482	-0.004619	-0.6495	-0.08615	0.5253	0.9324	0.8004	0.9785											812.6	119.6	-1	0			5.724	5.58	5.536	5.504	5.687	5.64	5.598
0.89	0.817	2	Diaminopimelic acid	Diaminopimelic acid;lvl2=1;lvl3=0		C7H14N2O4			[M+H]+1	compound	0.0351	0.1172	0.6475	2.084	0.5265	0.05356	0.8006	0.296	-0.0351	0.08214	-0.6475	1.515	0.5265	0.1493	0.8006	0.4789	Diaminopimelic acid			19.26						190.1	191.1	19.26	1	1			7.528	7.601	7.52	7.657	7.627	7.354	7.442
1	1	2	A0A1D5P0G1	A0A1D5P0G1;lvl2=2;lvl3=0	Low-density lipoprotein receptor-related protein 1	C42H73N11O13S1	A0A1D5P0G1	GIALDPAMGK	[M+H2]+2	protein	0.03264	0.03496	0.6472	0.668	0.5267	0.5136	0.8006	0.7886	-0.03264	0.002325	-0.6472	0.0461	0.5267	0.9638	0.8006	0.9823					CHICK						486.8	61.52	2	1	sp|P98157|LRP1_CHICK, tr|A0A1D5PUA3|A0A1D5PUA3_CHICK, tr|A0A3Q2TUU7|A0A3Q2TUU7_CHICK, tr|A0A3Q3AGA3|A0A3Q3AGA3_CHICK	LRP1	5.835	5.812	5.738	5.734	6.02	5.714	5.763
0.957	0.098	2	Lauric acid	Lauric acid;lvl2=3;lvl3=0					[M-H]-1	compound	-0.01308	0.003574	-0.6438	0.1695	0.5288	0.8675	0.8028	0.954	0.01308	0.01665	0.6438	0.8197	0.5288	0.4244	0.8028	0.73		3893					Fatty Acyls	Fatty acids	Saturated FA		199.2	106.9	-1	0			5.604	5.648	5.639	5.688	5.667	5.688	5.565
1	1	2	CADH1	CADH1;lvl2=1;lvl3=0	Cadherin-1	C52H93N15O17	P08641	GIISVLGTGLDR	[M+H2]+2	protein	-0.05454	-0.09546	-0.6399	-1.079	0.5313	0.2965	0.8028	0.6449	0.05454	-0.04092	0.6399	-0.4802	0.5313	0.6376	0.8028	0.8722					CHICK						600.9	76.35	2	1	tr|A0A3Q2U9H3|A0A3Q2U9H3_CHICK, tr|A0A3Q2U9Q9|A0A3Q2U9Q9_CHICK, tr|E1C6M9|E1C6M9_CHICK	CDH1	6.206	5.902	6.043	6.083	6.091	6.12	5.974
0.963	0.995	2	LysoPC 22:4	LysoPC 22:4;lvl2=1;lvl3=0	PC(22:4(7Z,10Z,13Z,16Z)/0:0)	C30H54NO7P			[M+H]+	lipid	-0.0333	0.09902	-0.6397	1.833	0.5314	0.08548	0.8028	0.3634	0.0333	0.1323	0.6397	2.542	0.5314	0.02176	0.8028	0.2362		52924039					Glycerophospholipids	Glycerophosphocholines	LPC		572.4	106.8	1	1			7.416	7.435	7.497	7.334	7.505	7.337	7.301
1	1	2	A0A1D5PVT6	A0A1D5PVT6;lvl2=1;lvl3=0	LAM_G_DOMAIN domain-containing protein	C113H170N24O34S1	A0A1D5PVT6	QLYPDGDFPEDFSILMTVKPK	[M+H3]+3	protein	0.05964	-0.03217	0.639	-0.3321	0.5319	0.7441	0.8028	0.9193	-0.05964	-0.09181	-0.639	-0.9837	0.5319	0.3399	0.8028	0.6551					CHICK						814.1	90.16	3	1			5.99	5.506	5.8	6.093	5.979	5.59	5.909
0.9999	1	2	A0A1D5PHH6	A0A1D5PHH6;lvl2=11;lvl3=0	Glycosyl-phosphatidylinositol-specific phospholipase D	C52H76N12O16	A0A1D5PHH6	VYGYNPPSTK	[M+H2]+2	protein	0.03007	0.1197	0.6386	2.45	0.5321	0.02617	0.8028	0.1989	-0.03007	0.08966	-0.6386	1.904	0.5321	0.07506	0.8028	0.3763					CHICK						563.3	52.87	2	1	tr|A0A3Q2ULQ6|A0A3Q2ULQ6_CHICK	GPLD1	6.112	6.331	6.04	6.039	6.205	5.898	6.046
1	1	2	R4GHQ6	R4GHQ6;lvl2=1;lvl3=0	Uncharacterized protein	C79H121N21O23	R4GHQ6	SSFKPGDVIHYVLDR	[M+H4]+4	protein	-0.06496	-0.01687	-0.6386	-0.1598	0.5321	0.875	0.8028	0.9577	0.06496	0.04809	0.6386	0.4727	0.5321	0.6428	0.8028	0.8752					CHICK						434	77.25	4	1		ST8SIA4	5.779	5.422	5.596	5.794	5.632	5.197	5.571
0.995	0.1	2	5-[2-(3-Furyl)ethyl]-8a-(hydroxymethyl)-5,6-dimethyl-3,4,4a,5,6,7,8,8a-octahydro-1-naphthalenecarboxylic acid	5-[2-(3-Furyl)ethyl]-8a-(hydroxymethyl)-5,6-dimethyl-3,4,4a,5,6,7,8,8a-octahydro-1-naphthalenecarboxylic acid;lvl2=1;lvl3=0		C20H28O4			[M-H]-1	compound	-0.2381	0.2017	-0.6373	0.5203	0.5329	0.61	0.803	0.8516	0.2381	0.4398	0.6373	1.177	0.5329	0.2563	0.803	0.5832	5-[2-(3-Furyl)ethyl]-8a-(hydroxymethyl)-5,6-dimethyl-3,4,4a,5,6,7,8,8a-octahydro-1-naphthalenecarboxylic acid			99.42						332.2	331.2	99.42	-1	0			5.289	6.284	5.177	5.097	5.157	5.237	5.287
0.865	0.799	2	Camphor	Camphor;lvl2=1;lvl3=0					[M+H]+1	compound	0.03696	-0.03263	0.6284	-0.5346	0.5386	0.6003	0.8085	0.845	-0.03696	-0.0696	-0.6284	-1.183	0.5386	0.254	0.8085	0.5832		2537					Prenol Lipids	Isoprenoids	C10 isoprenoids		153.1	83.36	1	1			7.591	7.619	7.614	7.898	7.925	7.734	7.678
0.578	1	2	Plasmanyl-PC O-18:0_22:5	Plasmanyl-PC O-18:0_22:5;lvl2=1;lvl3=0					[M+FA-H]-	lipid	-0.04548	-0.02625	-0.6275	-0.349	0.5392	0.7316	0.8085	0.9193	0.04548	0.01923	0.6275	0.2653	0.5392	0.7942	0.8085	0.933											866.6	120.5	-1	0			5.275	5.049	5.038	4.829	5.176	5.064	5.138
0.924	0.936	2	TG 18:2_18:1_18:1	TG 18:2_18:1_18:1;lvl2=1;lvl3=0					[M+NH4]+	lipid	0.1433	0.1058	0.6271	0.4461	0.5394	0.6615	0.8085	0.8875	-0.1433	-0.03752	-0.6271	-0.1642	0.5394	0.8716	0.8085	0.9526											900.8	126	1	1			5.317	6.017	6.164	5.625	6.07	5.382	6.38
0.9998	1	2	A0A1D5NZ54	A0A1D5NZ54;lvl2=1;lvl3=0	Hydroxymethylbilane synthase	C61H95N19O21S1	A0A1D5NZ54	ETMQTSVNYPHR	[M+H3]+3	protein	0.06382	0.09106	0.6267	0.8616	0.5397	0.4016	0.8085	0.7341	-0.06382	0.02724	-0.6267	0.2675	0.5397	0.7925	0.8085	0.9329					CHICK						488.2	50.82	3	1	tr|A0A1L1RTK6|A0A1L1RTK6_CHICK	HMBS	5.377	5.447	5.032	5.007	5.135	4.925	5.068
0.9999	1	2	A0A1D5P7X1	A0A1D5P7X1;lvl2=1;lvl3=0	Fibronectin type-II domain-containing protein	C40H70N10O13	A0A1D5P7X1	GPLLVESGK	[M+H2]+2	protein	0.04271	0.1458	0.6264	2.06	0.5399	0.05602	0.8085	0.301	-0.04271	0.1031	-0.6264	1.512	0.5399	0.1501	0.8085	0.479					CHICK						450.3	51.73	2	1	tr|F1NVD2|F1NVD2_CHICK	IGF2R	8.276	8.38	8.12	8.119	8.265	8.082	8.208
0.9942	0.9992	2	R4GMD9	R4GMD9;lvl2=2;lvl3=0	Thioredoxin domain-containing protein 17	C56H84N16O19	R4GMD9	GYSEFVQTAQR	[M+H2]+2	protein	-0.04629	0.07708	-0.6252	1.003	0.5407	0.3307	0.8087	0.673	0.04629	0.1234	0.6252	1.666	0.5407	0.1151	0.8087	0.4386					CHICK						643.3	57.51	2	1		TXNDC17	5.719	5.816	5.692	5.516	5.723	5.634	5.851
1	1	2	A0A3Q2TV88	A0A3Q2TV88;lvl2=1;lvl3=0	Ig-like domain-containing protein	C104H169N33O35	A0A3Q2TV88	SPGSAPVTVIYSNNQRPSNIPSR	[M+H3]+3	protein	0.08618	0.2508	0.6183	1.734	0.5451	0.1021	0.8143	0.3867	-0.08618	0.1646	-0.6183	1.181	0.5451	0.2548	0.8143	0.5832					CHICK						814.4	62.76	3	1			6.068	6.232	5.984	6.074	6.204	5.439	5.622
1	1	2	AATC	AATC;lvl2=2;lvl3=0	Aspartate aminotransferase, cytoplasmic	C46H75N13O12	P00504	n[43]AASIFAAVPR	[M+H2]+2	protein	-0.0335	0.07811	-0.6134	1.378	0.5482	0.1871	0.8175	0.5397	0.0335	0.1116	0.6134	2.044	0.5482	0.05782	0.8175	0.3463					CHICK						522.8	84.13	2	1	tr|F1NTM7|F1NTM7_CHICK	GOT1	5.891	6.11	5.975	5.948	5.991	5.996	5.907
0.9962	0.9998	2	A0A1D5PXP9	A0A1D5PXP9;lvl2=27;lvl3=0	Transforming growth factor-beta-induced protein ig-h3	C37H60N10O10	A0A1D5PXP9	LAPVYSR	[M+H2]+2	protein	0.02394	-0.04865	0.6123	-1.199	0.5489	0.248	0.8175	0.5952	-0.02394	-0.07259	-0.6123	-1.857	0.5489	0.08188	0.8175	0.3878					CHICK						403.2	45.49	2	1		TGFBI	6.324	6.21	6.346	6.445	6.281	6.281	6.333
0.998	1	2	Hypoxanthine	Hypoxanthine;lvl2=5;lvl3=0					[M+H]+1	compound	-0.02769	0.03828	-0.6111	0.8141	0.5497	0.4275	0.8175	0.736	0.02769	0.06597	0.6111	1.456	0.5497	0.1647	0.8175	0.4909		135398638					Nucleic acids	Purines	Hypoxanthines		137	9.887	1	1			8.203	8.24	8.449	8.207	8.297	8.069	8.227
0.877	0.972	2	Plasmenyl-PE P-18:1_20:4	Plasmenyl-PE P-18:1_20:4;lvl2=1;lvl3=0					[M+H]+	lipid	-0.0283	-0.04738	-0.6108	-0.9853	0.5499	0.3391	0.8175	0.6783	0.0283	-0.01908	0.6108	-0.4117	0.5499	0.686	0.8175	0.8937											750.5	118.5	1	1			7.167	7.198	7.33	7.067	7.055	7.279	7.159
0.985	0.984	2	Palmitoleic acid	Palmitoleic acid;lvl2=5;lvl3=0					[M+H]+1	compound	-0.01813	0.08327	-0.6094	2.698	0.5508	0.01584	0.8178	0.1556	0.01813	0.1014	0.6094	3.409	0.5508	0.003589	0.8178	0.1455		445638					Fatty Acyls	Fatty acids	Unsaturated FA		255.2	109.4	1	1			5.76	5.862	5.772	5.816	5.981	5.84	5.82
0.918	0.83	2	Arachidonoyl amide	Arachidonoyl amide;lvl2=1;lvl3=0					[M+H]+1	compound	0.04575	0.02001	0.6042	0.2546	0.5542	0.8023	0.8214	0.9338	-0.04575	-0.02574	-0.6042	-0.34	0.5542	0.7383	0.8214	0.9108		2220									304.3	108	1	1			5.621	5.637	5.747	5.641	5.531	5.747	5.834
1	1	2	Q5F3R8	Q5F3R8;lvl2=2;lvl3=0	Uncharacterized protein	C46H82N12O15	Q5F3R8	VVLIGDSGVGK	[M+H2]+2	protein	-0.1154	0.0529	-0.603	0.2665	0.5549	0.7933	0.8214	0.932	0.1154	0.1683	0.603	0.8796	0.5549	0.3921	0.8214	0.7033					CHICK						522.3	60.73	2	1	sp|Q5ZJN2|RB11A_CHICK, tr|A0A1D5PMW9|A0A1D5PMW9_CHICK	RAB11B	5.78	5.819	5.939	5.091	5.407	5.334	5.899
1	1	2	E1C852	E1C852;lvl2=1;lvl3=0	Uncharacterized protein	C53H84N14O18	E1C852	DFEQPLTISR	[M+H2]+2	protein	-0.09944	0.01674	-0.6026	0.09775	0.5552	0.9233	0.8214	0.9763	0.09944	0.1162	0.6026	0.704	0.5552	0.4915	0.8214	0.779					CHICK						603.3	67.36	2	1		PDLIM1	6.245	6.243	6.25	5.869	5.799	6.021	6.417
0.979	1	2	LysoPE 22:5	LysoPE 22:5;lvl2=1;lvl3=0	PE(0:0/22:5(4Z,7Z,10Z,13Z,16Z))	C27H46NO7P			[M+H]+	lipid	-0.02747	0.1223	-0.5983	2.568	0.558	0.02065	0.8245	0.1794	0.02747	0.1498	0.5983	3.263	0.558	0.004887	0.8245	0.1503		53480943					Glycerophospholipids	Glycerophosphoethanolamines	LPE		528.3	105.9	1	1			7.523	7.762	7.746	7.626	7.787	7.628	7.534
0.538	1	2	LysoPC 20:4	LysoPC 20:4;lvl2=2;lvl3=0	PC(0:0/20:4(5Z,8Z,11Z,14Z))	C28H50NO7P			[M+FA-H]-	lipid	0.02938	0.103	0.5961	2.013	0.5595	0.06125	0.8252	0.3151	-0.02938	0.07358	-0.5961	1.493	0.5595	0.1549	0.8252	0.4826		52924038					Glycerophospholipids	Glycerophosphocholines	LPC		588.3	105.3	-1	0			6.963	7.118	7.132	7.142	7.196	7.006	6.899
		3	FA 22:6	FA 22:6;lvl2=0;lvl3=1		C22H32O2			[M-H]-	lipid	0.03498	0.01862	0.5955	0.3053	0.5599	0.764	0.8252	0.9224	-0.03498	-0.01637	-0.5955	-0.2786	0.5599	0.7841	0.8252	0.9326		445580					FA	VLCFA	VLC-PUFA		327.2	109	-1	0			5.305	5.049	5.183	5.236	5.092	5.111	5.357
0.727	0.73	2	DG 16:1_18:1	DG 16:1_18:1;lvl2=1;lvl3=0	DG(16:1(9Z)/18:1(9Z)/0:0)[iso2]	C37H68O5			[M+NH4]+	lipid	0.0189	0.08925	0.5941	2.703	0.5607	0.01567	0.8255	0.1556	-0.0189	0.07034	-0.5941	2.211	0.5607	0.04194	0.8255	0.3129		9543694					Glycerolipids	Diradylglycerols	DAG		610.5	120.3	1	1			7.382	7.558	7.595	7.469	7.566	7.518	7.472
0.852	0.531	2	Bis(2-ethylhexyl) amine	Bis(2-ethylhexyl) amine;lvl2=1;lvl3=0		C16H35N			[M+H]+1	compound	-0.1484	-0.3015	-0.5895	-1.154	0.5638	0.2653	0.826	0.6094	0.1484	-0.1532	0.5895	-0.6085	0.5638	0.5514	0.826	0.8073	Bis(2-ethylhexyl) amine			102.8						241.3	242.3	102.8	1	1			5.433	5.958	5.228	5.509	5.226	5.626	5.162
0.944	1	2	LysoPE 18:2	LysoPE 18:2;lvl2=2;lvl3=0	PE(18:2(9Z,12Z)/0:0)	C23H44NO7P			[M-H]-	lipid	-0.0261	0.0345	-0.5889	0.7503	0.5641	0.464	0.826	0.7502	0.0261	0.0606	0.5889	1.368	0.5641	0.1904	0.826	0.5202		52925130					Glycerophospholipids	Glycerophosphoethanolamines	LPE		476.3	105.4	-1	0			6.903	7.024	6.945	6.872	7.028	6.958	6.84
0.9983	0.9989	2	A0A3Q3AZ85	A0A3Q3AZ85;lvl2=13;lvl3=0	TGc domain-containing protein	C37H65N11O11	A0A3Q3AZ85	LEGPGVLR	[M+H2]+2	protein	-0.05572	0.07551	-0.5889	0.769	0.5642	0.4531	0.826	0.7414	0.05572	0.1312	0.5889	1.387	0.5642	0.1845	0.826	0.5122					CHICK						420.8	55.4	2	1	tr|E1BWG1|E1BWG1_CHICK	F13A1	6.253	6.331	6.397	5.955	6.19	6.101	6.326
0.9	0.559	2	o-Toluidine	o-Toluidine;lvl2=1;lvl3=0					[M+H]+1	compound	0.06684	0.07499	0.5882	0.6359	0.5646	0.5339	0.826	0.7998	-0.06684	0.008147	-0.5882	0.07169	0.5646	0.9437	0.826	0.9792		7242					Benzenoids	Toluenes	Aminotoluenes		108.1	140.8	1	1			6.366	6.434	6.482	7.064	6.822	6.669	6.589
0.9993	0.9995	2	ILK	ILK;lvl2=3;lvl3=0	Integrin-linked protein kinase	C57H93N11O15S1	Q9DF58	FDMIVPILEK	[M+H2]+2	protein	-0.06438	0.1005	-0.5874	0.8839	0.5651	0.3898	0.826	0.7191	0.06438	0.1649	0.5874	1.505	0.5651	0.1519	0.826	0.4797					CHICK						602.8	85.09	2	1		ILK	5.805	6.068	6.106	5.577	5.887	5.732	6.029
0.995	0.999	2	PC[OH] OH-14:1_22:2	PC[OH] OH-14:1_22:2;lvl2=1;lvl3=0					[M+H]+	lipid	0.03258	-0.01694	0.5864	-0.2939	0.5658	0.7726	0.826	0.9256	-0.03258	-0.04952	-0.5864	-0.8914	0.5658	0.3859	0.826	0.6997							Glycerophospholipids	Glycerophosphocholines	PC		800.6	117.4	1	1			6.085	5.905	6.108	6.066	6.105	6.083	6.116
1	1	2	A0A1D5NVS2	A0A1D5NVS2;lvl2=1;lvl3=0	Uncharacterized protein	C120H184N30O45	A0A1D5NVS2	ATDDDEQKFYSTITFSLKDDVATR	[M+H4]+4	protein	0.06391	-0.04487	0.5863	-0.3966	0.5659	0.6969	0.826	0.9064	-0.06391	-0.1088	-0.5863	-0.9979	0.5659	0.3332	0.826	0.6545					CHICK						692.3	77.43	4	1		CDH17	5.713	5.547	5.325	5.647	5.405	5.722	5.593
0.9968	0.9996	2	LAC	LAC;lvl2=6;lvl3=0	Ig lambda chain C region	C61H99N13O16	P20763	VAPTITLFPPSK	[M+H3]+3	protein	-0.05085	-0.1597	-0.5804	-1.756	0.5697	0.09821	0.8281	0.384	0.05085	-0.1088	0.5804	-1.242	0.5697	0.2322	0.8281	0.5613					CHICK						424.3	74.5	3	1	tr|R9PXM5|R9PXM5_CHICK		7.045	6.949	6.69	6.825	6.539	6.817	6.922
0.817	1	2	LysoPE 17:0	LysoPE 17:0;lvl2=2;lvl3=0	PE(17:0/0:0)	C22H46NO7P			[M-H]-	lipid	0.04493	0.1779	0.5802	2.214	0.5698	0.04172	0.8281	0.2629	-0.04493	0.1329	-0.5802	1.717	0.5698	0.1053	0.8281	0.4197		52925149					Glycerophospholipids	Glycerophosphoethanolamines	LPE		466.3	107	-1	0			5.546	5.799	5.685	5.879	5.958	5.465	5.446
0.98	0.099	2	Choline	Choline;lvl2=1;lvl3=0	Choline	C5H13NO			[M+H]+1	compound	-0.0227	-0.005441	-0.5783	-0.1336	0.5711	0.8954	0.8281	0.967	0.0227	0.01726	0.5783	0.4396	0.5711	0.6661	0.8281	0.8891	Choline	305	C5H14NO	4.918			Organic nitrogen compounds	Cholines	Cholines	103.1	104.1	4.918	1	1			8.748	8.766	8.785	8.793	8.819	8.724	8.683
0.967	1	2	PC 14:1_24:4	PC 14:1_24:4;lvl2=1;lvl3=0					[M+H]+	lipid	-0.01716	0.01575	-0.5782	0.5116	0.5712	0.6159	0.8281	0.8573	0.01716	0.03291	0.5782	1.109	0.5712	0.2838	0.8281	0.6054							Glycerophospholipids	Glycerophosphocholines	PC		808.6	126.2	1	1			6.766	6.792	6.823	6.894	6.866	6.773	6.716
1	1	2	A0A3Q3ACB9	A0A3Q3ACB9;lvl2=1;lvl3=0	Tropomyosin beta chain	C58H98N14O25	A0A3Q3ACB9	TIDDLEESLASAK	[M+H2]+2	protein	0.08249	0.1675	0.577	1.129	0.5719	0.2754	0.8281	0.6247	-0.08249	0.08505	-0.577	0.5949	0.5719	0.5602	0.8281	0.8119					CHICK						696.3	69.86	2	1	tr|A0A1D5P9X2|A0A1D5P9X2_CHICK, tr|A0A3Q2U9X8|A0A3Q2U9X8_CHICK	TPM2	5.443	5.581	5.452	5.096	5.327	5.543	5.49
0.983	1	2	PC 10:0_18:0	PC 10:0_18:0;lvl2=1;lvl3=0	PC(10:0/18:0)	C36H72NO8P			[M+H]+	lipid	0.0424	0.02561	0.5772	0.336	0.5719	0.7413	0.8281	0.9193	-0.0424	-0.01679	-0.5772	-0.2285	0.5719	0.8221	0.8281	0.9423		24778529					Glycerophospholipids	Glycerophosphocholines	PC		678.5	115.4	1	1			5.697	5.588	5.495	5.581	5.755	5.638	5.837
1	1	2	F1NZW7	F1NZW7;lvl2=2;lvl3=0	PPIase cyclophilin-type domain-containing protein	C64H105N17O21	F1NZW7	TVENFIVLATGER	[M+H3]+3	protein	-0.07344	-0.07714	-0.576	-0.583	0.5726	0.568	0.8281	0.8262	0.07344	-0.0037	0.576	-0.02902	0.5726	0.9772	0.8281	0.986					CHICK						483.6	77.8	3	1		PPIC	5.54	5.232	5.616	5.718	5.47	5.46	5.216
0.883	0.973	2	LysoPI 20:4	LysoPI 20:4;lvl2=1;lvl3=0	PI(20:4(5Z,8Z,11Z,14Z)/0:0)	C29H49O12P			[M-H]-	lipid	0.06007	0.02715	0.5759	0.2508	0.5727	0.8052	0.8281	0.9343	-0.06007	-0.03292	-0.5759	-0.3156	0.5727	0.7564	0.8281	0.9219		42607497					Glycerophospholipids	Glycerophosphoinositols	LPI		619.3	112.6	-1	0			5.22	5.128	5.076	4.964	5.181	5.052	5.197
0.9997	1	2	A0A1D5NXL7	A0A1D5NXL7;lvl2=1;lvl3=0	PCI domain-containing protein	C42H75N11O14	A0A1D5NXL7	ISLADIAQK	[M+H2]+2	protein	-0.0642	0.07425	-0.5741	0.6399	0.5739	0.5313	0.8287	0.7985	0.0642	0.1385	0.5741	1.238	0.5739	0.2335	0.8287	0.5633					CHICK						479.8	64.9	2	1	tr|A0A1D5P9K2|A0A1D5P9K2_CHICK	PSMD3	6.474	6.557	6.457	6.093	6.314	6.123	6.438
0.996	0.1	2	N,N-Diisopropylethylamine (DIPEA)	N,N-Diisopropylethylamine (DIPEA);lvl2=1;lvl3=0		C8H19N			[M+H]+1	compound	0.002264	-0.0001149	0.5711	-0.02793	0.5759	0.9781	0.8307	0.9919	-0.002264	-0.002379	-0.5711	-0.6001	0.5759	0.5569	0.8307	0.8091	N,N-Diisopropylethylamine (DIPEA)			137.8						129.2	130.2	137.8	1	1			8.764	8.765	8.764	8.773	8.762	8.774	8.762
0.971	0.999	2	PC[OH] OH-14:1_25:2	PC[OH] OH-14:1_25:2;lvl2=1;lvl3=0					[M+H]+	lipid	-0.08068	-0.2282	-0.569	-1.551	0.5772	0.1404	0.8307	0.4629	0.08068	-0.1475	0.569	-1.041	0.5772	0.3136	0.8307	0.6332							Glycerophospholipids	Glycerophosphocholines	PC		842.6	118.4	1	1			6.204	5.375	6.259	5.841	5.416	5.966	5.761
0.9989	0.9997	2	A0A1D5P470	A0A1D5P470;lvl2=2;lvl3=0	Glutathione S-transferase	C54H84N14O14	A0A1D5P470	LFSAFLGDRK	[M+H3]+3	protein	-0.05919	0.1386	-0.5687	1.283	0.5774	0.2176	0.8307	0.5774	0.05919	0.1978	0.5687	1.901	0.5774	0.07553	0.8307	0.3763					CHICK						385.2	64.15	3	1		LOC107050492	5.765	5.784	5.867	5.484	5.802	5.657	5.8
0.964	0.098	2	6-Aminocaproic acid	6-Aminocaproic acid;lvl2=1;lvl3=0	6-Aminocaproic acid	C6H13NO2			[M+H]+1	compound	-0.0681	0.3209	-0.5664	2.572	0.5789	0.02046	0.8307	0.1789	0.0681	0.389	0.5664	3.236	0.5789	0.005172	0.8307	0.1503	6-Aminocaproic acid	564	C6H13NO2	10.98			Fatty Acyls	Fatty acids	Amino FA	131.1	132.1	10.98	1	1			7.901	7.741	7.477	7.604	7.921	7.901	7.49
1	1	2	A0A1L1RPH8	A0A1L1RPH8;lvl2=1;lvl3=0	Reelin domain-containing protein	C62H99N17O19	A0A1L1RPH8	ITTTWIAPNDVR	[M+H2]+2	protein	0.07294	0.2268	0.566	1.696	0.5793	0.1092	0.8307	0.3989	-0.07294	0.1539	-0.566	1.194	0.5793	0.2498	0.8307	0.5832					CHICK						693.9	67.84	2	1			5.762	5.799	5.93	6.065	6.12	5.484	5.697
0.995	0.9977	2	FRIH	FRIH;lvl2=1;lvl3=0	Ferritin heavy chain	C48H81N17O16	P08267	QLGDHVTNLR	[M+H3]+3	protein	0.0541	0.03641	0.5659	0.367	0.5793	0.7185	0.8307	0.9184	-0.0541	-0.01769	-0.5659	-0.1851	0.5793	0.8555	0.8307	0.9513					CHICK						384.9	49.26	3	1		FTH	4.936	5.362	5.474	4.953	4.892	5.205	5.368
0.952	0.098	2	11(Z),14(Z)-Eicosadienoic acid	11(Z),14(Z)-Eicosadienoic acid;lvl2=4;lvl3=0		C20H36O2			[M+H]+1	compound	-0.03062	0.1341	-0.5634	2.378	0.5809	0.03019	0.832	0.2172	0.03062	0.1647	0.5634	3.032	0.5809	0.007939	0.832	0.1636	11(Z),14(Z)-Eicosadienoic acid			111.5						308.3	309.3	111.5	1	1			5.852	6.003	6.037	5.957	6.129	5.835	5.686
0.997	1	2	A0A3Q2U743	A0A3Q2U743;lvl2=13;lvl3=0	A2M_recep domain-containing protein	C118H174N34O35	A0A3Q2U743	KDGSVHWQRPGKEPEADLPYYR	[M+H4]+4	protein	0.03049	0.09797	0.5625	1.742	0.5816	0.1008	0.832	0.3865	-0.03049	0.06748	-0.5625	1.245	0.5816	0.2311	0.832	0.5609					CHICK						657.8	59.63	4	1	tr|A0A1D5PCD2|A0A1D5PCD2_CHICK, tr|A0A3Q2TYF6|A0A3Q2TYF6_CHICK, tr|A0A3Q2U437|A0A3Q2U437_CHICK, tr|A0A3Q2U6J1|A0A3Q2U6J1_CHICK, tr|A0A3Q2UCY5|A0A3Q2UCY5_CHICK, tr|A0A3Q2UHE9|A0A3Q2UHE9_CHICK, tr|A0A3Q3AU25|A0A3Q3AU25_CHICK		6.588	6.605	6.581	6.448	6.555	6.295	6.501
1	1	2	E1C733	E1C733;lvl2=3;lvl3=0	Chemokine	C52H89N17O19	E1C733	RLELLQNQEN	[M+H2]+2	protein	-0.07194	-0.1931	-0.5567	-1.439	0.5854	0.1693	0.8363	0.507	0.07194	-0.1211	0.5567	-0.9371	0.5854	0.3626	0.8363	0.6787					CHICK						628.8	58.31	2	1		CCL26	6.409	5.86	6.027	6.299	5.882	6.135	5.809
0.9956	0.9992	2	F1NDP3	F1NDP3;lvl2=4;lvl3=0	Dipeptidyl peptidase 4	C43H70N8O9	F1NDP3	IIIPYPK	[M+H2]+2	protein	0.04036	-0.06422	0.5559	-0.8524	0.586	0.4066	0.8363	0.736	-0.04036	-0.1046	-0.5559	-1.441	0.586	0.169	0.8363	0.494					CHICK						422.3	65.76	2	1		FAP	5.648	5.524	5.571	5.464	5.194	5.329	5.686
0.998	0.998	2	SM d18:3_26:2	SM d18:3_26:2;lvl2=1;lvl3=0					[M+H]+	lipid	0.08576	0.1285	0.5523	0.7974	0.5884	0.4369	0.8388	0.7374	-0.08576	0.04274	-0.5523	0.2753	0.5884	0.7866	0.8388	0.9326							Sphingolipids	Sphingomyelins	SM		835.7	119.2	1	1			5.202	5.895	5.743	5.415	4.974	5.386	5.449
0.872	0.999	2	SM d18:0_22:2	SM d18:0_22:2;lvl2=2;lvl3=0					[M+FA-H]-	lipid	-0.05805	-0.02397	-0.5508	-0.2191	0.5894	0.8293	0.8391	0.9425	0.05805	0.03408	0.5508	0.3234	0.5894	0.7506	0.8391	0.9201							Sphingolipids	Sphingomyelins	SM		829.6	121.3	-1	0			6.035	6.116	6.224	6.037	5.852	6.02	6.068
0.9999	1	2	A0A1D5PCD2	A0A1D5PCD2;lvl2=20;lvl3=0	A2M_recep domain-containing protein	C85H128N22O21	A0A1D5PCD2	YRQPGNTWLTAFVLK	[M+H4]+4	protein	0.02548	0.1183	0.5498	2.46	0.59	0.02567	0.8391	0.1975	-0.02548	0.09282	-0.5498	2.003	0.59	0.06244	0.8391	0.3633					CHICK						449.2	79.63	4	1	tr|A0A3Q2TX90|A0A3Q2TX90_CHICK, tr|A0A3Q2U6J1|A0A3Q2U6J1_CHICK, tr|A0A3Q2U743|A0A3Q2U743_CHICK, tr|A0A3Q2UCY5|A0A3Q2UCY5_CHICK, tr|A0A3Q3A553|A0A3Q3A553_CHICK, tr|A0A3Q3AU25|A0A3Q3AU25_CHICK		6.668	6.672	6.623	6.636	6.71	6.459	6.615
0.9956	0.9992	2	E1C206	E1C206;lvl2=5;lvl3=0	SERPIN domain-containing protein	C54H91N13O18	E1C206	VSISGTYDLKK	[M+H2]+2	protein	0.05393	0.1464	0.5488	1.436	0.5907	0.1702	0.8391	0.5086	-0.05393	0.09252	-0.5488	0.9416	0.5907	0.3604	0.8391	0.6774					CHICK						605.8	54.48	2	1		SPIA5	6.003	5.84	5.99	6.036	6.01	5.741	5.734
0.9996	1	2	A0A1D5PG53	A0A1D5PG53;lvl2=1;lvl3=0	ATP-dependent dihydroxyacetone kinase	C47H77N13O13	A0A1D5PG53	LNFGLALER	[M+H2]+2	protein	-0.06291	-0.01116	-0.5472	-0.09351	0.5918	0.9267	0.8397	0.9781	0.06291	0.05175	0.5472	0.4501	0.5918	0.6587	0.8397	0.8842					CHICK						516.8	73.28	2	1		TKFC	6.353	5.696	6.135	6.146	6.374	5.885	5.886
1	1	2	CADH2	CADH2;lvl2=1;lvl3=0	Cadherin-2	C55H93N19O16	P10288	SVHGGQPLLNVR	[M+H3]+3	protein	-0.03299	-0.05846	-0.543	-0.9272	0.5946	0.3676	0.8418	0.7011	0.03299	-0.02547	0.543	-0.4192	0.5946	0.6806	0.8418	0.8937					CHICK						426.2	52.34	3	1		CDH2	6.024	5.734	5.696	5.995	5.662	5.793	5.722
0.976	1	2	PE 16:1_16:1	PE 16:1_16:1;lvl2=1;lvl3=0	PE(16:1(9Z)/16:1(9Z))	C37H70NO8P			[M+H]+	lipid	-0.07345	-0.3184	-0.5431	-2.269	0.5946	0.03749	0.8418	0.2438	0.07345	-0.2449	0.5431	-1.811	0.5946	0.08893	0.8418	0.3984		9546809					Glycerophospholipids	Glycerophosphoethanolamines	PE		688.5	115.9	1	1			6.298	5.719	5.862	5.599	5.826	6.2	6.272
0.756	1	2	PC 18:4_20:4	PC 18:4_20:4;lvl2=1;lvl3=0	PC(18:4(6Z,9Z,12Z,15Z)/20:4(5Z,8Z,11Z,14Z))	C46H76NO8P			[M+H]+	lipid	-0.02507	0.03589	-0.5401	0.7451	0.5966	0.467	0.8435	0.7502	0.02507	0.06095	0.5401	1.313	0.5966	0.2076	0.8435	0.5337		52922925					Glycerophospholipids	Glycerophosphocholines	PC		802.5	115.3	1	1			6.96	6.811	6.895	6.933	7.014	6.925	6.906
0.9997	1	2	E1BV90	E1BV90;lvl2=1;lvl3=0	Uncharacterized protein	C65H110N18O25S1	E1BV90	SEKPELTEADIMGR	[M+H3]+3	protein	-0.1281	0.2269	-0.5388	0.92	0.5974	0.3713	0.8438	0.7048	0.1281	0.355	0.5388	1.493	0.5974	0.1548	0.8438	0.4826					CHICK						525.9	61.39	3	1		DDC	5.609	5.529	5.638	4.852	5.422	5.114	5.648
0.9993	1	2	A0A3Q2UBN3	A0A3Q2UBN3;lvl2=2;lvl3=0	Fibronectin type-III domain-containing protein	C45H65N13O14	A0A3Q2UBN3	FYNIGDQR	[M+H2]+2	protein	-0.03824	0.03605	-0.5369	0.4878	0.5988	0.6323	0.8446	0.8688	0.03824	0.07429	0.5369	1.043	0.5988	0.3124	0.8446	0.6332					CHICK						506.7	55.18	2	1			6.121	6.077	6.155	6.148	6.299	6.077	6.15
1	0.9991	2	F1NPJ8	F1NPJ8;lvl2=5;lvl3=0	Uncharacterized protein	C43H70N12O13S1	F1NPJ8	NDIIAYMR	[M+H2]+2	protein	0.05181	-0.1667	0.534	-1.655	0.6007	0.1173	0.8457	0.4172	-0.05181	-0.2185	-0.534	-2.252	0.6007	0.03873	0.8457	0.3078					CHICK						498.3	64.41	2	1		GPX3	6.402	6.273	6.589	6.05	6.248	6.476	6.408
1	0.999	2	NCAM1	NCAM1;lvl2=1;lvl3=0	Neural cell adhesion molecule 1	C58H82N14O19	P13590	DISWFSPNGEK	[M+H2]+2	protein	-0.1117	0.1227	-0.5328	0.5641	0.6015	0.5805	0.8457	0.8374	0.1117	0.2344	0.5328	1.118	0.6015	0.28	0.8457	0.6016					CHICK						640.3	70.02	2	1	tr|A0A1D5NVQ7|A0A1D5NVQ7_CHICK, tr|A0A1D5PQ40|A0A1D5PQ40_CHICK, tr|A0A1D5PYU2|A0A1D5PYU2_CHICK	NCAM1	4.599	5.633	5.562	5.337	5.548	5.975	5.632
0.798	1	2	Plasmenyl-PC P-18:1_18:2	Plasmenyl-PC P-18:1_18:2;lvl2=1;lvl3=0					[M+FA-H]-	lipid	0.05947	0.005182	0.5317	0.04465	0.6022	0.9649	0.8457	0.986	-0.05947	-0.05429	-0.5317	-0.4854	0.6022	0.634	0.8457	0.8711											812.6	118.3	-1	0			5.319	5.174	4.953	5.233	5.383	5.426	5.469
0.892	0.914	2	TG 16:1_16:0_18:1	TG 16:1_16:0_18:1;lvl2=1;lvl3=0					[M+NH4]+	lipid	0.1517	-0.04462	0.5313	-0.1505	0.6025	0.8822	0.8457	0.9614	-0.1517	-0.1964	-0.5313	-0.6876	0.6025	0.5016	0.8457	0.7799											848.8	126.4	1	1			5.621	5.88	6.293	5.637	6.374	5.534	6.613
0.98	1	2	LysoPE 18:1	LysoPE 18:1;lvl2=1;lvl3=0	PE(18:1(9Z)/0:0)	C23H46NO7P			[M+H]+	lipid	-0.036	-0.02396	-0.5306	-0.3403	0.603	0.7381	0.8457	0.9193	0.036	0.01204	0.5306	0.1775	0.603	0.8613	0.8457	0.9513		9547071					Glycerophospholipids	Glycerophosphoethanolamines	LPE		480.3	106.2	1	1			8.464	8.263	8.259	8.298	8.416	8.301	8.325
0.873	1	2	PE 18:2_18:1	PE 18:2_18:1;lvl2=1;lvl3=0					[M+H]+	lipid	-0.06298	-0.1651	-0.5275	-1.333	0.6051	0.2013	0.8464	0.5616	0.06298	-0.1021	0.5275	-0.8553	0.6051	0.405	0.8464	0.7165							Glycerophospholipids	Glycerophosphoethanolamines	PE		742.5	118.2	1	1			7.085	7.198	6.687	6.805	6.659	7.168	7.175
0.952	0.743	2	N6,N6,N6-Trimethyl-L-lysine	N6,N6,N6-Trimethyl-L-lysine;lvl2=2;lvl3=0	N-6-Trimethyllysine	C9H20N2O2			[M+2H]+2	compound	-0.0171	-0.01458	-0.5267	-0.4326	0.6056	0.6711	0.8464	0.8928	0.0171	0.002524	0.5267	0.07774	0.6056	0.939	0.8464	0.9792	N6,N6,N6-Trimethyl-L-lysine	440120	C9H20N2O2	18.04			Organic acids	Amino acids and peptides	Amino acids	188.2	95.08	18.05	2	1			7.392	7.248	7.311	7.382	7.337	7.289	7.276
0.989	0.998	2	PC 22:6_22:4	PC 22:6_22:4;lvl2=1;lvl3=0					[M+H]+	lipid	-0.05673	0.1323	-0.5258	1.181	0.6062	0.2547	0.8464	0.5991	0.05673	0.189	0.5258	1.752	0.6062	0.09894	0.8464	0.4101							Glycerophospholipids	Glycerophosphocholines	PC		882.6	116	1	1			6.129	6.125	5.746	6.001	6.365	5.697	6.016
1	1	2	ACTC	ACTC;lvl2=5;lvl3=0	Actin, alpha cardiac muscle 1	C118H184N28O35S1	P68034	GILTLKYPIEHGIITNWDDMEK	[M+H4]+4	protein	-0.05512	0.1277	-0.5254	1.173	0.6065	0.258	0.8464	0.6032	0.05512	0.1828	0.5254	1.743	0.6065	0.1006	0.8464	0.4118					CHICK						647.3	80.33	4	1	sp|P08023|ACTA_CHICK, sp|P63270|ACTH_CHICK, sp|P68139|ACTS_CHICK, tr|A0A1D5NV17|A0A1D5NV17_CHICK, tr|A0A1D5PK53|A0A1D5PK53_CHICK, tr|A0A3Q3A5C8|A0A3Q3A5C8_CHICK, tr|A0A3Q3AWV3|A0A3Q3AWV3_CHICK, tr|F1P476|F1P476_CHICK	ACTC1	6.335	6.51	6.47	6.056	6.292	6.193	6.448
0.999	0.934	2	Bis(2-ethylhexyl) phthalate	Bis(2-ethylhexyl) phthalate;lvl2=1;lvl3=0					[M+H]+1	compound	-0.004485	-0.008173	-0.5231	-0.9186	0.6081	0.3719	0.8464	0.7048	0.004485	-0.003688	0.5231	-0.4302	0.6081	0.6728	0.8464	0.8937		8343					Benzenoids	Benzoic acids	Benzoic acid esters		391.3	139.2	1	1			7.62	7.597	7.606	7.617	7.629	7.629	7.619
1	1	2	A0A1D5P434	A0A1D5P434;lvl2=1;lvl3=0	EMI domain-containing protein	C42H74N12O17S1	A0A1D5P434	MDSTSELLR	[M+H2]+2	protein	0.03882	-0.002703	0.5229	-0.03509	0.6082	0.9724	0.8464	0.9901	-0.03882	-0.04152	-0.5229	-0.5593	0.6082	0.5837	0.8464	0.8302					CHICK						526.3	57.72	2	1		EMILIN3	6.261	6.358	6.143	6.314	6.038	6.435	6.261
0.9922	0.999	2	A0A1D5NYG3	A0A1D5NYG3;lvl2=18;lvl3=0	Uncharacterized protein	C53H81N15O17	A0A1D5NYG3	DLAEDAPWKR	[M+H3]+3	protein	-0.09909	0.06112	-0.5227	0.3107	0.6083	0.7601	0.8464	0.9224	0.09909	0.1602	0.5227	0.8451	0.6083	0.4105	0.8464	0.7203					CHICK						400.9	59.88	3	1	tr|A0A1D5PXM1|A0A1D5PXM1_CHICK, tr|A0A3Q2U9M2|A0A3Q2U9M2_CHICK, tr|F1N8D4|F1N8D4_CHICK	FLNB	5.797	5.997	6.084	5.26	5.582	5.334	6.1
0.9912	0.9984	2	A0A1D5P9F9	A0A1D5P9F9;lvl2=125;lvl3=0	Uncharacterized protein	C41H65N13O13	A0A1D5P9F9	LHIEGDHK	[M+H3]+3	protein	0.03166	0.1093	0.5187	1.726	0.6111	0.1036	0.8491	0.3893	-0.03166	0.07766	-0.5187	1.272	0.6111	0.2215	0.8491	0.5507					CHICK						316.8	35.33	3	1	tr|A0A1D5PQ85|A0A1D5PQ85_CHICK, tr|A0A1D5PWR4|A0A1D5PWR4_CHICK	C3	6.615	6.651	6.435	6.448	6.568	6.449	6.54
1	1	2	HPLN1	HPLN1;lvl2=1;lvl3=0	Hyaluronan and proteoglycan link protein 1	C56H92N18O18	P07354	IIHIQEENGPR	[M+H3]+3	protein	-0.09558	-0.1057	-0.5171	-0.5513	0.6122	0.5891	0.8491	0.8407	0.09558	-0.01016	0.5171	-0.05499	0.6122	0.9568	0.8491	0.9819					CHICK						435.9	48.78	3	1		HAPLN1	5.63	5.675	5.739	5.809	5.791	6.012	5.726
0.9984	0.9989	2	SCP2	SCP2;lvl2=1;lvl3=0	Sterol carrier protein 2 (Fragment)	C53H83N13O19	Q07598	LQEEGEQFVK	[M+H2]+2	protein	0.05349	-0.04977	0.5162	-0.4629	0.6127	0.6496	0.8491	0.8814	-0.05349	-0.1033	-0.5162	-0.9966	0.6127	0.3338	0.8491	0.6546					CHICK						603.8	54.92	2	1	tr|F1NSS4|F1NSS4_CHICK	SCP2	6.477	6.681	6.453	6.113	6.419	6.613	6.651
1	1	2	A0A3Q2UEB3	A0A3Q2UEB3;lvl2=1;lvl3=0	Uncharacterized protein	C53H85N13O14	A0A3Q2UEB3	IILNWDQVK	[M+H2]+2	protein	0.08373	0.1201	0.5158	0.7128	0.613	0.4863	0.8491	0.7679	-0.08373	0.03634	-0.5158	0.2239	0.613	0.8257	0.8491	0.9436					CHICK						564.8	71.44	2	1	tr|F1P3U6|F1P3U6_CHICK	CNTN4	5.11	5.344	5.019	5.011	5.31	5.049	4.97
1	1	2	F1NHW3	F1NHW3;lvl2=1;lvl3=0	Enhancer of rudimentary homolog	C56H97N15O16	F1NHW3	n[43]SHTILLVQPTK	[M+H2]+2	protein	-0.1079	0.2172	-0.5123	0.9939	0.6155	0.335	0.8501	0.6783	0.1079	0.325	0.5123	1.544	0.6155	0.1422	0.8501	0.4675					CHICK						639.9	66.21	2	1		ERH	5.322	5.565	5.643	5.173	5.229	5.022	5.406
1	1	2	FINC	FINC;lvl2=1;lvl3=0	Fibronectin	C139H211N41O45S2	P11722	YHQATNTNVNC[101]PIECFMPLDVQADTQHPR	[M+H4]+4	protein	-0.04323	0.06628	-0.5121	0.7565	0.6156	0.4603	0.8501	0.7455	0.04323	0.1095	0.5121	1.297	0.6156	0.213	0.8501	0.5406					CHICK						835.9	77.44	4	1	tr|F1NJT4|F1NJT4_CHICK	FN1	5.658	5.86	5.589	5.778	5.961	5.914	5.741
		3	FA 18:3	FA 18:3;lvl2=0;lvl3=1		C18H30O2			[M-H]-	lipid	0.03177	-0.04276	0.5116	-0.6637	0.6159	0.5163	0.8501	0.7898	-0.03177	-0.07453	-0.5116	-1.2	0.6159	0.2475	0.8501	0.5832							FA	LCFA	LC-PUFA		277.2	108.8	-1	0			5.372	5.421	5.354	5.392	5.118	5.349	5.187
0.934	1	2	Plasmenyl-PC P-16:0_18:2	Plasmenyl-PC P-16:0_18:2;lvl2=1;lvl3=0					[M+FA-H]-	lipid	-0.03138	-0.09332	-0.5083	-1.457	0.6182	0.1645	0.8511	0.5003	0.03138	-0.06195	0.5083	-1.004	0.6182	0.3305	0.8511	0.6535											786.6	118.2	-1	0			5.365	5.222	5.522	5.342	5.268	5.3	5.506
0.9992	0.9995	2	A0A1D5P4E9	A0A1D5P4E9;lvl2=1;lvl3=0	Uncharacterized protein	C57H97N13O24	A0A1D5P4E9	SEEVVITDISEK	[M+H2]+2	protein	-0.05495	0.1007	-0.5073	0.896	0.6189	0.3835	0.8511	0.7153	0.05495	0.1557	0.5073	1.437	0.6189	0.17	0.8511	0.4956					CHICK						674.8	63.78	2	1	tr|F1NG00|F1NG00_CHICK	FAM129A	6.016	6.034	6.144	5.732	5.845	5.992	5.884
0.9983	0.9999	2	A0A3Q3B2L3	A0A3Q3B2L3;lvl2=22;lvl3=0	Uncharacterized protein	C62H85N15O21	A0A3Q3B2L3	FFDDDSFTIGGR	[M+H3]+3	protein	0.06636	0.3236	0.5052	2.373	0.6203	0.03049	0.8511	0.2181	-0.06636	0.2572	-0.5052	1.958	0.6203	0.06792	0.8511	0.3648					CHICK						459.5	75.13	3	1	tr|A0A3Q3ANZ2|A0A3Q3ANZ2_CHICK		6.537	6.621	6.576	6.522	6.639	6.347	6.57
0.936	0.993	2	SM d18:0_18:4	SM d18:0_18:4;lvl2=2;lvl3=0					[M+FA-H]-	lipid	0.02596	0.0861	0.5026	1.606	0.6221	0.1278	0.8511	0.4347	-0.02596	0.06013	-0.5026	1.164	0.6221	0.2614	0.8511	0.5856							Sphingolipids	Sphingomyelins	SM		769.5	112.9	-1	0			5.781	5.849	5.842	5.841	5.983	5.922	5.844
0.996	1	2	PC 10:0_26:2	PC 10:0_26:2;lvl2=1;lvl3=0					[M+H]+	lipid	-0.01701	0.03408	-0.5017	0.9687	0.6227	0.3471	0.8511	0.6841	0.01701	0.05109	0.5017	1.507	0.6227	0.1513	0.8511	0.4793							Glycerophospholipids	Glycerophosphocholines	PC		786.6	128.2	1	1			6.998	7.133	7.231	7.086	7.084	7.044	7.005
0.9992	0.9999	2	A0A1D5PQ63	A0A1D5PQ63;lvl2=7;lvl3=0	Uncharacterized protein	C48H80N10O16	A0A1D5PQ63	SYTEILSLK	[M+H2]+2	protein	0.01156	-0.06815	0.5016	-2.848	0.6228	0.01162	0.8511	0.1413	-0.01156	-0.07971	-0.5016	-3.457	0.6228	0.003242	0.8511	0.1411					CHICK						527.3	69.3	2	1	tr|A0A3Q3AXK9|A0A3Q3AXK9_CHICK	ENPP2	5.995	5.97	5.983	5.97	5.901	5.937	6.039
0.9992	1	2	Q5ZKI1	Q5ZKI1;lvl2=2;lvl3=0	Chloride intracellular channel protein	C68H110N14O19	Q5ZKI1	PVKEPEIELFVK	[M+H3]+3	protein	0.0319	0.1006	0.5014	1.523	0.6229	0.1472	0.8511	0.4762	-0.0319	0.06867	-0.5014	1.079	0.6229	0.2965	0.8511	0.6131					CHICK						476.6	69.98	3	1		CLIC2	5.709	5.797	5.692	5.85	5.74	5.669	5.898
0.9942	0.9967	2	F1NWP1	F1NWP1;lvl2=4;lvl3=0	Christmas factor	C34H60N10O11S1	F1NWP1	ITAPEMR	[M+H2]+2	protein	0.04711	0.07732	0.5009	0.7923	0.6232	0.4398	0.8511	0.7377	-0.04711	0.03021	-0.5009	0.3213	0.6232	0.7522	0.8511	0.9202					CHICK						409.2	49.61	2	1	sp|Q804X6|FA9_CHICK	F9	6.243	6.211	6.08	6.207	6.416	5.854	6.114
		3	FA 20:2	FA 20:2;lvl2=0;lvl3=1		C20H36O2			[M-H]-	lipid	-0.02174	0.05856	-0.4999	1.297	0.6239	0.2129	0.8511	0.5739	0.02174	0.0803	0.4999	1.846	0.6239	0.08342	0.8511	0.3912		5282805					FA	LCFA	LC-PUFA		307.3	112.1	-1	0			5.208	5.376	5.288	5.155	5.209	5.229	5.223
1	1	2	F1NSM8	F1NSM8;lvl2=3;lvl3=0	Osteopontin	C104H165N25O36	F1NSM8	LIEDDATAEVGDSQLAGLWLPK	[M+H3]+3	protein	-0.03886	-0.1609	-0.4992	-1.991	0.6244	0.06381	0.8511	0.3187	0.03886	-0.122	0.4992	-1.567	0.6244	0.1366	0.8511	0.465					CHICK						781.1	88.72	3	1	sp|P23498|OSTP_CHICK	SPP1	5.551	5.399	5.855	5.361	5.391	5.407	5.724
0.885	0.941	2	SM d18:0_20:4	SM d18:0_20:4;lvl2=2;lvl3=0					[M+FA-H]-	lipid	0.03525	0.09284	0.4986	1.265	0.6248	0.2239	0.8511	0.5817	-0.03525	0.05759	-0.4986	0.8145	0.6248	0.4273	0.8511	0.7339							Sphingolipids	Sphingomyelins	SM		797.6	114.6	-1	0			5.418	5.717	5.641	5.736	5.521	5.514	5.513
0.9999	1	2	A0A3Q2UG91	A0A3Q2UG91;lvl2=1;lvl3=0	Uncharacterized protein	C54H95N17O16	A0A3Q2UG91	TLGTLLHTNLR	[M+H3]+3	protein	-0.01867	0.00724	-0.4978	0.186	0.6254	0.8548	0.8511	0.9518	0.01867	0.02591	0.4978	0.6909	0.6254	0.4996	0.8511	0.7799					CHICK						413.6	63.09	3	1	tr|F1P236|F1P236_CHICK	NOTCH2	6.117	6.149	6.088	6.08	6.158	6.173	6.043
0.933	0.836	2	Dipropylene glycol dimethyl ether	Dipropylene glycol dimethyl ether;lvl2=1;lvl3=0		C8H18O3			[M+H]+1	compound	-0.09888	-0.1586	-0.4973	-0.7686	0.6257	0.4533	0.8511	0.7414	0.09888	-0.05971	0.4973	-0.3003	0.6257	0.7678	0.8511	0.9299	Dipropylene glycol dimethyl ether			4.945						162.1	163.1	4.945	1	1			8.128	7.694	7.624	7.647	7.759	7.851	7.977
0.863	0.538	2	Erythro-sphingosine 1-phosphate	Erythro-sphingosine 1-phosphate;lvl2=1;lvl3=0	Sphingosine 1-phosphate	C18H38NO5P			[M+H-H2O]+1	compound	-0.03726	-0.02316	-0.4945	-0.2962	0.6277	0.7709	0.8511	0.9245	0.03726	0.0141	0.4945	0.1871	0.6277	0.8539	0.8511	0.9513	D-Erythro-sphingosine 1-phosphate	5283560	C18H38NO5P	103.7			Sphingolipids	Sphingoid bases	Sphingoid base 1-P	379.2	362.2	103.7	1	1			6.632	6.548	6.479	6.543	6.461	6.419	6.663
0.978	0.999	2	PC[OH] OH-14:1_26:5	PC[OH] OH-14:1_26:5;lvl2=1;lvl3=0					[M+H]+	lipid	-0.04263	0.0918	-0.4944	1.026	0.6277	0.3202	0.8511	0.6647	0.04263	0.1344	0.4944	1.559	0.6277	0.1385	0.8511	0.465							Glycerophospholipids	Glycerophosphocholines	PC		850.6	115.1	1	1			5.531	5.629	5.343	5.672	5.816	5.426	5.414
0.978	0.999	2	PC 20:5_24:4	PC 20:5_24:4;lvl2=1;lvl3=0					[M+H]+	lipid	-0.04092	0.09074	-0.4932	1.054	0.6286	0.3076	0.8511	0.6556	0.04092	0.1317	0.4932	1.587	0.6286	0.1321	0.8511	0.46							Glycerophospholipids	Glycerophosphocholines	PC		884.6	116.8	1	1			6.403	6.434	6.096	6.254	6.567	6.012	6.308
1	1	2	F1NYB1	F1NYB1;lvl2=1;lvl3=0	Tubulin beta chain	C59H89N15O20	F1NYB1	INVYYNEATGGK	[M+H2]+2	protein	-0.09461	0.251	-0.4919	1.258	0.6295	0.2266	0.8511	0.5849	0.09461	0.3456	0.4919	1.797	0.6295	0.09124	0.8511	0.4011					CHICK						664.8	56.87	2	1	sp|P09206|TBB3_CHICK	TUBB4B	5.377	5.419	5.451	4.81	5.341	5.012	5.511
0.9998	1	2	A0A1D5NW85	A0A1D5NW85;lvl2=1;lvl3=0	Extracellular fatty acid-binding protein	C54H88N14O16S1	A0A1D5NW85	EVSPTAMAIFR	[M+H2]+2	protein	-0.08901	-0.02324	-0.4911	-0.1235	0.63	0.9032	0.8511	0.97	0.08901	0.06577	0.4911	0.3629	0.63	0.7215	0.8511	0.9063					CHICK						611.3	72.64	2	1	sp|P21760|EXFAB_CHICK	EXFABP	5.578	5.738	5.322	5.373	5.08	5.24	5.717
0.9925	0.9976	2	F1NPN3	F1NPN3;lvl2=3;lvl3=0	SERPIN domain-containing protein	C50H87N11O11	F1NPN3	KLLYALGIK	[M+H2]+2	protein	0.07886	-0.1618	0.4901	-0.969	0.6307	0.3469	0.8511	0.6841	-0.07886	-0.2407	-0.4901	-1.496	0.6307	0.1542	0.8511	0.4826					CHICK						509.8	63.54	2	1		SERPINA10	6.054	5.86	6.041	6.162	5.903	5.479	5.933
0.993	1	2	PC 10:0_20:0	PC 10:0_20:0;lvl2=1;lvl3=0	PC(10:0/20:0)	C38H76NO8P			[M+H]+	lipid	-0.01455	0.02624	-0.4893	0.8502	0.6313	0.4078	0.8511	0.736	0.01455	0.04079	0.4893	1.372	0.6313	0.1891	0.8511	0.518		24778534					Glycerophospholipids	Glycerophosphocholines	PC		706.5	117.5	1	1			7.357	7.305	7.307	7.26	7.375	7.339	7.374
0.934	0.682	2	3,5-di-tert-Butyl-4-hydroxybenzoic acid	3,5-di-tert-Butyl-4-hydroxybenzoic acid;lvl2=3;lvl3=0		C15H22O3			[M+H]+1	compound	0.01616	-0.0058	0.4892	-0.1692	0.6314	0.8677	0.8511	0.954	-0.01616	-0.02196	-0.4892	-0.6648	0.6314	0.5157	0.8511	0.7867	3,5-di-tert-Butyl-4-hydroxybenzoic acid			103.5						250.2	251.2	103.5	1	1			5.87	5.992	6.006	6.004	5.961	5.985	6.037
0.701	0.873	2	Plasmenyl-PE P-18:1_22:5	Plasmenyl-PE P-18:1_22:5;lvl2=1;lvl3=0					[M+H]+	lipid	-0.06501	0.09094	-0.4862	0.6554	0.6334	0.5215	0.8513	0.7927	0.06501	0.156	0.4862	1.166	0.6334	0.2606	0.8513	0.5856											776.6	118.6	1	1			6.21	6.663	6.714	6.121	6.134	6.488	6.299
0.51	0.991	2	Plasmenyl-PE P-16:0_18:2	Plasmenyl-PE P-16:0_18:2;lvl2=2;lvl3=0					[M-H]-	lipid	0.03005	-0.05225	0.4861	-0.8145	0.6335	0.4273	0.8513	0.736	-0.03005	-0.08231	-0.4861	-1.331	0.6335	0.2017	0.8513	0.5288											698.5	118.6	-1	0			6.049	5.895	6.134	6.212	6.196	6.296	6.269
0.984	1	2	PC 16:1_22:5	PC 16:1_22:5;lvl2=1;lvl3=0	PC(16:1(9Z)/22:5(4Z,7Z,10Z,13Z,16Z))	C46H80NO8P			[M+H]+	lipid	-0.03339	0.1496	-0.486	2.098	0.6336	0.05214	0.8513	0.2935	0.03339	0.183	0.486	2.663	0.6336	0.01701	0.8513	0.2089		53478685					Glycerophospholipids	Glycerophosphocholines	PC		806.6	122.7	1	1			6.108	6.171	6.046	6.035	6.415	5.858	6.148
0.9922	1	2	F1NXX9	F1NXX9;lvl2=1;lvl3=0	Bactericidal permeability-increasing protein	C93H149N27O28	F1NXX9	ITQAGLDYAHQHGITVLQK	[M+H4]+4	protein	-0.04422	-0.2174	-0.4835	-2.29	0.6353	0.03593	0.8527	0.2415	0.04422	-0.1732	0.4835	-1.893	0.6353	0.07657	0.8527	0.3785					CHICK						524	62.82	4	1		LBP	5.592	5.325	5.39	5.385	4.898	5.053	5.341
0.957	0.757	2	Caprolactam	Caprolactam;lvl2=2;lvl3=0	Epsilon-caprolactam	C6H11NO			[M+H]+1	compound	-0.006731	0.009148	-0.4805	0.6292	0.6374	0.5381	0.8536	0.8018	0.006731	0.01588	0.4805	1.133	0.6374	0.2737	0.8536	0.5997	Caprolactam	7768	C6H11NO	142.7			Organoheterocyclic compounds	Caprolactams	Caprolactams	113.1	114.1	142.7	1	1			8.732	8.73	8.691	8.702	8.718	8.7	8.706
0.9947	0.9995	2	ARP3	ARP3;lvl2=1;lvl3=0	Actin-related protein 3	C65H108N16O24	Q90WD0	EVGIPPEQSLETAK	[M+H2]+2	protein	-0.08108	0.1421	-0.4783	0.8076	0.6389	0.4312	0.8536	0.736	0.08108	0.2232	0.4783	1.316	0.6389	0.2066	0.8536	0.5337					CHICK						749.4	63.27	2	1	tr|F1NW48|F1NW48_CHICK	ACTR3	5.106	5.328	5.046	4.691	4.748	4.808	4.978
0.9922	0.9988	2	A0A1L1RQ91	A0A1L1RQ91;lvl2=13;lvl3=0	Glucose-6-phosphate isomerase	C47H70N12O13	A0A1L1RQ91	PLSADPHFK	[M+H3]+3	protein	-0.01801	-0.002169	-0.4782	-0.05549	0.639	0.9564	0.8536	0.9848	0.01801	0.01584	0.4782	0.4206	0.639	0.6796	0.8536	0.8937					CHICK						337.8	47.59	3	1	tr|A0A1D5PRS4|A0A1D5PRS4_CHICK, tr|A0A1L1RPE8|A0A1L1RPE8_CHICK, tr|F1NIJ6|F1NIJ6_CHICK	GPI	6.224	6.073	6.151	6.052	6.121	6.065	6.082
0.9952	0.9992	2	F1P4F3	F1P4F3;lvl2=3;lvl3=0	Lymphocyte antigen 86	C39H70N10O12	F1P4F3	VDLIINGK	[M+H2]+2	protein	-0.03016	-0.1507	-0.477	-2.297	0.6398	0.03544	0.8536	0.2408	0.03016	-0.1206	0.477	-1.907	0.6398	0.07466	0.8536	0.3763					CHICK						436.3	60.79	2	1	sp|Q90890|LY86_CHICK	LY86	6.005	5.816	5.774	5.915	5.867	5.954	5.912
0.873	1	2	PC 18:0_22:6	PC 18:0_22:6;lvl2=1;lvl3=0	PC(18:0/22:6(4Z,7Z,10Z,13Z,16Z,19Z))	C48H84NO8P			[M+FA-H]-	lipid	0.02614	0.03525	0.4765	0.6191	0.6401	0.5445	0.8536	0.8095	-0.02614	0.009106	-0.4765	0.166	0.6401	0.8703	0.8536	0.9526		24778876					Glycerophospholipids	Glycerophosphocholines	PC		878.6	119.3	-1	0			5.349	5.499	5.476	5.363	5.304	5.419	5.419
0.9977	0.9994	2	A0A3Q2UN49	A0A3Q2UN49;lvl2=7;lvl3=0	Uncharacterized protein	C40H67N11O18	A0A3Q2UN49	NTDDIVDAK	[M+H2]+2	protein	0.03118	0.0663	0.4745	0.9721	0.6416	0.3455	0.8536	0.6841	-0.03118	0.03512	-0.4745	0.5343	0.6416	0.6004	0.8536	0.8431					CHICK						495.7	43.99	2	1	tr|A0A1D5P4S3|A0A1D5P4S3_CHICK, tr|A0A3Q2UN71|A0A3Q2UN71_CHICK, tr|A0A3Q2UNW5|A0A3Q2UNW5_CHICK, tr|A0A3Q3AQZ8|A0A3Q3AQZ8_CHICK, tr|E1C117|E1C117_CHICK	IL1RAP	5.92	5.966	5.882	6.019	5.834	5.852	5.924
0.853	0.79	2	2,4-Dimethylbenzaldehyde	2,4-Dimethylbenzaldehyde;lvl2=2;lvl3=0					[M+H]+1	compound	-0.008745	0.001529	-0.4743	0.0799	0.6417	0.9373	0.8536	0.9799	0.008745	0.01027	0.4743	0.5572	0.6417	0.5851	0.8536	0.8302		61814									135.1	103.1	1	1			7.116	7.16	7.092	7.142	7.159	7.155	7.11
0.9995	1	2	A0A3Q3B296	A0A3Q3B296;lvl2=5;lvl3=0	Uncharacterized protein	C56H95N15O18	A0A3Q3B296	GEVGDSIVIHLK	[M+H3]+3	protein	-0.05376	0.01923	-0.4741	0.1634	0.6418	0.8722	0.8536	0.9564	0.05376	0.07299	0.4741	0.6437	0.6418	0.5289	0.8536	0.7929					CHICK						422.9	64.29	3	1	tr|A0A1D5PBP6|A0A1D5PBP6_CHICK	CP	5.998	5.751	5.36	5.519	5.899	5.579	5.708
1	1	2	A0A3Q2UAA5	A0A3Q2UAA5;lvl2=3;lvl3=0	Ig-like domain-containing protein	C98H156N28O32	A0A3Q2UAA5	DHRAVPATEFVTTAVLPEER	[M+H4]+4	protein	0.02373	-0.0131	0.4734	-0.2517	0.6423	0.8045	0.8536	0.9343	-0.02373	-0.03683	-0.4734	-0.7346	0.6423	0.4732	0.8536	0.7672					CHICK						560.3	71.78	4	1		LOC107051274	7.623	7.853	7.675	7.767	7.572	7.818	7.726
0.9998	1	2	E1C5M1	E1C5M1;lvl2=1;lvl3=0	Uncharacterized protein	C86H149N21O25	E1C5M1	VPEGVIASVPAVVTLANLK	[M+H3]+3	protein	0.0978	0.3586	0.4661	1.647	0.6475	0.1191	0.8589	0.4209	-0.0978	0.2608	-0.4661	1.243	0.6475	0.2318	0.8589	0.5613					CHICK						626.4	90.06	3	1		BOC	5.222	5.707	5.376	5.094	5.197	4.45	5.288
0.901	0.903	2	TG 16:0_18:1_18:1	TG 16:0_18:1_18:1;lvl2=1;lvl3=0	TG(16:0/18:1(9Z)/18:1(9Z))[iso3]	C55H102O6			[M+NH4]+	lipid	0.1732	-0.14	0.4647	-0.3619	0.6484	0.7221	0.8589	0.9193	-0.1732	-0.3132	-0.4647	-0.8402	0.6484	0.4132	0.8589	0.7218		6442384					Glycerolipids	Triradylglycerols	TAG		876.8	127.1	1	1			5.676	6.089	6.641	5.963	6.64	5.563	7.18
1	1	2	A0A3Q2UFV6	A0A3Q2UFV6;lvl2=7;lvl3=0	Uncharacterized protein	C46H80N12O14	A0A3Q2UFV6	AVAEPGIQLK	[M+H2]+2	protein	0.02425	-0.02049	0.4638	-0.3776	0.649	0.7107	0.8589	0.9126	-0.02425	-0.04473	-0.4638	-0.8556	0.649	0.4048	0.8589	0.7165					CHICK						513.3	58.62	2	1	tr|A0A3Q3A9Q3|A0A3Q3A9Q3_CHICK, tr|E1C8N1|E1C8N1_CHICK, tr|F1NBP0|F1NBP0_CHICK	COMP	6.704	6.671	6.613	6.697	6.583	6.482	6.589
0.869	0.093	2	3,5-Dimethoxyaniline	3,5-Dimethoxyaniline;lvl2=1;lvl3=0					[M+H]+1	compound	-0.02601	-0.07264	-0.4637	-1.248	0.6491	0.23	0.8589	0.5863	0.02601	-0.04663	0.4637	-0.8314	0.6491	0.418	0.8589	0.7261		66301									154.1	9.055	1	1			5.361	5.335	5.454	5.695	5.41	5.547	5.468
0.835	0.521	2	Alverine	Alverine;lvl2=1;lvl3=0					[M+H]+1	compound	-0.004505	0.00559	-0.4587	0.5484	0.6526	0.591	0.8617	0.8425	0.004505	0.0101	0.4587	1.028	0.6526	0.3194	0.8617	0.6387		3678									282.2	151.2	1	1			7.487	7.491	7.451	7.466	7.473	7.474	7.469
0.999	0.9999	2	A0A452J805	A0A452J805;lvl2=3;lvl3=0	Tropomyosin beta chain	C41H73N11O15	A0A452J805	n[43]AGISSIDAVK	[M+H2]+2	protein	-0.1099	0.3457	-0.458	1.388	0.6531	0.1841	0.8617	0.5368	0.1099	0.4557	0.458	1.899	0.6531	0.07581	0.8617	0.3763					CHICK						501.8	68.49	2	1		TPM2	5.503	5.974	6.044	4.982	5.609	5.208	5.573
0.82	0.091	2	Methyl 3,5-di-tert-butyl-4-hydroxybenzoate	Methyl 3,5-di-tert-butyl-4-hydroxybenzoate;lvl2=1;lvl3=0		C16H24O3			[M-H]-1	compound	-0.02491	0.06385	-0.4577	1.13	0.6534	0.275	0.8617	0.6247	0.02491	0.08877	0.4577	1.631	0.6534	0.1225	0.8617	0.4492	Methyl 3,5-di-tert-butyl-4-hydroxybenzoate			102.8						264.2	263.2	103	-1	0			5.751	5.67	5.609	5.515	5.67	5.468	5.773
0.9974	0.9991	2	A0A1D5PEY8	A0A1D5PEY8;lvl2=5;lvl3=0	Lipocln_cytosolic_FA-bd_dom domain-containing protein	C50H84N14O18S1	A0A1D5PEY8	MEVVVGEADPR	[M+H3]+3	protein	0.03124	0.1073	0.4562	1.51	0.6544	0.1505	0.862	0.4825	-0.03124	0.07608	-0.4562	1.111	0.6544	0.283	0.862	0.6047					CHICK						401.2	58.85	3	1		C8G	6.569	6.68	6.553	6.55	6.624	6.361	6.419
0.999	1	2	F1NI07	F1NI07;lvl2=7;lvl3=0	Insulin like growth factor binding protein acid labile subunit	C61H102N14O20	F1NI07	ELHELLELDLK	[M+H3]+3	protein	-0.02193	-0.05108	-0.4549	-1.021	0.6553	0.3225	0.862	0.6647	0.02193	-0.02915	0.4549	-0.6046	0.6553	0.5539	0.862	0.8086					CHICK						451.3	75	3	1			6.322	6.079	6.122	6.173	6.189	6.027	6.191
0.962	0.999	2	PC 18:4_22:5	PC 18:4_22:5;lvl2=1;lvl3=0					[M+H]+	lipid	0.03489	0.1335	0.4543	1.675	0.6557	0.1134	0.862	0.4079	-0.03489	0.09861	-0.4543	1.284	0.6557	0.2175	0.862	0.5458							Glycerophospholipids	Glycerophosphocholines	PC		828.6	114.3	1	1			6.28	5.985	5.985	6.161	6.338	5.995	6.075
0.962	0.864	2	Phthaldialdehyde	Phthaldialdehyde;lvl2=1;lvl3=0					[M+H]+1	compound	-0.00844	-0.01435	-0.4516	-0.7401	0.6576	0.47	0.8628	0.753	0.00844	-0.005914	0.4516	-0.3164	0.6576	0.7558	0.8628	0.9219		4807									135	44.7	1	1			7.481	7.51	7.492	7.491	7.508	7.518	7.485
1	1	2	IF5A1	IF5A1;lvl2=1;lvl3=0	Eukaryotic translation initiation factor 5A-1	C61H99N15O16	Q09121	VHLVGIDIFTGK	[M+H3]+3	protein	-0.06819	0.07316	-0.4511	0.4663	0.658	0.6473	0.8628	0.8805	0.06819	0.1413	0.4511	0.935	0.658	0.3637	0.8628	0.6787					CHICK						433.6	76.07	3	1		EIF5A1	5.655	5.711	5.848	5.396	5.652	5.526	5.869
0.9977	1	2	A0A1D5P0A1	A0A1D5P0A1;lvl2=7;lvl3=0	UTP--glucose-1-phosphate uridylyltransferase	C46H81N11O13	A0A1D5P0A1	LVEIAQVPK	[M+H2]+2	protein	0.02264	0.07241	0.4504	1.388	0.6585	0.1841	0.8628	0.5368	-0.02264	0.04977	-0.4504	0.9903	0.6585	0.3368	0.8628	0.6551					CHICK						498.8	61.44	2	1	tr|A0A1L1RP39|A0A1L1RP39_CHICK	UGP2	5.652	5.585	5.759	5.614	5.865	5.731	5.729
1	0.9972	2	LCAT	LCAT;lvl2=2;lvl3=0	Phosphatidylcholine-sterol acyltransferase (Fragment)	C76H113N19O24	P53760	VGPQEQPEYFQNLK	[M+H2]+2	protein	-0.03407	0.02742	-0.4474	0.347	0.6606	0.7331	0.8647	0.9193	0.03407	0.0615	0.4474	0.8074	0.6606	0.4313	0.8647	0.7341					CHICK						838.9	65.5	2	1	tr|R4GM71|R4GM71_CHICK	LCAT	6.162	5.902	5.955	6.196	6.243	5.852	5.895
0.991	0.1	2	Allopurinol	Allopurinol;lvl2=2;lvl3=0	Allopurinol	C5H4N4O			[M+H]+1	compound	-0.02131	0.05086	-0.4463	1.026	0.6614	0.32	0.8648	0.6647	0.02131	0.07218	0.4463	1.511	0.6614	0.1502	0.8648	0.479	Allopurinol	135401907	C5H4N4O	9.842			Nucleic acids	Pyrimidines	Pyrazolo[3,4-d]pyrimidines	136	137	9.842	1	1			7.887	7.957	8.165	7.915	8.007	7.764	7.934
0.9993	0.9989	2	A0A1D5PK48	A0A1D5PK48;lvl2=18;lvl3=0	Apolipoprotein C-III	C72H121N19O23	A0A1D5PK48	KVQEYVKQATEAVK	[M+H3]+3	protein	-0.0357	-0.01525	-0.4435	-0.1826	0.6633	0.8574	0.8664	0.9523	0.0357	0.02045	0.4435	0.2541	0.6633	0.8027	0.8664	0.9332					CHICK						541	52.65	3	1		APOC3	7.267	6.925	6.802	7.042	7.3	6.935	7.059
0.9992	0.9997	2	A0A3Q2U8K0	A0A3Q2U8K0;lvl2=12;lvl3=0	Uncharacterized protein	C59H96N16O19	A0A3Q2U8K0	VQVDYILNQNK	[M+H3]+3	protein	0.05915	0.307	0.4396	2.198	0.6661	0.04299	0.8691	0.2662	-0.05915	0.2478	-0.4396	1.842	0.6661	0.08413	0.8691	0.3912					CHICK						445.2	64.51	3	1			6.632	6.733	6.708	6.592	6.697	6.442	6.659
1	1	2	F1NRM4	F1NRM4;lvl2=2;lvl3=0	Glyco_18 domain-containing protein	C89H156N24O25	F1NRM4	VVLKGDVPLKEVVDPAKR	[M+H5]+5	protein	-0.04786	-0.2264	-0.4374	-1.994	0.6677	0.06353	0.8702	0.3187	0.04786	-0.1785	0.4374	-1.632	0.6677	0.1223	0.8702	0.4492					CHICK						393.2	62.47	5	1		CTBS	6.034	6.037	5.878	6.109	5.783	5.583	5.966
0.979	0.099	2	Adrenic acid	Adrenic acid;lvl2=2;lvl3=0					[M-H]-1	compound	0.01548	0.122	0.4356	3.307	0.6689	0.00445	0.8707	0.09663	-0.01548	0.1065	-0.4356	2.997	0.6689	0.00854	0.8707	0.1675		5497181					Fatty Acyls	Fatty acids	Unsaturated FA		331.3	110.9	-1	0			5.803	5.837	5.744	5.746	5.865	5.773	5.727
0.983	1	2	PC 10:0_23:0	PC 10:0_23:0;lvl2=1;lvl3=0	PC(10:0/23:0)	C41H82NO8P			[M+H]+	lipid	-0.03327	0.1179	-0.4345	1.484	0.6698	0.1572	0.8707	0.4901	0.03327	0.1512	0.4345	1.975	0.6698	0.06584	0.8707	0.3648		24778538					Glycerophospholipids	Glycerophosphocholines	PC		748.6	119.8	1	1			6.176	6.438	6.384	6.204	6.269	6.375	6.213
0.9998	1	2	A0A3Q2U315	A0A3Q2U315;lvl2=10;lvl3=0	IgGFc_binding domain-containing protein	C46H75N11O14	A0A3Q2U315	TFENAVVVK	[M+H2]+2	protein	0.01794	-0.06436	0.4325	-1.495	0.6712	0.1543	0.8707	0.4872	-0.01794	-0.08229	-0.4325	-1.984	0.6712	0.06464	0.8707	0.3639					CHICK						503.8	57.04	2	1	tr|A0A3Q2U0T0|A0A3Q2U0T0_CHICK		5.933	5.898	6.11	6.005	5.807	5.885	5.909
0.9	1	2	Plasmanyl-PC O-20:0_20:4	Plasmanyl-PC O-20:0_20:4;lvl2=2;lvl3=0					[M+FA-H]-	lipid	-0.02363	-0.0007986	-0.432	-0.01407	0.6715	0.9889	0.8707	0.9933	0.02363	0.02283	0.432	0.4174	0.6715	0.6819	0.8707	0.8937											868.6	121.8	-1	0			5.964	6.089	6.195	5.967	6.11	6.15	5.997
0.664	0.999	2	S1P d18:1	S1P d18:1;lvl2=1;lvl3=0					[M+H]+	lipid	-0.03761	-0.02544	-0.428	-0.279	0.6744	0.7838	0.8707	0.9308	0.03761	0.01217	0.428	0.1385	0.6744	0.8916	0.8707	0.9552											380.3	104.1	1	1			8.488	8.301	8.226	8.384	8.267	8.019	8.275
		3	FA 12:0	FA 12:0;lvl2=0;lvl3=1		C12H24O2			[M-H]-	lipid	-0.01221	0.01307	-0.4279	0.4413	0.6745	0.6649	0.8707	0.8888	0.01221	0.02529	0.4279	0.8858	0.6745	0.3889	0.8707	0.7017							FA	MCFA	MC-SFA		199.2	106.6	-1	0			5.59	5.649	5.628	5.704	5.676	5.691	5.548
1	1	2	E1BWY9	E1BWY9;lvl2=3;lvl3=0	ZP domain-containing protein	C43H75N13O15S1	E1BWY9	NSPLEIMSR	[M+H2]+2	protein	-0.02419	-0.04732	-0.4273	-0.8054	0.6749	0.4324	0.8707	0.736	0.02419	-0.02313	0.4273	-0.4085	0.6749	0.6883	0.8707	0.8937					CHICK						523.8	63.36	2	1		OIT3	5.677	5.588	5.681	5.734	5.614	5.569	5.476
0.986	0.984	2	N-Butylbenzenesulfonamide	N-Butylbenzenesulfonamide;lvl2=1;lvl3=0					[M+H]+1	compound	0.008125	-0.01555	0.4273	-0.788	0.6749	0.4422	0.8707	0.7386	-0.008125	-0.02367	-0.4273	-1.245	0.6749	0.2311	0.8707	0.5609		19241									214.1	40.3	1	1			8.269	8.226	8.252	8.281	8.323	8.31	8.242
0.9987	1	2	NEO1	NEO1;lvl2=6;lvl3=0	Neogenin (Fragment)	C39H70N12O13	Q90610	SPLTGSVVR	[M+H2]+2	protein	0.01801	-0.03185	0.4269	-0.7274	0.6752	0.4775	0.8707	0.7612	-0.01801	-0.04986	-0.4269	-1.182	0.6752	0.2546	0.8707	0.5832					CHICK						458.3	51.77	2	1	tr|A0A3Q2UG48|A0A3Q2UG48_CHICK		5.628	5.403	5.468	5.434	5.529	5.506	5.503
		3	FA 19:0	FA 19:0;lvl2=0;lvl3=1		C19H38O2			[M-H]-	lipid	-0.02402	0.06402	-0.4263	1.095	0.6755	0.2897	0.8707	0.6393	0.02402	0.08804	0.4263	1.563	0.6755	0.1377	0.8707	0.465							FA	LCFA	LC-SFA		297.3	114.3	-1	0			5.172	5.267	5.237	5.131	5.1	5.145	5.096
0.959	0.098	2	N,N-Dimethylaniline	N,N-Dimethylaniline;lvl2=2;lvl3=0	N,N-Dimethylaniline	C8H11N			[M+H]+1	compound	-0.01244	0.005699	-0.4256	0.1878	0.6761	0.8534	0.8707	0.9512	0.01244	0.01814	0.4256	0.6205	0.6761	0.5437	0.8707	0.8053	N,N-Dimethylaniline	949	C8H11N	8.039			Organic nitrogen compounds	Amines	Dialkylarylamines	121.1	122.1	8.039	1	1			7.228	7.273	7.157	7.169	7.158	7.27	7.233
1	1	2	A0A1D5P167	A0A1D5P167;lvl2=1;lvl3=0	Folate gamma-glutamyl hydrolase	C76H108N20O21	A0A1D5P167	AAHYIADFFINEAR	[M+H3]+3	protein	-0.0323	0.04394	-0.4245	0.5565	0.6768	0.5856	0.8707	0.8387	0.0323	0.07624	0.4245	1.002	0.6768	0.3312	0.8707	0.6536					CHICK						546.6	74.77	3	1		GGH	6.568	6.384	6.259	6.391	6.518	6.223	6.218
0.998	0.9999	2	CO6A1	CO6A1;lvl2=6;lvl3=0	Collagen alpha-1(VI) chain	C48H73N13O14	P20785	GVFYQTVSR	[M+H2]+2	protein	-0.03559	-0.1135	-0.4238	-1.302	0.6774	0.2113	0.8707	0.5713	0.03559	-0.07789	0.4238	-0.9274	0.6774	0.3675	0.8707	0.6812					CHICK						528.8	56.39	2	1	tr|A0A1D5PWN6|A0A1D5PWN6_CHICK	COL6A1	5.951	5.778	6.004	5.993	5.845	5.844	5.764
0.9996	1	2	A0A1D5PUG8	A0A1D5PUG8;lvl2=4;lvl3=0	Bridging integrator 2	C51H81N15O17	A0A1D5PUG8	AQAVFEELNR	[M+H2]+2	protein	-0.0611	0.06463	-0.4197	0.4278	0.6803	0.6745	0.8736	0.8962	0.0611	0.1257	0.4197	0.8636	0.6803	0.4006	0.8736	0.7142					CHICK						588.8	61.52	2	1	tr|A0A1D5PFS4|A0A1D5PFS4_CHICK	BIN2	5.74	5.91	5.85	5.181	5.576	5.432	5.914
0.983	0.998	2	PC[OH] OH-14:1_25:1	PC[OH] OH-14:1_25:1;lvl2=1;lvl3=0					[M+H]+	lipid	-0.02319	-0.04372	-0.4164	-0.7564	0.6827	0.4604	0.8756	0.7455	0.02319	-0.02053	0.4164	-0.3686	0.6827	0.7173	0.8756	0.9063							Glycerophospholipids	Glycerophosphocholines	PC		844.6	120.6	1	1			6.248	6.05	6.297	5.995	6.203	6.249	6.311
0.9985	0.9989	2	A0A1D5PDK5	A0A1D5PDK5;lvl2=6;lvl3=0	Calponin-homology (CH) domain-containing protein	C36H57N11O12	A0A1D5PDK5	GPSYGLSR	[M+H2]+2	protein	-0.05845	0.07466	-0.4137	0.5092	0.6846	0.6176	0.8769	0.8573	0.05845	0.1331	0.4137	0.9421	0.6846	0.3602	0.8769	0.6774					CHICK						418.7	43.08	2	1	tr|E1C7W7|E1C7W7_CHICK	IGSF9	6.016	6.035	6.331	5.718	5.908	5.812	6.21
0.949	0.841	2	Docosahexaenoic acid methyl ester	Docosahexaenoic acid methyl ester;lvl2=2;lvl3=0					[M+H]+1	compound	0.02892	0.2666	0.4127	3.666	0.6853	0.002087	0.8769	0.06189	-0.02892	0.2377	-0.4127	3.392	0.6853	0.003725	0.8769	0.1461											343.3	111.3	1	1			6.019	6.41	6.327	6.376	6.569	6.211	6.108
0.786	1	2	Plasmanyl-PC O-16:0_18:3	Plasmanyl-PC O-16:0_18:3;lvl2=1;lvl3=0					[M+FA-H]-	lipid	-0.03014	-0.07737	-0.4119	-1.019	0.6859	0.3234	0.8769	0.6647	0.03014	-0.04723	0.4119	-0.6456	0.6859	0.5277	0.8769	0.7929											786.6	117.3	-1	0			5.351	5.258	5.518	5.366	5.372	5.285	5.554
0.973	1	2	PC 16:1_24:4	PC 16:1_24:4;lvl2=1;lvl3=0					[M+H]+	lipid	0.01403	0.07286	0.411	2.056	0.6865	0.05644	0.8769	0.301	-0.01403	0.05883	-0.411	1.723	0.6865	0.1042	0.8769	0.4192							Glycerophospholipids	Glycerophosphocholines	PC		836.6	119.5	1	1			7.952	8.039	8.06	7.996	8.028	7.936	7.948
0.771	0.999	2	PE 16:0_22:6	PE 16:0_22:6;lvl2=1;lvl3=0	PE(16:0/22:6(4Z,7Z,10Z,13Z,16Z,19Z))	C43H74NO8P			[M+H]+	lipid	-0.009759	0.01509	-0.4086	0.6086	0.6882	0.5513	0.8782	0.8136	0.009759	0.02484	0.4086	1.04	0.6882	0.3137	0.8782	0.6332		9546799					Glycerophospholipids	Glycerophosphoethanolamines	PE		764.5	117	1	1			7.785	7.866	7.858	7.851	7.894	7.866	7.844
1	1	2	A0A1D5PLP6	A0A1D5PLP6;lvl2=1;lvl3=0	VWFA domain-containing protein	C75H110N20O24S1	A0A1D5PLP6	VLPGGDTYMHEGFER	[M+H3]+3	protein	0.04269	0.07112	0.4047	0.6498	0.691	0.525	0.8797	0.7931	-0.04269	0.02843	-0.4047	0.2696	0.691	0.7909	0.8797	0.9329					CHICK						569.9	63.06	3	1		ANTXR1	5.479	5.536	5.362	5.498	5.319	5.424	5.202
		3	Molybdenum.2	Molybdenum.2;lvl2=0;lvl3=1		Mo++			[M+C10H15N2O8]+1	inorganic	0.08087	0.1657	0.4036	0.7968	0.6919	0.4373	0.8797	0.7374	-0.08087	0.08481	-0.4036	0.4233	0.6919	0.6777	0.8797	0.8937		185498					Cation	Transition Metal			389	34.85	1	1			6.334	6.507	5.859	6.154	6.513	6.085	6.536
0.9999	1	2	TIMP2	TIMP2;lvl2=1;lvl3=0	Metalloproteinase inhibitor 2	C65H101N17O25	O42146	EVDSGNDIYGNPIK	[M+H2]+2	protein	-0.05732	-0.008418	-0.403	-0.05702	0.6923	0.9552	0.8797	0.9848	0.05732	0.04891	0.403	0.3438	0.6923	0.7355	0.8797	0.9108					CHICK						760.9	61.24	2	1	tr|R4GIL5|R4GIL5_CHICK	TIMP2	5.24	5.259	5.551	5.042	5.237	5.121	5.52
0.9959	0.9972	2	A0A1D5PNX5	A0A1D5PNX5;lvl2=2;lvl3=0	Granulin precursor	C37H57N11O9	A0A1D5PNX5	TPALWGR	[M+H2]+2	protein	-0.02315	-0.04619	-0.4024	-0.774	0.6927	0.4502	0.8797	0.7408	0.02315	-0.02305	0.4024	-0.4008	0.6927	0.6939	0.8797	0.8967					CHICK						400.7	56.58	2	1			6.276	6.038	6.132	6.113	6.154	5.928	6.189
1	1	2	A0A1D5NWI8	A0A1D5NWI8;lvl2=1;lvl3=0	Protein-tyrosine-phosphatase	C77H122N24O24	A0A1D5NWI8	AHTDVGPGPESIPVHVR	[M+H3]+3	protein	-0.06095	0.202	-0.4016	1.283	0.6933	0.2179	0.8797	0.5774	0.06095	0.263	0.4016	1.733	0.6933	0.1024	0.8797	0.4151					CHICK						590	58.69	3	1	tr|A0A1D5P2D6|A0A1D5P2D6_CHICK, tr|A0A1D5PTH8|A0A1D5PTH8_CHICK, tr|A0A1D5PX53|A0A1D5PX53_CHICK, tr|A0A3Q2TZZ7|A0A3Q2TZZ7_CHICK, tr|F1N897|F1N897_CHICK	PTPRF	5.876	6.25	5.98	6.592	6.629	6.271	5.781
0.798	1	2	DG 16:0_16:0	DG 16:0_16:0;lvl2=1;lvl3=0	DG(16:0/16:0/0:0)	C35H68O5			[M+NH4]+	lipid	-0.02492	0.01861	-0.4004	0.2882	0.6941	0.7769	0.8797	0.9289	0.02492	0.04354	0.4004	0.6995	0.6941	0.4943	0.8797	0.779		644078					Glycerolipids	Diradylglycerols	DAG		586.5	121.2	1	1			6.127	5.993	6.257	6.186	6.278	6.14	6.156
0.9978	0.9999	2	CO6A2	CO6A2;lvl2=3;lvl3=0	Collagen alpha-2(VI) chain	C82H118N20O29	P15988	EKDYESLSQPSFFDR	[M+H3]+3	protein	-0.04867	-0.1226	-0.3999	-0.9709	0.6945	0.3461	0.8797	0.6841	0.04867	-0.07396	0.3999	-0.6077	0.6945	0.5519	0.8797	0.8073					CHICK						616.6	67.8	3	1		COL6A2	5.663	5.347	5.72	5.846	5.702	5.681	5.184
0.9981	0.9989	2	A0A1D5PUZ5	A0A1D5PUZ5;lvl2=7;lvl3=0	Alpha-amylase	C61H94N20O20	A0A1D5PUZ5	ALVFVDNHDNQR	[M+H2]+2	protein	-0.06436	-0.03744	-0.3986	-0.2234	0.6955	0.826	0.8797	0.9423	0.06436	0.02692	0.3986	0.1667	0.6955	0.8697	0.8797	0.9526					CHICK						714.4	54.43	2	1	sp|P04745|AMY1_HUMAN, tr|F1NW02|F1NW02_CHICK	AMY2A	5.918	6.237	5.997	6.531	5.799	6.653	5.765
0.9975	0.9995	2	A0A3Q2U676	A0A3Q2U676;lvl2=5;lvl3=0	Uncharacterized protein	C48H84N12O15	A0A3Q2U676	LSPEELLLR	[M+H2]+2	protein	0.01474	0.01753	0.3979	0.4561	0.6959	0.6544	0.8797	0.8842	-0.01474	0.002794	-0.3979	0.07541	0.6959	0.9408	0.8797	0.9792					CHICK						535.3	76.03	2	1	sp|P19179|PLSI_CHICK, tr|A0A1D5PE96|A0A1D5PE96_CHICK, tr|Q5ZI39|Q5ZI39_CHICK, tr|Q5ZLW0|Q5ZLW0_CHICK	LCP1	5.74	5.723	5.74	5.605	5.786	5.785	5.7
0.9955	0.9996	2	F1NIU3	F1NIU3;lvl2=56;lvl3=0	Uncharacterized protein	C79H123N23O21S1	F1NIU3	IQFELHYQEMIRR	[M+H4]+4	protein	-0.01513	0.01012	-0.3961	0.2552	0.6972	0.8018	0.8804	0.9338	0.01513	0.02525	0.3961	0.661	0.6972	0.518	0.8804	0.7892					CHICK						441.5	67.66	4	1		ITIH2	6.558	6.472	6.449	6.521	6.552	6.358	6.439
0.9992	0.9999	2	TCPQ	TCPQ;lvl2=1;lvl3=0	T-complex protein 1 subunit theta	C38H68N12O12	Q6EE31	TVGATALPR	[M+H2]+2	protein	0.07591	0.03929	0.3942	0.1966	0.6987	0.8466	0.8806	0.948	-0.07591	-0.03662	-0.3942	-0.1901	0.6987	0.8516	0.8806	0.9513					CHICK						443.3	49.98	2	1	tr|A0A1D5NTA5|A0A1D5NTA5_CHICK, tr|A0A1D5PZJ4|A0A1D5PZJ4_CHICK, tr|F1NEF2|F1NEF2_CHICK	CCT8	6.105	5.996	6.407	6.373	6.567	5.922	6.42
0.9999	1	2	A0A3Q2UCQ1	A0A3Q2UCQ1;lvl2=1;lvl3=0	SAP domain-containing protein	C81H135N25O27	A0A3Q2UCQ1	n[43]ADGEEVTLDGRPLHLLR	[M+H3]+3	protein	0.02841	0.0232	0.3939	0.3101	0.6988	0.7605	0.8806	0.9224	-0.02841	-0.005202	-0.3939	-0.07214	0.6988	0.9434	0.8806	0.9792					CHICK						645	74.4	3	1		LOC112530285	5.906	6.015	5.84	5.999	6.055	6.073	6.101
0.9925	0.9985	2	NOE1	NOE1;lvl2=1;lvl3=0	Noelin	C66H98N16O20S1	Q9IAK4	YSHISMLDYNPK	[M+H3]+3	protein	0.03911	0.0004175	0.3909	0.004021	0.701	0.9968	0.8817	0.9977	-0.03911	-0.0387	-0.3909	-0.3868	0.701	0.704	0.8817	0.9031					CHICK						489.9	60.95	3	1		OLFM1	5.253	5.139	5.11	5.458	5.49	5.412	5.219
0.9948	0.9959	2	LMNA	LMNA;lvl2=1;lvl3=0	Lamin-A	C50H88N16O18	P13648	LREVEEALSR	[M+H3]+3	protein	-0.05183	0.08193	-0.3892	0.5929	0.7022	0.5616	0.8817	0.8198	0.05183	0.1338	0.3892	1.004	0.7022	0.3301	0.8817	0.6535					CHICK						401.2	52.89	3	1		LMNA	5.776	5.796	5.933	5.613	5.723	5.39	5.696
0.9919	0.9981	2	A0A3Q2U3X0	A0A3Q2U3X0;lvl2=11;lvl3=0	LRRCT domain-containing protein	C55H94N16O18	A0A3Q2U3X0	AVPQLQDLDLR	[M+H3]+3	protein	0.05111	0.1408	0.389	1.033	0.7024	0.3171	0.8817	0.6647	-0.05111	0.08971	-0.389	0.6828	0.7024	0.5045	0.8817	0.7805					CHICK						423.2	72.15	3	1		LOC101750889	6.383	6.577	6.593	6.334	6.801	6.714	6.396
0.759	0.792	2	PE 16:1_16:0	PE 16:1_16:0;lvl2=1;lvl3=0					[M-H]-	lipid	-0.03228	-0.04785	-0.388	-0.5541	0.7032	0.5871	0.8817	0.84	0.03228	-0.01557	0.388	-0.1871	0.7032	0.8539	0.8817	0.9513							Glycerophospholipids	Glycerophosphoethanolamines	PE		688.5	117.6	-1	0			5.186	5.395	5.502	5.42	5.337	5.471	5.141
0.78	1	2	Plasmanyl-PC O-18:0_20:4	Plasmanyl-PC O-18:0_20:4;lvl2=1;lvl3=0					[M+FA-H]-	lipid	-0.05576	-0.02947	-0.3877	-0.1975	0.7034	0.846	0.8817	0.948	0.05576	0.02629	0.3877	0.1828	0.7034	0.8573	0.8817	0.9513											840.6	120.6	-1	0			5.362	4.912	5.002	5.154	5.259	5.294	5.021
0.529	1	2	LysoPC 19:0	LysoPC 19:0;lvl2=2;lvl3=0	PC(19:0/0:0)	C27H56NO7P			[M+FA-H]-	lipid	-0.01856	0.07321	-0.3867	1.47	0.7041	0.161	0.8817	0.4918	0.01856	0.09177	0.3867	1.912	0.7041	0.07394	0.8817	0.3746		24779472					Glycerophospholipids	Glycerophosphocholines	LPC		582.4	108.3	-1	0			6.052	6.073	6.168	6.186	6.245	6.123	5.956
0.882	0.094	2	Perfluoro-1-butanesulfonic acid (PFBS)	Perfluoro-1-butanesulfonic acid (PFBS);lvl2=1;lvl3=0					[M-H]-1	compound	-0.0615	0.2561	-0.3858	1.548	0.7048	0.1411	0.8817	0.4629	0.0615	0.3176	0.3858	1.992	0.7048	0.06367	0.8817	0.3639		67815					Organohalogen compounds	Alkyl fluorides	Perfluoroalkyl sulfonic acids		298.9	101.8	-1	0			5.755	6.052	5.45	5.358	5.811	4.717	5.355
0.888	0.996	2	SM d18:0_20:3	SM d18:0_20:3;lvl2=2;lvl3=0					[M+FA-H]-	lipid	0.04543	0.1509	0.3839	1.229	0.7061	0.237	0.8825	0.5889	-0.04543	0.1054	-0.3839	0.891	0.7061	0.3861	0.8825	0.6997							Sphingolipids	Sphingomyelins	SM		799.6	116.8	-1	0			5.315	5.519	5.585	5.585	5.398	5.535	5.319
0.886	0.094	2	Myristic acid	Myristic acid;lvl2=5;lvl3=0	Myristic acid	C14H28O2			[M-H]-1	compound	0.01356	0.05831	0.3821	1.583	0.7074	0.1329	0.8826	0.4479	-0.01356	0.04475	-0.3821	1.261	0.7074	0.2254	0.8826	0.5548	Myristic acid	11005	C14H28O2	108.9			Fatty Acyls	Fatty acids	Saturated FA	228.2	227.2	108.9	-1	0			6.155	6.156	6.033	6.249	6.301	6.169	6.173
0.994	0.9985	2	A0A1D5P198	A0A1D5P198;lvl2=5;lvl3=0	Tubulin alpha chain	C60H107N17O18	A0A1D5P198	EIIDLVLDRIR	[M+H3]+3	protein	-0.065	0.0712	-0.3817	0.4029	0.7077	0.6923	0.8826	0.9044	0.065	0.1362	0.3817	0.7999	0.7077	0.4355	0.8826	0.7376					CHICK						452.3	83.48	3	1	sp|P02552|TBA1_CHICK, tr|A0A1D5NW27|A0A1D5NW27_CHICK, tr|A0A1D5NXV1|A0A1D5NXV1_CHICK	LOC100859737	5.933	6.127	6.216	5.558	5.843	5.627	6.198
0.9998	1	2	A0A3Q2UHG8	A0A3Q2UHG8;lvl2=1;lvl3=0	Guanine deaminase	C40H72N10O14	A0A3Q2UHG8	VSEAGLTLK	[M+H2]+2	protein	0.01955	-0.2636	0.3808	-4.946	0.7084	0.000146	0.8826	0.01479	-0.01955	-0.2831	-0.3808	-5.513	0.7084	4.721e-05	0.8826	0.01845					CHICK						459.3	55.41	2	1	tr|F1NJD6|F1NJD6_CHICK	GDA	6.201	5.979	6.133	6.089	5.884	6.14	6.235
0.997	0.1	2	Pipecolic acid	Pipecolic acid;lvl2=1;lvl3=0					[M+H]+1	compound	-0.02555	-0.00299	-0.3745	-0.04223	0.7129	0.9668	0.8868	0.9863	0.02555	0.02256	0.3745	0.3307	0.7129	0.7452	0.8868	0.9144		439227					Organic acids	Amino acids and peptides	Amino acids		130.1	14.69	1	1			7.856	7.784	7.726	7.755	7.839	7.627	7.819
1	1	2	MYLK	MYLK;lvl2=1;lvl3=0	Myosin light chain kinase, smooth muscle	C62H107N17O23S1	P11799	TILDMEVVEGSAAR	[M+H2]+2	protein	-0.0253	-0.1518	-0.3741	-2.164	0.7132	0.04597	0.8868	0.2777	0.0253	-0.1265	0.3741	-1.871	0.7132	0.07973	0.8868	0.383					CHICK						745.9	73.38	2	1	tr|A0A1L1RRF3|A0A1L1RRF3_CHICK, tr|A0A3Q2TRY1|A0A3Q2TRY1_CHICK, tr|A0A3Q2UIX6|A0A3Q2UIX6_CHICK, tr|E1C906|E1C906_CHICK, tr|F1NQ78|F1NQ78_CHICK	Mylk	5.575	5.479	5.68	5.663	5.53	5.855	5.818
0.914	0.61	2	Methyl palmitate	Methyl palmitate;lvl2=2;lvl3=0					[M+H]+1	compound	-0.02201	0.1231	-0.3719	2.006	0.7148	0.06212	0.8879	0.3174	0.02201	0.1452	0.3719	2.453	0.7148	0.026	0.8879	0.2635		8181					Fatty Acyls	Fatty esters	Wax monoesters		271.3	113.6	1	1			6.2	6.346	6.12	6.16	6.25	6.175	6.096
0.824	0.948	2	DG 17:0_18:2	DG 17:0_18:2;lvl2=1;lvl3=0	DG(17:0/18:2(9Z,12Z)/0:0)[iso2]	C38H70O5			[M+NH4]+	lipid	0.04793	0.2163	0.3688	1.604	0.7171	0.1284	0.8893	0.4348	-0.04793	0.1684	-0.3688	1.295	0.7171	0.2136	0.8893	0.5411		9543702					Glycerolipids	Diradylglycerols	DAG		624.6	120.8	1	1			4.767	5.52	5.563	5.305	5.396	5.531	5.289
0.9941	0.998	2	F1NAR5	F1NAR5;lvl2=15;lvl3=0	SERPIN domain-containing protein	C38H62N10O12	F1NAR5	FSTDLLR	[M+H2]+2	protein	0.01942	0.1082	0.3674	1.973	0.7181	0.06609	0.8893	0.3202	-0.01942	0.08876	-0.3674	1.68	0.7181	0.1125	0.8893	0.4361					CHICK						426.2	63.61	2	1		SERPINF2	5.878	5.987	5.887	5.858	5.931	5.638	5.751
0.797	0.985	2	PE 14:0_20:4	PE 14:0_20:4;lvl2=2;lvl3=0	PE(20:4(5Z,8Z,11Z,14Z)/14:0)	C39H70NO8P			[M+H]+	lipid	0.01576	-0.001339	0.3673	-0.03008	0.7182	0.9764	0.8893	0.9919	-0.01576	-0.0171	-0.3673	-0.3985	0.7182	0.6955	0.8893	0.8978		52924636					Glycerophospholipids	Glycerophosphoethanolamines	PE		712.5	115.4	1	1			5.807	5.708	5.765	5.613	5.746	5.829	5.721
0.9993	1	2	Q5XKY5	Q5XKY5;lvl2=6;lvl3=0	5-aminoimidazole-4-carboxamide ribonucleotide formyltransferase	C61H102N20O15	Q5XKY5	TLHPAVHAGILAR	[M+H4]+4	protein	0.06211	0.2641	0.363	1.487	0.7214	0.1563	0.8908	0.4899	-0.06211	0.202	-0.363	1.181	0.7214	0.255	0.8908	0.5832					CHICK						339.7	53.96	4	1	sp|P31335|PUR9_CHICK	PURH	5.342	5.554	5.828	5.573	6.097	5.786	5.657
0.994	0.998	2	PC 20:5_22:4	PC 20:5_22:4;lvl2=1;lvl3=0	PC(20:5(5Z,8Z,11Z,14Z,17Z)/22:4(7Z,10Z,13Z,16Z))	C50H82NO8P			[M+H]+	lipid	0.02566	0.1286	0.3623	1.749	0.7219	0.09938	0.8908	0.3861	-0.02566	0.1029	-0.3623	1.453	0.7219	0.1655	0.8908	0.4909		52923385					Glycerophospholipids	Glycerophosphocholines	PC		856.6	115.8	1	1			7.079	7.018	7.012	7.139	7.436	6.856	7.062
0.922	0.789	2	N6-Acetyl-L-lysine	N6-Acetyl-L-lysine;lvl2=2;lvl3=0					[M+H]+1	compound	0.0445	-0.09805	0.3607	-0.7658	0.723	0.455	0.8908	0.7426	-0.0445	-0.1425	-0.3607	-1.155	0.723	0.2649	0.8908	0.5889		92832					Organic acids	Amino acids and peptides	Amino acids		189.1	17.8	1	1			7.255	7.329	7.217	7.359	7.35	7.028	7.264
0.933	1	2	Plasmenyl-PC P-16:0_20:4	Plasmenyl-PC P-16:0_20:4;lvl2=1;lvl3=0					[M+FA-H]-	lipid	0.03216	0.06902	0.3606	0.7459	0.7231	0.4666	0.8908	0.7502	-0.03216	0.03687	-0.3606	0.4134	0.7231	0.6848	0.8908	0.8937											810.6	117.4	-1	0			5.501	5.266	5.426	5.37	5.537	5.31	5.356
1	1	2	A0A1D5NXL0	A0A1D5NXL0;lvl2=1;lvl3=0	Uncharacterized protein	C57H93N19O21	A0A1D5NXL0	NGHAGELALDDIR	[M+H3]+3	protein	-0.05509	0.05568	-0.3604	0.351	0.7233	0.7302	0.8908	0.9193	0.05509	0.1108	0.3604	0.7246	0.7233	0.4792	0.8908	0.769					CHICK						460.9	59.06	3	1	tr|A0A1D5PPE9|A0A1D5PPE9_CHICK, tr|E1BZ39|E1BZ39_CHICK	NRP2	7.413	7.35	7.001	6.563	7.358	6.551	7.273
0.874	0.544	2	Tridemorph	Tridemorph;lvl2=1;lvl3=0					[M+H]+1	compound	0.02052	0.01535	0.3588	0.2586	0.7244	0.7993	0.8908	0.9338	-0.02052	-0.005174	-0.3588	-0.09046	0.7244	0.929	0.8908	0.9764		32518					Organoheterocyclic compounds	Morpholines	Morpholines		298.3	112.7	1	1			5.862	5.749	5.815	5.546	5.744	5.783	5.785
0.995	1	2	PC 10:0_22:0	PC 10:0_22:0;lvl2=1;lvl3=0	PC(10:0/22:0)	C40H80NO8P			[M+H]+	lipid	0.01633	0.0776	0.3571	1.635	0.7257	0.1215	0.8908	0.4269	-0.01633	0.06127	-0.3571	1.34	0.7257	0.1989	0.8908	0.5281		24778536					Glycerophospholipids	Glycerophosphocholines	PC		734.6	119.6	1	1			7.963	8.213	8.151	8.158	8.132	8.082	8.088
0.788	1	2	PC[OH] OH-14:1_16:1	PC[OH] OH-14:1_16:1;lvl2=1;lvl3=0					[M+H]+	lipid	-0.02093	-0.004773	-0.3567	-0.07839	0.726	0.9385	0.8908	0.9799	0.02093	0.01616	0.3567	0.2754	0.726	0.7866	0.8908	0.9326							Glycerophospholipids	Glycerophosphocholines	PC		718.5	111	1	1			5.316	5.445	5.244	5.28	5.27	5.23	5.098
0.772	0.979	2	LysoPC 18:4	LysoPC 18:4;lvl2=1;lvl3=0	PC(18:4(9E,11E,13E,15E)/0:0)	C26H46NO7P			[M+H]+	lipid	-0.06901	0.06416	-0.3567	0.3196	0.726	0.7534	0.8908	0.9208	0.06901	0.1332	0.3567	0.6883	0.726	0.5011	0.8908	0.7799		24779471					Glycerophospholipids	Glycerophosphocholines	LPC		516.3	103.5	1	1			6.897	6.018	6.073	6.212	6.721	6.099	6.1
1	1	2	F1NUQ3	F1NUQ3;lvl2=1;lvl3=0	Heart fatty acid binding protein	C50H73N11O13	F1NUQ3	n[43]VEAFVGTWK	[M+H2]+2	protein	-0.0768	0.09117	-0.3535	0.4044	0.7283	0.6913	0.8928	0.9044	0.0768	0.168	0.3535	0.7731	0.7283	0.4507	0.8928	0.7539					CHICK						539.8	87.33	2	1		FABP3	5.174	5.917	5.129	5.15	5.222	4.985	5.127
0.893	0.986	2	AC 17:0	AC 17:0;lvl2=1;lvl3=0					[M+H]+	lipid	0.02132	0.07969	0.3524	1.269	0.7291	0.2225	0.8928	0.5817	-0.02132	0.05837	-0.3524	0.9648	0.7291	0.349	0.8928	0.6653							Fatty Acyls	Fatty esters	Acyl carnitines		414.4	104.3	1	1			5.411	5.458	5.312	5.486	5.558	5.377	5.275
1	1	2	Plasmenyl-PC P-20:0_20:4	Plasmenyl-PC P-20:0_20:4;lvl2=1;lvl3=0					[M+H]+	lipid	0.02696	0.006021	0.351	0.07555	0.7302	0.9407	0.8932	0.9802	-0.02696	-0.02094	-0.351	-0.2726	0.7302	0.7886	0.8932	0.9329											822.6	119.8	1	1			7.479	7.493	7.569	7.379	7.403	7.542	7.486
		3	FA 14:1	FA 14:1;lvl2=0;lvl3=1		C14H26O2			[M-H]-	lipid	-0.01854	0.05559	-0.3442	0.9946	0.7352	0.3348	0.8984	0.6783	0.01854	0.07413	0.3442	1.376	0.7352	0.1877	0.8984	0.5163							FA	LCFA	LC-MUFA		225.2	107.4	-1	0			5.259	5.499	5.586	5.366	5.46	5.492	5.385
0.965	0.778	2	3,5-di-tert-Butyl-4-hydroxybenzaldehyde	3,5-di-tert-Butyl-4-hydroxybenzaldehyde;lvl2=1;lvl3=0		C15H22O2			[M+H]+1	compound	-0.007486	0.01848	-0.3412	0.8118	0.7374	0.4288	0.9003	0.736	0.007486	0.02597	0.3412	1.184	0.7374	0.2538	0.9003	0.5832	3,5-di-tert-Butyl-4-hydroxybenzaldehyde			154.1						234.2	235.2	154.1	1	1			7.802	7.776	7.615	7.714	7.784	7.773	7.748
0.9977	0.999	2	ITB1	ITB1;lvl2=2;lvl3=0	Integrin beta-1	C35H65N11O11S1	P07228	SLGTALMR	[M+H2]+2	protein	0.0444	-0.1071	0.3372	-0.7837	0.7403	0.4447	0.9026	0.7408	-0.0444	-0.1515	-0.3372	-1.15	0.7403	0.2668	0.9026	0.5889					CHICK						424.7	56.86	2	1	tr|A0A1D5PNB4|A0A1D5PNB4_CHICK, tr|F1N8N7|F1N8N7_CHICK	ITGB1	5.597	5.714	5.413	5.462	5.525	5.476	5.526
0.9939	0.9921	2	F1NK40	F1NK40;lvl2=110;lvl3=0	Uncharacterized protein	C52H85N13O15	F1NK40	AIYKPGQEVK	[M+H3]+3	protein	0.01713	0.1153	0.3358	2.178	0.7413	0.04474	0.9026	0.2741	-0.01713	0.09816	-0.3358	1.924	0.7413	0.07233	0.9026	0.371					CHICK						378.2	55.88	3	1		A2ML4	6.825	7.015	6.725	6.78	6.859	6.598	6.729
0.9957	0.9994	2	F1NW65	F1NW65;lvl2=3;lvl3=0	Serum amyloid A protein	C51H76N16O19	F1NW65	LDQEANEWGR	[M+H2]+2	protein	-0.06281	0.1406	-0.3356	0.7242	0.7416	0.4794	0.9026	0.7612	0.06281	0.2035	0.3356	1.087	0.7416	0.2931	0.9026	0.6117					CHICK						609.3	52.13	2	1		HPS5	5.698	6.096	5.6	5.854	5.945	5.598	6.027
0.861	0.796	2	Eicosapentaenoic acid methyl ester	Eicosapentaenoic acid methyl ester;lvl2=1;lvl3=0					[M+H]+1	compound	-0.03431	-0.03187	-0.332	-0.2972	0.7442	0.7702	0.9043	0.9245	0.03431	0.002443	0.332	0.02363	0.7442	0.9814	0.9043	0.9871											317.2	110.6	1	1			6.351	5.808	6.004	6.05	6.246	6.163	6.131
1	1	2	A0A1L1RS19	A0A1L1RS19;lvl2=2;lvl3=0	Cathepsin B	C57H84N16O16	A0A1L1RS19	HYGITSYGVPR	[M+H3]+3	protein	-0.02718	-0.1433	-0.331	-1.682	0.7449	0.112	0.9043	0.4042	0.02718	-0.1161	0.331	-1.414	0.7449	0.1764	0.9043	0.5025					CHICK						417.2	56.27	3	1	sp|P43233|CATB_CHICK	CTSB	5.955	5.67	5.782	5.922	5.555	5.68	5.698
0.9992	0.9968	2	F1P4N9	F1P4N9;lvl2=1;lvl3=0	Uncharacterized protein	C73H116N14O17	F1P4N9	EIPLTFYKPIIK	[M+H3]+3	protein	-0.03206	-0.03284	-0.3307	-0.3265	0.7452	0.7483	0.9043	0.9193	0.03206	-0.0007859	0.3307	-0.008108	0.7452	0.9936	0.9043	0.9942					CHICK						488	75.32	3	1		POSTN	6.101	6.238	6.142	6.181	6.114	5.928	6.169
0.952	0.983	2	SP d16:1	SP d16:1;lvl2=1;lvl3=0					[M+H-H2O]+	lipid	0.004968	-0.002186	0.319	-0.1353	0.7539	0.8941	0.9137	0.967	-0.004968	-0.007154	-0.319	-0.4594	0.7539	0.6521	0.9137	0.8801							Sphingolipids	Sphingoid bases	Sphingosines		254.2	100.1	1	1			6.379	6.396	6.388	6.453	6.409	6.466	6.399
0.825	1	2	PE 18:1_20:5	PE 18:1_20:5;lvl2=1;lvl3=0	PE(20:5(5Z,8Z,11Z,14Z,17Z)/18:1(9Z))	C43H74NO8P			[M+H]+	lipid	-0.007925	0.0125	-0.3183	0.4839	0.7544	0.635	0.9137	0.8715	0.007925	0.02043	0.3183	0.8205	0.7544	0.424	0.9137	0.73		52924873					Glycerophospholipids	Glycerophosphoethanolamines	PE		764.5	117	1	1			7.781	7.862	7.871	7.847	7.895	7.861	7.844
0.559	0.998	2	LysoPC 18:2	LysoPC 18:2;lvl2=1;lvl3=0	1-linoleoyl-sn-glycero-3-phosphocholine	C27H52NO7P			[M+H]+	lipid	-0.03041	0.2047	-0.3136	2.034	0.7579	0.05885	0.9153	0.3098	0.03041	0.2351	0.3136	2.425	0.7579	0.02753	0.9153	0.27		56955896					Glycerophospholipids	Glycerophosphocholines	LPC		520.3	108.8	1	1			5.824	5.912	5.753	5.763	6.018	5.33	5.625
		3	FA 19:2	FA 19:2;lvl2=0;lvl3=1		C19H34O2			[M-H]-	lipid	0.02423	-0.08652	0.3128	-1.076	0.7584	0.2977	0.9153	0.6464	-0.02423	-0.1107	-0.3128	-1.43	0.7584	0.172	0.9153	0.5002		134746205					FA	LCFA	LC-PUFA		293.2	111.2	-1	0			5.193	4.816	4.836	5.108	5.141	4.935	5.06
0.9942	0.9997	2	RS13	RS13;lvl2=1;lvl3=0	40S ribosomal protein S13	C79H124N18O23	Q6ITC7	GLAPDLPEDLYHLIK	[M+H3]+3	protein	-0.02957	0.1195	-0.3123	1.216	0.7588	0.2416	0.9153	0.5898	0.02957	0.1491	0.3123	1.574	0.7588	0.135	0.9153	0.465					CHICK						565.3	86.63	3	1		RPS13	5.415	5.332	5.273	4.878	5.372	4.856	5.224
1	1	2	A0A1D5PH36	A0A1D5PH36;lvl2=1;lvl3=0	UBC core domain-containing protein	C88H128N18O22	A0A1D5PH36	IEINFPAEYPFKPPK	[M+H3]+3	protein	0.02281	0.1178	0.3119	1.551	0.7592	0.1404	0.9153	0.4629	-0.02281	0.09495	-0.3119	1.298	0.7592	0.2127	0.9153	0.5406					CHICK						597.3	78.99	3	1	tr|A0A1D5PKG6|A0A1D5PKG6_CHICK	UBE2L3	5.499	5.59	5.636	5.512	5.572	5.42	5.544
0.843	0.092	2	CP 47,497-C6-Homolog	CP 47,497-C6-Homolog;lvl2=2;lvl3=0					[M+H]+1	compound	0.03276	-0.07726	0.3114	-0.7078	0.7595	0.4893	0.9153	0.7679	-0.03276	-0.11	-0.3114	-1.046	0.7595	0.3111	0.9153	0.6327		24041590									305.2	109.6	1	1			6.918	6.904	6.389	6.775	6.913	7.08	6.912
0.9987	0.9999	2	A0A1D5PLT1	A0A1D5PLT1;lvl2=1;lvl3=0	PPM-type phosphatase domain-containing protein	C91H155N25O27	A0A1D5PLT1	GVSPLLAASLIHAAVDEVLR	[M+H3]+3	protein	-0.04259	-0.06266	-0.3096	-0.4389	0.7609	0.6666	0.916	0.8888	0.04259	-0.02007	0.3096	-0.1459	0.7609	0.8858	0.916	0.9535					CHICK						677.7	97.64	3	1		PPM1F	5.437	5.613	5.652	5.161	5.595	5.752	5.271
0.863	0.093	2	Isoquinoline	Isoquinoline;lvl2=1;lvl3=0					[M+H]+1	compound	0.01251	0.0151	0.3036	0.3533	0.7653	0.7285	0.9188	0.9193	-0.01251	0.002594	-0.3036	0.06297	0.7653	0.9506	0.9188	0.9802		8405					Organoheterocyclic compounds	Isoquinolines	Isoquinolines		130.1	80.42	1	1			6.866	6.878	6.933	6.982	7.106	6.992	6.96
0.672	0.999	2	Plasmanyl-PE O-18:0_20:4	Plasmanyl-PE O-18:0_20:4;lvl2=1;lvl3=0					[M-H]-	lipid	0.0231	-0.05625	0.3027	-0.7101	0.766	0.4879	0.9188	0.7679	-0.0231	-0.07935	-0.3027	-1.04	0.766	0.314	0.9188	0.6332											752.6	118.2	-1	0			5.78	5.652	5.647	5.289	5.545	5.628	5.735
0.57	0.998	2	PE 20:4_22:6	PE 20:4_22:6;lvl2=1;lvl3=0	PE(20:4(5Z,8Z,11Z,14Z)/22:6(4Z,7Z,10Z,13Z,16Z,19Z))	C47H74NO8P			[M+H]+	lipid	0.02719	0.1142	0.3012	1.22	0.7671	0.2403	0.9188	0.5898	-0.02719	0.08705	-0.3012	0.9645	0.7671	0.3492	0.9188	0.6653		52924662					Glycerophospholipids	Glycerophosphoethanolamines	PE		812.5	115	1	1			6.209	5.906	5.848	6.073	6.217	5.697	6.006
0.9959	0.9986	2	F1NLP7	F1NLP7;lvl2=26;lvl3=0	Antithrombin-III	C48H85N13O15	F1NLP7	RITEVIPEK	[M+H3]+3	protein	-0.01939	0.1178	-0.3001	1.757	0.7679	0.09798	0.9188	0.384	0.01939	0.1372	0.3001	2.124	0.7679	0.04963	0.9188	0.3243					CHICK						362.2	49.73	3	1		SERPINC1	6.39	6.604	6.505	6.355	6.507	6.13	6.411
1	1	2	A0A1D5PBU0	A0A1D5PBU0;lvl2=1;lvl3=0	ITI_HC_C domain-containing protein	C66H99N15O20	A0A1D5PBU0	DFLGLYTLESHK	[M+H3]+3	protein	-0.02251	-0.02807	-0.3001	-0.3606	0.7679	0.7231	0.9188	0.9193	0.02251	-0.005553	0.3001	-0.07404	0.7679	0.9419	0.9188	0.9792					CHICK						474.9	76.52	3	1			5.124	5.226	5.356	5.129	5.237	5.379	5.142
0.9989	1	2	A0A1D5PAE0	A0A1D5PAE0;lvl2=1;lvl3=0	ZP domain-containing protein	C52H80N16O13	A0A1D5PAE0	GHLLEWVQR	[M+H3]+3	protein	-0.02148	-0.008749	-0.2999	-0.1177	0.7681	0.9077	0.9188	0.97	0.02148	0.01273	0.2999	0.1777	0.7681	0.8612	0.9188	0.9513					CHICK						379.9	61.5	3	1		ENG	5.609	5.649	5.608	5.627	5.297	5.311	5.51
0.9997	1	2	E1C032	E1C032;lvl2=1;lvl3=0	Olfactomedin-like domain-containing protein	C45H75N13O19	E1C032	QALEEEDIR	[M+H2]+2	protein	0.02506	0.03002	0.2995	0.3457	0.7684	0.7341	0.9188	0.9193	-0.02506	0.004955	-0.2995	0.05921	0.7684	0.9535	0.9188	0.9802					CHICK						551.8	48.55	2	1		OLFML2B	5.455	5.811	5.827	5.864	5.381	5.675	5.514
0.985	0.846	2	Cyclohexylamine	Cyclohexylamine;lvl2=1;lvl3=0					[M+H]+1	compound	-0.01137	-0.03442	-0.2946	-0.8596	0.7721	0.4027	0.921	0.7342	0.01137	-0.02305	0.2946	-0.5975	0.7721	0.5585	0.921	0.8105		7965					Organic nitrogen compounds	Cyclohexylamines	Cyclohexylamines		100.1	9.034	1	1			7.841	7.62	7.597	7.577	7.581	7.638	7.754
0.999	0.1	2	Bis(4-ethylbenzylidene)sorbitol	Bis(4-ethylbenzylidene)sorbitol;lvl2=1;lvl3=0		C24H30O6			[M+NH4]+1	compound	-0.00631	0.04538	-0.2943	2.04	0.7723	0.05827	0.921	0.308	0.00631	0.05169	0.2943	2.411	0.7723	0.0283	0.921	0.2718	Bis(4-ethylbenzylidene)sorbitol			103						414.2	432.2	103	1	1			7.394	7.442	7.379	7.429	7.505	7.485	7.35
0.745	1	2	PE 18:2_20:4	PE 18:2_20:4;lvl2=1;lvl3=0	PE(20:4(5Z,8Z,11Z,14Z)/18:2(9Z,12Z))	C43H74NO8P			[M+H]+	lipid	-0.006662	0.0242	-0.2936	1.028	0.7728	0.3193	0.921	0.6647	0.006662	0.03086	0.2936	1.36	0.7728	0.1926	0.921	0.5213		52924646					Glycerophospholipids	Glycerophosphoethanolamines	PE		764.5	116.1	1	1			7.798	7.867	7.898	7.845	7.906	7.865	7.857
0.9991	1	2	UGDH	UGDH;lvl2=2;lvl3=0	UDP-glucose 6-dehydrogenase	C61H95N15O14S1	Q5F3T9	MLKPAFIFDGR	[M+H3]+3	protein	-0.01979	0.05676	-0.293	0.8099	0.7733	0.4299	0.921	0.736	0.01979	0.07654	0.293	1.134	0.7733	0.2737	0.921	0.5997					CHICK						432.2	70.81	3	1		UGDH	5.703	5.569	5.782	5.806	5.864	5.754	5.643
1	1	2	A0A3Q2UPC8	A0A3Q2UPC8;lvl2=2;lvl3=0	Uncharacterized protein	C70H108N20O23S1	A0A3Q2UPC8	FEPSEAGLHQMDIR	[M+H3]+3	protein	-0.05733	0.1441	-0.2917	0.7064	0.7743	0.4901	0.9212	0.7679	0.05733	0.2014	0.2917	1.025	0.7743	0.3207	0.9212	0.6394					CHICK						543.9	63.58	3	1		FLNA	5.486	5.675	5.738	4.994	5.387	4.915	5.786
1	1	2	A0A1L1RQ98	A0A1L1RQ98;lvl2=1;lvl3=0	Fibulin-5	C36H65N11O12S1	A0A1L1RQ98	VMDVLSGR	[M+H2]+2	protein	-0.01837	0.1248	-0.2905	1.902	0.7751	0.07536	0.9214	0.3369	0.01837	0.1431	0.2905	2.264	0.7751	0.03782	0.9214	0.3078					CHICK						438.7	57.12	2	1	tr|E1C1G8|E1C1G8_CHICK	FBLN5	5.747	6.016	5.678	5.821	5.931	5.751	5.721
0.9931	0.9976	2	A0A1D5PXL0	A0A1D5PXL0;lvl2=4;lvl3=0	Beta-galactosidase	C40H72N12O13	A0A1D5PXL0	TLNEILAR	[M+H2]+2	protein	0.01923	0.05532	0.2894	0.8022	0.776	0.4342	0.9215	0.736	-0.01923	0.03609	-0.2894	0.5431	0.776	0.5946	0.9215	0.8379					CHICK						465.3	60.08	2	1	tr|Q5ZLM4|Q5ZLM4_CHICK	GLB1	5.792	5.695	5.731	5.819	5.8	5.73	5.715
0.9999	1	2	TBB7	TBB7;lvl2=9;lvl3=0	Tubulin beta-7 chain	C50H78N12O12	P09244	YLTVAAVFR	[M+H2]+2	protein	-0.04191	0.1658	-0.2883	1.099	0.7768	0.2881	0.9216	0.639	0.04191	0.2077	0.2883	1.429	0.7768	0.1723	0.9216	0.5002					CHICK						520.3	73.44	2	1	sp|P09206|TBB3_CHICK, tr|F1NYB1|F1NYB1_CHICK		5.398	5.576	5.749	5.209	5.544	5.259	5.558
0.801	0.09	2	4-morpholino-6-phenylthieno[2,3-d]pyrimidine	4-morpholino-6-phenylthieno[2,3-d]pyrimidine;lvl2=1;lvl3=0		C16H15N3OS			[M+H]+1	compound	-0.02057	0.09141	-0.2842	1.217	0.7799	0.2413	0.9222	0.5898	0.02057	0.112	0.2842	1.547	0.7799	0.1414	0.9222	0.4672	4-morpholino-6-phenylthieno[2,3-d]pyrimidine			19.08						297.1	298.1	19.08	1	1			6.611	6.593	6.456	6.542	6.743	6.532	6.521
0.926	0.653	2	<U+0394>2-trans-Hexadecenoic acid	<U+0394>2-trans-Hexadecenoic acid;lvl2=1;lvl3=0					[M+H-H2O]+1	compound	0.01313	0.09111	0.2833	1.895	0.7806	0.07632	0.9222	0.34	-0.01313	0.07798	-0.2833	1.683	0.7806	0.1118	0.9222	0.4356		152802									237.2	110.4	1	1			6.873	7.078	6.748	6.905	6.931	6.81	6.852
0.661	1	2	Plasmenyl-PC P-18:0_16:0	Plasmenyl-PC P-18:0_16:0;lvl2=1;lvl3=0					[M+FA-H]-	lipid	0.03607	0.01072	0.2828	0.08103	0.7809	0.9364	0.9222	0.9799	-0.03607	-0.02534	-0.2828	-0.1987	0.7809	0.845	0.9222	0.9513											790.6	121.2	-1	0			5.038	4.964	5.259	5.425	5.229	5.22	5.34
0.968	0.997	2	PC 11:0_22:5	PC 11:0_22:5;lvl2=1;lvl3=0					[M+H]+	lipid	0.02065	-0.1034	0.282	-1.361	0.7816	0.1925	0.9222	0.5494	-0.02065	-0.1241	-0.282	-1.694	0.7816	0.1096	0.9222	0.4303							Glycerophospholipids	Glycerophosphocholines	PC		738.5	115.6	1	1			7.477	7.094	7.356	7.258	7.374	7.459	7.418
0.9988	1	2	RET4	RET4;lvl2=11;lvl3=0	Retinol-binding protein 4	C202H281N53O72S2	P41263	GNDDHWVVDTDYDTYALHYSCRELNEDGTCADSYSFVFSR	[M+H5]+5	protein	0.01293	-0.004303	0.2813	-0.09018	0.7821	0.9293	0.9222	0.979	-0.01293	-0.01724	-0.2813	-0.3748	0.7821	0.7127	0.9222	0.9063					CHICK						934	84.67	5	1		RBP4	6.09	5.94	5.944	6.109	6.046	5.871	5.965
0.862	0.998	2	SM d18:0_22:1	SM d18:0_22:1;lvl2=2;lvl3=0					[M+FA-H]-	lipid	-0.03625	0.02745	-0.2811	0.2051	0.7822	0.8401	0.9222	0.9462	0.03625	0.0637	0.2811	0.494	0.7822	0.628	0.9222	0.8668							Sphingolipids	Sphingomyelins	SM		831.7	122.4	-1	0			5.421	5.839	6.019	5.548	5.423	5.36	5.745
0.9994	1	2	A0A3Q2UEG8	A0A3Q2UEG8;lvl2=4;lvl3=0	A2M domain-containing protein	C55H91N13O13	A0A3Q2UEG8	KTVAWLVTPK	[M+H3]+3	protein	0.01519	0.1496	0.2805	2.661	0.7827	0.01708	0.9222	0.1622	-0.01519	0.1344	-0.2805	2.481	0.7827	0.02459	0.9222	0.257					CHICK						381.6	60.38	3	1	tr|A0A3Q2U214|A0A3Q2U214_CHICK, tr|A0A3Q2U2H4|A0A3Q2U2H4_CHICK, tr|A0A3Q2U324|A0A3Q2U324_CHICK		7.112	7.131	7.123	7.07	7.229	6.796	6.988
1	1	2	Q5ZKJ2	Q5ZKJ2;lvl2=1;lvl3=0	14_3_3 domain-containing protein	C45H79N17O16	Q5ZKJ2	n[43]GDREQLLQR	[M+H2]+2	protein	0.01586	-0.05617	0.2791	-0.9529	0.7837	0.3548	0.9223	0.6944	-0.01586	-0.07203	-0.2791	-1.268	0.7837	0.2229	0.9223	0.5521					CHICK						578.8	52.59	2	1		YWHAH	6.065	6.137	6.37	6.21	5.99	6.028	6.153
1	1	2	F1P0J8	F1P0J8;lvl2=1;lvl3=0	Uncharacterized protein	C67H103N23O20	F1P0J8	NALWHTGNTPGQVR	[M+H3]+3	protein	-0.02171	-0.009228	-0.2776	-0.1137	0.7849	0.9109	0.9223	0.9702	0.02171	0.01248	0.2776	0.1596	0.7849	0.8752	0.9223	0.9528					CHICK						517.6	54.79	3	1	sp|P35440|TSP2_CHICK, tr|A0A3Q2UF62|A0A3Q2UF62_CHICK, tr|E1C3P2|E1C3P2_CHICK	THBS1	5.897	6.139	6.147	6.303	6.158	6.055	5.849
0.9966	0.9999	2	F1NV37	F1NV37;lvl2=1;lvl3=0	Uncharacterized protein	C43H79N15O15	F1NV37	SAASSGARVLK	[M+H2]+2	protein	-0.01945	-0.03241	-0.2774	-0.4454	0.7851	0.662	0.9223	0.8875	0.01945	-0.01296	0.2774	-0.1849	0.7851	0.8557	0.9223	0.9513					CHICK						523.8	30.93	2	1		NT5C1B	6.172	6.314	6.346	6.249	6.137	6.578	6.262
0.998	0.999	2	PC 17:2_24:4	PC 17:2_24:4;lvl2=1;lvl3=0					[M+H]+	lipid	-0.01888	0.06173	-0.2732	0.8608	0.7882	0.4021	0.9251	0.7341	0.01888	0.08061	0.2732	1.167	0.7882	0.2605	0.9251	0.5856							Glycerophospholipids	Glycerophosphocholines	PC		848.6	118.2	1	1			6.13	6.354	6.488	6.261	6.269	6.428	6.244
0.979	0.911	2	DEET	DEET;lvl2=1;lvl3=0					[M+H]+1	compound	-0.03472	0.06296	-0.271	0.4735	0.7899	0.6423	0.9255	0.8785	0.03472	0.09768	0.271	0.7623	0.7899	0.457	0.9255	0.7587		4284					Benzenoids	Benzamides	Benzamides		192.1	91.31	1	1			5.552	5.538	5.565	5.628	5.586	5.488	5.343
0.933	1	2	Alkenyl-DG P-16:0_20:5	Alkenyl-DG P-16:0_20:5;lvl2=1;lvl3=0					[M+H]+	lipid	0.00649	0.00057	0.2708	0.02292	0.79	0.982	0.9255	0.9933	-0.00649	-0.00592	-0.2708	-0.247	0.79	0.808	0.9255	0.9349											599.5	117.6	1	1			7.228	7.175	7.307	7.245	7.227	7.285	7.261
0.976	1	2	PC 20:5_22:5	PC 20:5_22:5;lvl2=1;lvl3=0	PC(20:5(5Z,8Z,11Z,14Z,17Z)/22:5(7Z,10Z,13Z,16Z,19Z))	C50H80NO8P			[M+H]+	lipid	0.02117	0.2223	0.2671	2.703	0.7928	0.01567	0.9279	0.1556	-0.02117	0.2012	-0.2671	2.538	0.7928	0.02192	0.9279	0.2362		24779081					Glycerophospholipids	Glycerophosphocholines	PC		854.6	114.9	1	1			6.767	6.611	6.552	6.786	7.101	6.5	6.639
0.644	0.999	2	SM d18:0_20:2	SM d18:0_20:2;lvl2=1;lvl3=0					[M+FA-H]-	lipid	-0.03045	-0.072	-0.266	-0.6062	0.7936	0.5529	0.9279	0.8139	0.03045	-0.04156	0.266	-0.3631	0.7936	0.7213	0.9279	0.9063							Sphingolipids	Sphingomyelins	SM		801.6	119.1	-1	0			5.196	5.065	5.271	5.15	5.01	5.243	5.264
0.936	0.097	2	a-Pyrrolidinopropiophenone	a-Pyrrolidinopropiophenone;lvl2=1;lvl3=0					[M+H]+1	compound	-0.00426	-0.008737	-0.2644	-0.5225	0.7948	0.6085	0.9284	0.8504	0.00426	-0.004476	0.2644	-0.2778	0.7948	0.7847	0.9284	0.9326		209045									204.1	105.1	1	1			6.833	6.888	6.854	6.919	6.901	6.897	6.877
1	0.1	2	Oleic acid	Oleic acid;lvl2=8;lvl3=0	Oleic acid	C18H34O2			[M+H-H2O]+1	compound	0.01295	0.1588	0.2583	3.052	0.7995	0.0076	0.933	0.1171	-0.01295	0.1458	-0.2583	2.909	0.7995	0.01024	0.933	0.1729	Oleic acid	445639	C18H34O2	111.1			Fatty Acyls	Fatty acids	Unsaturated FA	282.3	265.3	111.1	1	1			6.494	6.479	6.463	6.428	6.649	6.272	6.408
1	1	2	TRYP	TRYP;lvl2=1;lvl3=0	Trypsin	C107H177N31O35S1	P00761	VATVSLPRSC[101]AAAGTECLISGWGNTK	[M+H3]+3	protein	0.01677	-0.1045	0.2555	-1.534	0.8016	0.1445	0.9335	0.4699	-0.01677	-0.1213	-0.2555	-1.848	0.8016	0.08324	0.9335	0.3912					PIG						864.1	92.53	3	1			7.231	7.294	7.523	7.314	7.114	7.417	7.42
0.977	0.811	2	N6-Me-Adenosine	N6-Me-Adenosine;lvl2=1;lvl3=0					[M+H]+1	compound	-0.056	0.1273	-0.2543	0.5573	0.8025	0.585	0.9335	0.8387	0.056	0.1833	0.2543	0.8327	0.8025	0.4173	0.9335	0.7261											282.1	13.24	1	1			5.152	5.139	5.374	5.29	5.569	4.974	5.436
0.799	1	2	PC 12:0_22:5	PC 12:0_22:5;lvl2=1;lvl3=0					[M+H]+	lipid	-0.01113	0.05946	-0.2528	1.302	0.8037	0.2114	0.9335	0.5713	0.01113	0.07058	0.2528	1.604	0.8037	0.1283	0.9335	0.4497							Glycerophospholipids	Glycerophosphocholines	PC		752.5	114.5	1	1			7.599	7.477	7.57	7.534	7.703	7.635	7.432
1	1	2	A0A1D5P4W8	A0A1D5P4W8;lvl2=2;lvl3=0	Uncharacterized protein	C76H126N20O20S2	A0A1D5P4W8	MHIVPGLHLIEDMAK	[M+H3]+3	protein	0.02145	0.07559	0.2527	0.8578	0.8038	0.4037	0.9335	0.7348	-0.02145	0.05413	-0.2527	0.6375	0.8038	0.5328	0.9335	0.7959					CHICK						568.6	74.74	3	1	tr|A0A1D5P2X6|A0A1D5P2X6_CHICK, tr|A0A1D5P9J6|A0A1D5P9J6_CHICK	STAB1	5.276	5.32	5.233	5.365	5.545	5.419	4.885
0.768	1	2	PE 18:1_18:1	PE 18:1_18:1;lvl2=1;lvl3=0	PE(18:1(9Z)/18:1(9Z))	C41H78NO8P			[M+H]+	lipid	-0.0337	0.02456	-0.2526	0.1774	0.8038	0.8614	0.9335	0.9523	0.0337	0.05826	0.2526	0.4367	0.8038	0.6682	0.9335	0.8899		9546757					Glycerophospholipids	Glycerophosphoethanolamines	PE		744.6	119.7	1	1			7.599	7.755	8.06	7.816	7.725	8.032	7.792
0.9988	0.9997	2	A0A3Q2TRS9	A0A3Q2TRS9;lvl2=2;lvl3=0	Uncharacterized protein	C52H80N16O12S1	A0A3Q2TRS9	HPWMVSLQR	[M+H3]+3	protein	-0.01778	-0.1292	-0.251	-1.757	0.805	0.09808	0.9335	0.384	0.01778	-0.1114	0.251	-1.572	0.805	0.1355	0.9335	0.465					CHICK						385.2	60.53	3	1	tr|F1NEB3|F1NEB3_CHICK	HABP2	6.229	6.049	6.291	6.271	6.304	6.135	6.22
0.825	1	2	SP d16:0	SP d16:0;lvl2=1;lvl3=0					[M+H]+	lipid	0.002719	0.01214	0.2497	1.074	0.806	0.2986	0.9335	0.6471	-0.002719	0.009422	-0.2497	0.8653	0.806	0.3996	0.9335	0.7136							Sphingolipids	Sphingoid bases	Sphingosines		274.3	98.81	1	1			7.847	7.839	7.832	7.824	7.803	7.797	7.853
0.9999	1	2	Q5ZL39	Q5ZL39;lvl2=1;lvl3=0	Serine/threonine-protein phosphatase	C59H83N13O14	Q5ZL39	YPENFFLLR	[M+H2]+2	protein	0.02392	-0.1207	0.2492	-1.212	0.8064	0.2432	0.9335	0.5898	-0.02392	-0.1447	-0.2492	-1.507	0.8064	0.1514	0.9335	0.4793					CHICK						599.8	79.81	2	1	sp|P62207|PP1B_CHICK, tr|A0A1D5P888|A0A1D5P888_CHICK, tr|A0A1L1RMC6|A0A1L1RMC6_CHICK	PPP1CC	5.846	5.542	5.729	6.198	5.611	5.421	5.627
0.997	0.9988	2	F1NF64	F1NF64;lvl2=2;lvl3=0	Uncharacterized protein	C63H95N15O15	F1NF64	KGEFPWQVAIK	[M+H2]+2	protein	-0.02227	-0.01168	-0.2482	-0.1254	0.8072	0.9018	0.9335	0.9699	0.02227	0.01059	0.2482	0.118	0.8072	0.9075	0.9335	0.9655					CHICK						651.9	69.78	2	1		CFI	6.367	6.023	5.905	6.245	6.171	5.959	5.964
0.9987	1	2	A0A1D5P5X4	A0A1D5P5X4;lvl2=4;lvl3=0	Uncharacterized protein	C43H66N10O10	A0A1D5P5X4	VYYLGIR	[M+H2]+2	protein	-0.02081	-0.1286	-0.2476	-1.475	0.8076	0.1596	0.9335	0.4905	0.02081	-0.1078	0.2476	-1.283	0.8076	0.2177	0.9335	0.5458					CHICK						442.3	63.25	2	1	tr|A0A1D5PB38|A0A1D5PB38_CHICK	HEPH	5.702	5.377	5.458	5.365	5.517	5.623	5.511
0.993	1	2	PC 11:0_22:2	PC 11:0_22:2;lvl2=1;lvl3=0					[M+H]+	lipid	-0.01646	-0.04508	-0.2465	-0.6503	0.8085	0.5247	0.9336	0.7931	0.01646	-0.02862	0.2465	-0.4284	0.8085	0.6741	0.9336	0.8937							Glycerophospholipids	Glycerophosphocholines	PC		744.6	117.7	1	1			7.693	7.659	7.346	7.523	7.536	7.603	7.67
0.654	1	2	LysoPS 20:4	LysoPS 20:4;lvl2=1;lvl3=0	PS(20:4(5Z,8Z,11Z,14Z)/0:0)	C26H44NO9P			[M-H]-	lipid	-0.01153	0.1595	-0.2455	3.271	0.8092	0.004799	0.9336	0.09775	0.01153	0.171	0.2455	3.64	0.8092	0.002203	0.9336	0.1243		42607475					Glycerophospholipids	Glycerophosphoserines	LPS		544.3	142.2	-1	0			5.719	5.679	5.419	5.68	5.822	5.62	5.564
0.9999	0.9994	2	MMP2	MMP2;lvl2=3;lvl3=0	72 kDa type IV collagenase	C67H103N17O17	Q90611	AFKVWSDVTPLR	[M+H3]+3	protein	-0.01032	-0.05867	-0.2329	-1.276	0.8188	0.2201	0.9431	0.5779	0.01032	-0.04836	0.2329	-1.092	0.8188	0.2912	0.9431	0.6094					CHICK						473.6	69.97	3	1		MMP2	6.224	6.075	6.089	6.076	6.084	6.129	6.163
0.839	0.092	2	N-Benzylformamide	N-Benzylformamide;lvl2=3;lvl3=0					[M+H]+1	compound	-0.004488	0.00421	-0.2326	0.2102	0.819	0.8361	0.9431	0.9453	0.004488	0.008698	0.2326	0.4507	0.819	0.6582	0.9431	0.8842		80654									136.1	16.27	1	1			6.823	6.882	6.806	6.847	6.892	6.855	6.848
0.944	0.999	2	SM d18:1_24:4	SM d18:1_24:4;lvl2=1;lvl3=0					[M+FA-H]-	lipid	0.03865	0.2211	0.2283	1.259	0.8223	0.2262	0.9451	0.5849	-0.03865	0.1825	-0.2283	1.078	0.8223	0.2971	0.9451	0.6133							Sphingolipids	Sphingomyelins	SM		851.6	117.6	-1	0			5.295	5.736	5.656	5.554	5.336	5.353	5.428
0.994	0.998	2	PC 18:4_22:4	PC 18:4_22:4;lvl2=1;lvl3=0	PC(18:4(6Z,9Z,12Z,15Z)/22:4(7Z,10Z,13Z,16Z))	C48H80NO8P			[M+H]+	lipid	0.01042	0.02358	0.2283	0.498	0.8223	0.6253	0.9451	0.8631	-0.01042	0.01316	-0.2283	0.2885	0.8223	0.7767	0.9451	0.9326		52922937					Glycerophospholipids	Glycerophosphocholines	PC		830.6	115.5	1	1			7.186	7.308	7.391	7.253	7.429	7.285	7.428
0.977	0.993	2	SM d18:2_16:1	SM d18:2_16:1;lvl2=2;lvl3=0					[M+FA-H]-	lipid	-0.01846	0.0668	-0.227	0.7915	0.8233	0.4402	0.9453	0.7377	0.01846	0.08526	0.227	1.048	0.8233	0.31	0.9453	0.6325							Sphingolipids	Sphingomyelins	SM		743.5	112.5	-1	0			5.077	4.974	5.132	5.002	5.131	5.105	4.789
0.813	0.508	2	1,2,3,4-Tetramethyl-1,3-cyclopentadiene	1,2,3,4-Tetramethyl-1,3-cyclopentadiene;lvl2=1;lvl3=0		C9H14			[M+H]+1	compound	-0.007742	0.001875	-0.2261	0.05278	0.824	0.9586	0.9453	0.9848	0.007742	0.009618	0.2261	0.2809	0.824	0.7824	0.9453	0.9326	1,2,3,4-Tetramethyl-1,3-cyclopentadiene			40.57						122.1	123.1	40.57	1	1			7.616	7.64	7.659	7.705	7.702	7.712	7.695
0.908	1	2	S1P d18:0	S1P d18:0;lvl2=1;lvl3=0					[M+H]+	lipid	-0.01692	-0.01345	-0.2208	-0.1692	0.828	0.8677	0.9485	0.954	0.01692	0.003464	0.2208	0.04522	0.828	0.9645	0.9485	0.9823											382.3	104.4	1	1			7.652	7.647	7.506	7.597	7.484	7.363	7.498
1	1	2	Plasmanyl-PC O-20:0_20:5	Plasmanyl-PC O-20:0_20:5;lvl2=1;lvl3=0					[M+H]+	lipid	0.01703	-0.008537	0.2204	-0.1064	0.8284	0.9166	0.9485	0.9734	-0.01703	-0.02557	-0.2204	-0.3308	0.8284	0.7451	0.9485	0.9144											822.6	120.6	1	1			7.346	7.284	7.365	7.178	7.232	7.39	7.327
0.566	1	2	LysoPS 18:1	LysoPS 18:1;lvl2=1;lvl3=0	PS(18:1(9Z)/0:0)	C24H46NO9P			[M-H]-	lipid	-0.02046	-0.16	-0.214	-1.612	0.8332	0.1264	0.9506	0.4319	0.02046	-0.1395	0.214	-1.459	0.8332	0.1639	0.9506	0.4909		9547099					Glycerophospholipids	Glycerophosphoserines	LPS		522.3	142.2	-1	0			5.908	5.284	5.314	5.699	5.516	5.846	5.72
1	0.1	2	Linoleic acid	Linoleic acid;lvl2=7;lvl3=0					[M+H]+1	compound	-0.00869	0.1236	-0.2124	2.912	0.8344	0.01019	0.9506	0.1346	0.00869	0.1323	0.2124	3.234	0.8344	0.00519	0.9506	0.1503		5280450					Fatty Acyls	Fatty acids	Unsaturated FA		281.2	109.9	1	1			6.278	6.439	6.406	6.397	6.477	6.262	6.18
0.95	0.098	2	Guanosine	Guanosine;lvl2=1;lvl3=0					[M+Na]+1	compound	-0.02508	-0.07356	-0.2124	-0.6004	0.8345	0.5566	0.9506	0.8155	0.02508	-0.04849	0.2124	-0.4107	0.8345	0.6868	0.9506	0.8937		135398635					Nucleic acids	Purines	Purine ribonucleosides		306.1	15.22	1	1			6.076	6.067	6.472	6.034	6.234	5.911	6.192
1	1	2	A0A1D5PNT8	A0A1D5PNT8;lvl2=1;lvl3=0	VPS10 domain-containing protein	C48H85N15O18	A0A1D5PNT8	VILTGDVSGGSR	[M+H2]+2	protein	-0.01754	-0.0166	-0.2115	-0.1929	0.8352	0.8495	0.9506	0.9494	0.01754	0.0009391	0.2115	0.01133	0.8352	0.9911	0.9506	0.9927					CHICK						580.8	55.14	2	1	tr|A0A3Q2UA88|A0A3Q2UA88_CHICK	SORT1	5.129	4.718	4.964	4.764	5.133	4.689	4.785
0.9986	1	2	FIBA	FIBA;lvl2=5;lvl3=0	Fibrinogen alpha chain	C38H68N10O11	P14448	IRPLETL	[M+H2]+2	protein	0.01842	0.2102	0.2113	2.322	0.8353	0.03372	0.9506	0.2336	-0.01842	0.1917	-0.2113	2.199	0.8353	0.04294	0.9506	0.3184					CHICK						421.3	61.57	2	1	tr|F1NKL4|F1NKL4_CHICK, tr|F1P4V1|F1P4V1_CHICK	FGA	6.232	6.52	5.74	6.18	6.283	5.829	6.118
1	1	2	A0A1D5NX25	A0A1D5NX25;lvl2=2;lvl3=0	Uncharacterized protein	C67H106N16O23	A0A1D5NX25	IFVGGLNPEATEEK	[M+H2]+2	protein	0.01787	-0.05952	0.21	-0.6739	0.8363	0.51	0.9506	0.786	-0.01787	-0.07739	-0.21	-0.9094	0.8363	0.3767	0.9506	0.6915					CHICK						752.4	67.06	2	1	tr|A0A3Q3ADU5|A0A3Q3ADU5_CHICK, tr|F1NIB4|F1NIB4_CHICK	HNRNPAB	5.455	5.401	5.505	5.326	5.046	5.207	5.482
1	1	2	A0A3Q2U474	A0A3Q2U474;lvl2=1;lvl3=0	Ig-like domain-containing protein	C56H91N17O18	A0A3Q2U474	GLEFVAGIGNTGR	[M+H2]+2	protein	-0.03232	-0.3544	-0.2087	-2.205	0.8373	0.04246	0.9506	0.2648	0.03232	-0.3221	0.2087	-2.079	0.8373	0.05404	0.9506	0.3353					CHICK						645.8	70.54	2	1			6.763	6.724	6.148	6.725	6.123	6.822	6.781
0.9937	0.9992	2	F1P593	F1P593;lvl2=1;lvl3=0	Heat shock 27 kDa protein	C45H80N14O17	F1P593	QLSSGISEIR	[M+H2]+2	protein	-0.02781	0.07514	-0.2079	0.5415	0.8379	0.5956	0.9506	0.8441	0.02781	0.1029	0.2079	0.7699	0.8379	0.4526	0.9506	0.7553					CHICK						545.3	56.54	2	1		HSPB1	5.543	5.586	5.593	5.583	5.959	5.551	5.496
0.9	0.824	2	Ethyl palmitoleate	Ethyl palmitoleate;lvl2=3;lvl3=0					[M+H-H2O]+1	compound	0.01039	0.0719	0.2079	1.387	0.838	0.1845	0.9506	0.5368	-0.01039	0.06152	-0.2079	1.231	0.838	0.236	0.9506	0.5683											265.3	109.4	1	1			6.103	5.967	6.043	6.033	6.223	6.076	6.079
0.781	0.989	2	PE 18:2_18:0	PE 18:2_18:0;lvl2=1;lvl3=0					[M+H]+	lipid	-0.02571	0.006392	-0.2077	0.04977	0.8381	0.9609	0.9506	0.9848	0.02571	0.0321	0.2077	0.2594	0.8381	0.7987	0.9506	0.9332							Glycerophospholipids	Glycerophosphoethanolamines	PE		744.6	120.5	1	1			7.674	7.82	8.121	7.895	7.794	8.093	7.867
0.863	0.538	2	Citroflex A-4	Citroflex A-4;lvl2=1;lvl3=0					[M+H]+1	compound	-0.004718	-0.001221	-0.2048	-0.05108	0.8403	0.9599	0.9523	0.9848	0.004718	0.003497	0.2048	0.1518	0.8403	0.8812	0.9523	0.9534											403.2	107.7	1	1			5.697	5.694	5.704	5.68	5.704	5.721	5.758
1	1	2	PUR2	PUR2;lvl2=1;lvl3=0	Trifunctional purine biosynthetic protein adenosine-3	C71H115N17O17	P21872	ILNIHPSLLPSFK	[M+H3]+3	protein	-0.01298	0.1592	-0.2036	2.406	0.8412	0.02857	0.9525	0.212	0.01298	0.1722	0.2036	2.701	0.8412	0.01575	0.9525	0.2038					CHICK						493.6	77.39	3	1	tr|A0A547|A0A547_CHICK	GART	5.731	5.946	5.921	5.72	6.014	5.919	5.581
0.979	0.989	2	LysoPC 17:2	LysoPC 17:2;lvl2=1;lvl3=0	PC(17:2(9Z,12Z)/0:0)	C25H48NO7P			[M+H]+	lipid	0.02045	0.2611	0.2009	2.472	0.8433	0.02505	0.9539	0.1968	-0.02045	0.2407	-0.2009	2.364	0.8433	0.03104	0.9539	0.2831		52924043					Glycerophospholipids	Glycerophosphocholines	LPC		506.3	104.5	1	1			5.985	6.076	5.842	6.106	6.132	5.561	5.788
0.9917	0.9987	2	A0A3Q2TX54	A0A3Q2TX54;lvl2=1;lvl3=0	Ig-like domain-containing protein	C44H72N12O13	A0A3Q2TX54	GLEYVAGIR	[M+H2]+2	protein	0.01139	0.02665	0.1988	0.4483	0.8449	0.6599	0.9539	0.8867	-0.01139	0.01527	-0.1988	0.2665	0.8449	0.7933	0.9539	0.9329					CHICK						489.3	62.73	2	1	tr|A0A3Q2U8X8|A0A3Q2U8X8_CHICK		7.494	7.508	7.478	7.529	7.521	7.281	7.356
0.9957	0.9988	2	A0A1D5PIN2	A0A1D5PIN2;lvl2=1;lvl3=0	RING-type domain-containing protein	C108H166N36O34	A0A1D5PIN2	YPHLAAAPHGAPGGSAAAATGGAAGSAPR	[M+H3]+3	protein	-0.02887	0.1988	-0.1981	1.314	0.8455	0.2073	0.9539	0.5648	0.02887	0.2277	0.1981	1.562	0.8455	0.1379	0.9539	0.465					CHICK						838.1	91.31	3	1		ZNRF2	5.351	5.588	5.681	5.974	5.917	5.638	5.338
0.9931	0.9988	2	TSP2	TSP2;lvl2=3;lvl3=0	Thrombospondin-2	C58H93N15O19	P35440	GSQPYGVGLEVAK	[M+H2]+2	protein	-0.0151	-0.07036	-0.1978	-0.8885	0.8457	0.3874	0.9539	0.7191	0.0151	-0.05527	0.1978	-0.7242	0.8457	0.4794	0.9539	0.769					CHICK						652.8	62.17	2	1	tr|A0A3Q2UF62|A0A3Q2UF62_CHICK, tr|E1C3P2|E1C3P2_CHICK	THBS2	5.741	5.936	6.003	5.885	5.831	5.903	5.694
0.983	0.929	2	a-Tocopherol	a-Tocopherol;lvl2=1;lvl3=0					[M+H]+1	compound	0.0251	0.201	0.1943	1.5	0.8484	0.1532	0.9552	0.4864	-0.0251	0.1759	-0.1943	1.362	0.8484	0.1921	0.9552	0.5213		2116									431.4	114.2	1	1			6.452	6.42	6.618	6.649	6.61	6.122	6.287
0.814	1	2	PC 16:1_22:6	PC 16:1_22:6;lvl2=1;lvl3=0	PC(16:1(9Z)/22:6(4Z,7Z,10Z,13Z,16Z,19Z))	C46H78NO8P			[M+H]+	lipid	0.006402	0.05059	0.1938	1.476	0.8488	0.1595	0.9552	0.4905	-0.006402	0.04419	-0.1938	1.338	0.8488	0.1998	0.9552	0.5281		24778773					Glycerophospholipids	Glycerophosphocholines	PC		804.6	115.2	1	1			7.525	7.588	7.533	7.527	7.579	7.525	7.456
		3	FA 24:3	FA 24:3;lvl2=0;lvl3=1		C24H42O2			[M-H]-	lipid	-0.01165	-0.01939	-0.1925	-0.3086	0.8498	0.7616	0.9552	0.9224	0.01165	-0.007736	0.1925	-0.1278	0.8498	0.8999	0.9552	0.9599							FA	VLCFA	VLC-PUFA		361.3	114.1	-1	0			5.05	5.014	5.019	5.125	5.146	4.92	4.993
0.994	0.1	2	4-Picoline	4-Picoline;lvl2=1;lvl3=0					[M+H]+1	compound	0.01042	0.03735	0.1922	0.6641	0.85	0.5161	0.9552	0.7898	-0.01042	0.02694	-0.1922	0.497	0.85	0.626	0.9552	0.865		7963									94.07	122.4	1	1			6.95	6.957	7.004	7.285	7.186	7.137	6.999
0.964	0.991	2	LysoPC 24:4	LysoPC 24:4;lvl2=1;lvl3=0					[M+H]+	lipid	-0.01451	0.1154	-0.1865	1.429	0.8544	0.1723	0.9575	0.5134	0.01451	0.1299	0.1865	1.669	0.8544	0.1145	0.9575	0.4386							Glycerophospholipids	Glycerophosphocholines	LPC		600.4	108.1	1	1			5.752	5.821	5.852	5.774	5.978	5.58	5.693
0.978	0.999	2	SM d18:0_24:4	SM d18:0_24:4;lvl2=2;lvl3=0					[M+FA-H]-	lipid	-0.02611	0.09295	-0.185	0.6345	0.8556	0.5347	0.9575	0.7998	0.02611	0.1191	0.185	0.8434	0.8556	0.4115	0.9575	0.7209							Sphingolipids	Sphingomyelins	SM		853.6	119.2	-1	0			5.994	6.162	6.334	6.169	6.023	6.114	6.007
0.964	0.906	2	Dibutyl sebacate	Dibutyl sebacate;lvl2=1;lvl3=0	Dibutyl decanedioate	C18H34O4			[M+H]+1	compound	0.001576	0.007499	0.1832	0.8396	0.857	0.4135	0.9575	0.736	-0.001576	0.005922	-0.1832	0.6881	0.857	0.5012	0.9575	0.7799	Dibutyl sebacate	7986	C18H34O4	152.3			Fatty Acyls	Fatty esters	Wax diesters	314.2	315.3	152.3	1	1			8.47	8.465	8.445	8.445	8.456	8.462	8.456
0.577	1	2	LysoPC 18:3	LysoPC 18:3;lvl2=2;lvl3=0	PC(18:3(9Z,12Z,15Z)/0:0)	C26H48NO7P			[M+H]+	lipid	-0.008128	0.07124	-0.1828	1.544	0.8572	0.1421	0.9575	0.4643	0.008128	0.07937	0.1828	1.785	0.8572	0.09316	0.9575	0.4012		24779469					Glycerophospholipids	Glycerophosphocholines	LPC		518.3	104	1	1			6.521	6.609	6.392	6.612	6.658	6.468	6.404
0.9994	1	2	PGAM1	PGAM1;lvl2=6;lvl3=0	Phosphoglycerate mutase 1	C100H167N27O29S1	Q5ZLN1	NLKPIKPMQFLGDEETVRK	[M+H4]+4	protein	-0.01167	0.01734	-0.1827	0.2616	0.8573	0.797	0.9575	0.9337	0.01167	0.02901	0.1827	0.4542	0.8573	0.6558	0.9575	0.8831					CHICK						561.6	64.02	4	1		PGAM1	5.864	5.64	5.923	5.817	5.847	5.638	5.828
0.9921	0.999	2	R4GMH5	R4GMH5;lvl2=3;lvl3=0	Plasminogen	C54H78N14O13	R4GMH5	YFTPLTHPR	[M+H3]+3	protein	0.0134	0.08039	0.1822	1.053	0.8577	0.3078	0.9575	0.6556	-0.0134	0.06699	-0.1822	0.9109	0.8577	0.3759	0.9575	0.6914					CHICK						377.9	53.59	3	1		LOC428593	5.9	5.844	5.701	5.962	5.847	5.549	5.729
0.954	0.993	2	LysoPC 17:0	LysoPC 17:0;lvl2=1;lvl3=0	PC(17:0/0:0)	C25H52NO7P			[M+H]+	lipid	-0.01187	0.1882	-0.1814	2.773	0.8583	0.01358	0.9575	0.1462	0.01187	0.2001	0.1814	3.059	0.8583	0.007497	0.9575	0.1572		24779463					Glycerophospholipids	Glycerophosphocholines	LPC		510.4	106.8	1	1			7.411	7.613	7.519	7.523	7.691	7.42	7.193
0.968	1	2	PE 18:3_18:3	PE 18:3_18:3;lvl2=1;lvl3=0	PE(18:3(6Z,9Z,12Z)/18:3(6Z,9Z,12Z))	C41H70NO8P			[M+H]+	lipid	-0.01228	-0.2224	-0.18	-3.141	0.8594	0.006307	0.9575	0.109	0.01228	-0.2102	0.18	-3.08	0.8594	0.007173	0.9575	0.1556		52924394					Glycerophospholipids	Glycerophosphoethanolamines	PE		736.5	114.8	1	1			6.468	5.978	6.269	6.285	6.139	6.418	6.389
0.981	0.099	2	Stearic Acid	Stearic Acid;lvl2=1;lvl3=0					[M-H]-1	compound	-0.006052	0.04407	-0.1797	1.261	0.8596	0.2253	0.9575	0.5841	0.006052	0.05013	0.1797	1.489	0.8596	0.156	0.9575	0.4826		5281					Fatty Acyls	Fatty acids	Saturated FA		283.3	107.4	-1	0			5.566	5.491	5.504	5.586	5.52	5.54	5.551
0.994	0.998	2	PC 13:0_24:4	PC 13:0_24:4;lvl2=1;lvl3=0					[M+H]+	lipid	0.01182	0.1917	0.178	2.782	0.8609	0.01334	0.9575	0.1462	-0.01182	0.1798	-0.178	2.709	0.8609	0.0155	0.9575	0.2027							Glycerophospholipids	Glycerophosphocholines	PC		796.6	118.1	1	1			6.62	7.098	6.666	6.897	6.801	6.73	6.625
1	1	2	FMOD	FMOD;lvl2=1;lvl3=0	Fibromodulin	C68H111N19O20	P51887	SLILADLSYNHLR	[M+H3]+3	protein	-0.0162	-0.03678	-0.1775	-0.3884	0.8613	0.7029	0.9575	0.9083	0.0162	-0.02058	0.1775	-0.2255	0.8613	0.8244	0.9575	0.9431					CHICK						505.6	73.83	3	1	tr|A0A1D5NTY7|A0A1D5NTY7_CHICK	FMOD	6.08	6.164	5.976	5.873	6.012	5.681	6.105
0.947	0.995	2	PE 17:0_22:6	PE 17:0_22:6;lvl2=1;lvl3=0	PE(22:6(4Z,7Z,10Z,13Z,16Z,19Z)/17:0)	C44H76NO8P			[M+H]+	lipid	-0.01906	-0.03039	-0.1774	-0.2725	0.8614	0.7887	0.9575	0.9316	0.01906	-0.01132	0.1774	-0.1054	0.8614	0.9174	0.9575	0.9709		52924840					Glycerophospholipids	Glycerophosphoethanolamines	PE		778.5	117.7	1	1			6.415	5.822	5.849	6.208	6.081	5.838	6.08
1	0.1	2	Taurodeoxycholic Acid	Taurodeoxycholic Acid;lvl2=3;lvl3=0	Taurodeoxycholic acid	C26H45NO6S			[M+H-H2O]+1	compound	0.01499	0.1463	0.1753	1.648	0.863	0.1188	0.9584	0.4209	-0.01499	0.1313	-0.1753	1.535	0.863	0.1443	0.9584	0.4705	Taurodeoxycholic Acid	2733768	C26H45NO6S	104.3			Sterol Lipids	Bile acids	C24 bile acids	499.3	482.3	104.3	1	1			7.252	7.638	6.959	7.297	7.502	7.363	7.196
0.758	0.996	2	PC 11:0_18:1	PC 11:0_18:1;lvl2=1;lvl3=0					[M+H]+	lipid	-0.02786	-0.341	-0.171	-2.017	0.8663	0.06075	0.9606	0.3143	0.02786	-0.3132	0.171	-1.923	0.8663	0.07252	0.9606	0.371							Glycerophospholipids	Glycerophosphocholines	PC		690.5	117.6	1	1			6.907	5.726	6.446	6.16	6.507	6.671	6.752
0.9995	1	2	A0A1D5P5L2	A0A1D5P5L2;lvl2=23;lvl3=0	Uncharacterized protein	C56H87N15O12S1	A0A1D5P5L2	WHLLNMGVPK	[M+H3]+3	protein	-0.00748	-0.1279	-0.1707	-2.814	0.8666	0.01247	0.9606	0.1456	0.00748	-0.1205	0.1707	-2.75	0.8666	0.01424	0.9606	0.1946					CHICK						398.9	68.78	3	1		F5	5.931	5.667	5.691	5.914	5.769	5.856	5.817
0.993	0.998	2	SM d18:1_16:1	SM d18:1_16:1;lvl2=2;lvl3=0					[M+FA-H]-	lipid	0.01083	0.01501	0.1687	0.2254	0.8681	0.8245	0.9611	0.9423	-0.01083	0.004182	-0.1687	0.06517	0.8681	0.9488	0.9611	0.9802							Sphingolipids	Sphingomyelins	SM		745.5	115.4	-1	0			6.535	6.338	6.426	6.377	6.437	6.42	6.298
0.9993	0.9955	2	E1BXI3	E1BXI3;lvl2=1;lvl3=0	Uncharacterized protein	C54H96N14O16	E1BXI3	LSNLALVKPDK	[M+H3]+3	protein	0.04363	0.207	0.168	0.7681	0.8687	0.4536	0.9611	0.7414	-0.04363	0.1633	-0.168	0.629	0.8687	0.5382	0.9611	0.8					CHICK						399.9	56.43	3	1		PDCD5	5.048	5.275	5.209	4.721	5.135	4.857	5.506
		3	FA 17:1	FA 17:1;lvl2=0;lvl3=1		C17H32O2			[M-H]-	lipid	0.01306	0.04224	0.1661	0.5177	0.8701	0.6118	0.9619	0.8531	-0.01306	0.02917	-0.1661	0.3711	0.8701	0.7155	0.9619	0.9063		5312440					FA	LCFA	LC-MUFA		267.2	110.7	-1	0			5.378	5.398	4.906	5.111	5.174	5.288	5.349
0.9999	1	2	F1NPG2	F1NPG2;lvl2=1;lvl3=0	Isocitrate dehydrogenase [NADP]	C68H114N18O15	F1NPG2	LVSGWVKPIVIGR	[M+H3]+3	protein	-0.01387	0.2013	-0.1636	2.288	0.8721	0.03611	0.9626	0.2415	0.01387	0.2151	0.1636	2.538	0.8721	0.02195	0.9626	0.2362					CHICK						475.3	71.51	3	1		IDH1	5.892	5.934	6.014	5.974	6.337	5.976	5.843
		3	Aluminium.3	Aluminium.3;lvl2=0;lvl3=1		Al+++			[M+C10H14N2O8]+1	inorganic	-0.005586	-0.04343	-0.1633	-1.224	0.8723	0.2388	0.9626	0.5898	0.005586	-0.03784	0.1633	-1.106	0.8723	0.2849	0.9626	0.6058		104727					Cation	Basic Metal			317.1	36.34	1	1			7.923	7.788	7.886	7.845	7.844	7.994	7.939
0.9976	0.9995	2	A0A3Q2TWQ7	A0A3Q2TWQ7;lvl2=8;lvl3=0	VWFD domain-containing protein	C35H58N10O9	A0A3Q2TWQ7	AAFVTVR	[M+H2]+2	protein	-0.01881	-0.129	-0.1616	-1.068	0.8737	0.3014	0.9629	0.6488	0.01881	-0.1102	0.1616	-0.9466	0.8737	0.3579	0.9629	0.6774					CHICK						382.2	51.72	2	1			7.244	6.646	6.777	6.688	6.698	6.714	7.058
0.953	1	2	LysoPE 20:3	LysoPE 20:3;lvl2=2;lvl3=0	PE(20:3(8Z,11Z,14Z)/0:0)	C25H46NO7P			[M-H]-	lipid	-0.01265	-0.01324	-0.1608	-0.1621	0.8742	0.8732	0.9629	0.9566	0.01265	-0.0005822	0.1608	-0.0074	0.8742	0.9942	0.9629	0.9942		52925141					Glycerophospholipids	Glycerophosphoethanolamines	LPE		502.3	105.9	-1	0			6.453	6.181	6.184	6.33	6.35	6.361	6.501
0.947	1	2	PE 17:1_17:0	PE 17:1_17:0;lvl2=1;lvl3=0					[M+H]+	lipid	0.02359	-0.1287	0.1593	-0.8376	0.8754	0.4146	0.9631	0.736	-0.02359	-0.1523	-0.1593	-1.029	0.8754	0.319	0.9631	0.6387							Glycerophospholipids	Glycerophosphoethanolamines	PE		718.5	119.6	1	1			7.431	6.628	7.319	7.08	7.199	7.421	7.506
0.999	0.9998	2	A0A1D5P6F4	A0A1D5P6F4;lvl2=30;lvl3=0	Uncharacterized protein	C57H93N15O15	A0A1D5P6F4	VNGIVVDLPFR	[M+H3]+3	protein	-0.02093	-0.1747	-0.1575	-1.266	0.8768	0.2235	0.9631	0.5817	0.02093	-0.1538	0.1575	-1.157	0.8768	0.2643	0.9631	0.5887					CHICK						410.2	80.66	3	1		LOC429249	6.728	6.05	6.276	6.14	6.093	6.12	6.491
0.742	0.917	2	Plasmenyl-PE P-18:1_18:2	Plasmenyl-PE P-18:1_18:2;lvl2=1;lvl3=0					[M+H]+	lipid	-0.009668	-0.07091	-0.1569	-1.109	0.8773	0.2838	0.9631	0.6344	0.009668	-0.06124	0.1569	-0.994	0.8773	0.335	0.9631	0.6551											726.5	119.2	1	1			6.763	6.726	6.873	6.756	6.685	6.955	6.646
0.9997	0.9997	2	RBPS2	RBPS2;lvl2=1;lvl3=0	RNA-binding protein with multiple splicing 2	C53H81N15O18	Q9W6I1	FDPENPQTLR	[M+H2]+2	protein	0.01695	0.1039	0.1534	0.9053	0.88	0.3788	0.9631	0.713	-0.01695	0.08691	-0.1534	0.7861	0.88	0.4433	0.9631	0.7456					CHICK						608.8	59.29	2	1		RBPMS2	5.696	5.791	5.975	6.123	5.711	5.387	5.658
0.9995	1	2	A0A1D5NXB3	A0A1D5NXB3;lvl2=1;lvl3=0	Uncharacterized protein	C34H59N11O14	A0A1D5NXB3	TAAEDAIR	[M+H2]+2	protein	0.008149	-0.02244	0.1514	-0.4017	0.8816	0.6932	0.9631	0.9044	-0.008149	-0.03059	-0.1514	-0.5683	0.8816	0.5777	0.9631	0.8285					CHICK						423.7	43.57	2	1	tr|A0A1D5P2P2|A0A1D5P2P2_CHICK	LOC100859276	6.319	6.443	6.495	6.165	6.328	6.465	6.427
0.995	0.9994	2	BIP	BIP;lvl2=9;lvl3=0	Endoplasmic reticulum chaperone BiP	C61H105N17O24	Q90593	SDIDEIVLVGGSTR	[M+H3]+3	protein	-0.009668	0.08425	-0.1509	1.267	0.8819	0.2232	0.9631	0.5817	0.009668	0.09392	0.1509	1.466	0.8819	0.162	0.9631	0.4909					CHICK						487.6	73.4	3	1		HSPA5	5.663	5.741	5.82	5.649	5.783	5.443	5.718
0.976	1	2	LysoPE 22:6	LysoPE 22:6;lvl2=1;lvl3=0	PE(22:6(4Z,7Z,10Z,13Z,16Z,19Z)/0:0)	C27H44NO7P			[M+H]+	lipid	0.005679	0.1271	0.1506	3.247	0.8822	0.005048	0.9631	0.09775	-0.005679	0.1214	-0.1506	3.219	0.8822	0.005355	0.9631	0.1512		52925132					Glycerophospholipids	Glycerophosphoethanolamines	LPE		526.3	105	1	1			7.513	7.744	7.706	7.645	7.748	7.585	7.598
0.994	0.921	2	Triisobutyl phosphate	Triisobutyl phosphate;lvl2=1;lvl3=0					[M+Na]+1	compound	-0.01045	0.039	-0.1499	0.5388	0.8827	0.5974	0.9631	0.8448	0.01045	0.04945	0.1499	0.709	0.8827	0.4885	0.9631	0.7764		31355									289.2	109.1	1	1			5.365	5.331	5.282	5.286	5.311	5.376	5.477
0.9972	0.9998	2	A0A3Q2TVA9	A0A3Q2TVA9;lvl2=17;lvl3=0	Peptidase S1 domain-containing protein	C93H147N27O26	A0A3Q2TVA9	RFQVLLGAHSLTEPEPHK	[M+H5]+5	protein	-0.01106	-0.0218	-0.1491	-0.2831	0.8833	0.7807	0.9631	0.9308	0.01106	-0.01074	0.1491	-0.1447	0.8833	0.8867	0.9631	0.9535					CHICK						412.6	61.59	5	1	tr|A0A1D5NTE9|A0A1D5NTE9_CHICK, tr|A0A3Q2U7P5|A0A3Q2U7P5_CHICK	CFD	6.252	6.005	6.06	6.116	6.112	5.904	5.974
0.864	0.798	2	3,4-Dimethylbenzoic acid	3,4-Dimethylbenzoic acid;lvl2=1;lvl3=0					[M+H]+1	compound	-0.002916	-0.03158	-0.1489	-1.554	0.8835	0.1398	0.9631	0.4629	0.002916	-0.02866	0.1489	-1.463	0.8835	0.1627	0.9631	0.4909		12073					Benzenoids	Benzoic acids	Benzoic acids		151.1	88.35	1	1			7.134	7.138	7.137	7.191	7.177	7.26	7.191
0.997	1	2	Plasmenyl-PC P-20:0_22:4	Plasmenyl-PC P-20:0_22:4;lvl2=1;lvl3=0					[M+H]+	lipid	0.01589	-0.06679	0.1488	-0.6027	0.8836	0.5551	0.9631	0.8155	-0.01589	-0.08268	-0.1488	-0.7743	0.8836	0.45	0.9631	0.7538											850.7	121.1	1	1			6.105	5.873	6.115	5.869	5.786	6.124	6.052
0.694	0.813	2	Plasmenyl-PE P-18:0_22:6	Plasmenyl-PE P-18:0_22:6;lvl2=2;lvl3=0					[M-H]-	lipid	-0.01534	0.1025	-0.147	0.9464	0.885	0.358	0.9631	0.6944	0.01534	0.1179	0.147	1.129	0.885	0.2755	0.9631	0.6001											774.5	119.3	-1	0			5.814	6.253	6.212	5.909	5.785	6.09	5.889
0.725	0.763	2	PC 19:0_20:3	PC 19:0_20:3;lvl2=1;lvl3=0	PC(19:0/20:3(8Z,11Z,14Z))	C47H88NO8P			[M+FA-H]-	lipid	-0.01178	0.1021	-0.1446	1.207	0.8868	0.2449	0.9631	0.5921	0.01178	0.1139	0.1446	1.397	0.8868	0.1814	0.9631	0.5059		52922973					Glycerophospholipids	Glycerophosphocholines	PC		870.6	120.2	-1	0			5.153	5.712	5.759	5.41	5.652	5.518	5.368
1	1	2	Q9DDD4	Q9DDD4;lvl2=3;lvl3=0	Tetranectin	C51H80N14O15S1	Q9DDD4	WVDMTGSPIR	[M+H2]+2	protein	0.009021	-0.04725	0.1444	-0.7288	0.887	0.4767	0.9631	0.7612	-0.009021	-0.05627	-0.1444	-0.9007	0.887	0.3811	0.9631	0.6948					CHICK						581.3	66.36	2	1		CLEC3B	6.397	6.36	6.304	6.181	6.059	6.186	6.459
1	1	2	Plasmanyl-PC O-20:0_22:5	Plasmanyl-PC O-20:0_22:5;lvl2=1;lvl3=0					[M+H]+	lipid	0.01509	-0.06769	0.1427	-0.6166	0.8883	0.5462	0.9631	0.8099	-0.01509	-0.08279	-0.1427	-0.7825	0.8883	0.4453	0.9631	0.7473											850.7	121.5	1	1			6.097	5.865	6.098	5.86	5.776	6.114	6.042
0.9998	0.9999	2	A0A3Q2TW17	A0A3Q2TW17;lvl2=1;lvl3=0	Kindlin_2_N domain-containing protein	C48H83N15O18	A0A3Q2TW17	TLDALGVGADAR	[M+H2]+2	protein	0.03761	0.1747	0.1419	0.6352	0.8889	0.5343	0.9631	0.7998	-0.03761	0.1371	-0.1419	0.5173	0.8889	0.612	0.9631	0.8544					CHICK						579.8	62.05	2	1			5.822	6.023	6.06	5.305	5.565	5.203	6.28
0.981	0.099	2	1-Methylguanine	1-Methylguanine;lvl2=1;lvl3=0	1-Methylguanine	C6H7N5O			[M+H]+1	compound	0.007019	0.1282	0.1413	2.488	0.8894	0.02426	0.9631	0.1941	-0.007019	0.1212	-0.1413	2.44	0.8894	0.02668	0.9631	0.2667	1-Methylguanine	70315	C6H7N5O	10.15			Nucleic acids	Purines	Hypoxanthines	165.1	166.1	10.15	1	1			6.508	6.497	6.395	6.43	6.469	6.221	6.346
0.774	0.846	2	Plasmenyl-PE P-18:1_22:6	Plasmenyl-PE P-18:1_22:6;lvl2=1;lvl3=0					[M-H]-	lipid	-0.01226	0.04053	-0.1412	0.4499	0.8894	0.6588	0.9631	0.8867	0.01226	0.0528	0.1412	0.6082	0.8894	0.5516	0.9631	0.8073											772.5	117.6	-1	0			4.918	4.865	5.102	4.947	5.063	5.08	4.919
1	1	2	Q5F3C9	Q5F3C9;lvl2=2;lvl3=0	SH3 domain-binding glutamic acid-rich-like protein	C84H129N21O26	Q5F3C9	ENNAVYAFLGLTAPPGSK	[M+H3]+3	protein	0.01834	0.2192	0.1405	1.618	0.89	0.1253	0.9631	0.4319	-0.01834	0.2009	-0.1405	1.538	0.89	0.1436	0.9631	0.4699					CHICK						617	85.74	3	1		SH3BGRL	5.588	5.89	5.742	5.28	5.608	5.542	5.918
0.758	0.96	2	DG 16:0_18:3	DG 16:0_18:3;lvl2=1;lvl3=0	DG(16:0/18:3(9Z,12Z,15Z)/0:0)[iso2]	C37H66O5			[M+NH4]+	lipid	0.009854	0.2439	0.1402	3.345	0.8902	0.004109	0.9631	0.09427	-0.009854	0.2341	-0.1402	3.331	0.8902	0.004231	0.9631	0.147		9543700					Glycerolipids	Diradylglycerols	DAG		608.5	119.7	1	1			6.239	6.563	6.35	6.345	6.436	6.335	6.132
1	1	2	Plasmenyl-PC P-20:0_18:3	Plasmenyl-PC P-20:0_18:3;lvl2=1;lvl3=0					[M+H]+	lipid	-0.01129	-0.02877	-0.1371	-0.3367	0.8927	0.7407	0.9641	0.9193	0.01129	-0.01748	0.1371	-0.2123	0.8927	0.8346	0.9641	0.9484											796.6	120.7	1	1			7.486	7.224	7.491	7.113	7.33	7.438	7.446
0.825	0.091	2	2,5-di-tert-Butylhydroquinone	2,5-di-tert-Butylhydroquinone;lvl2=1;lvl3=0		C14H22O2			[M-H]-1	compound	-0.007242	-0.01904	-0.1348	-0.3417	0.8944	0.737	0.9641	0.9193	0.007242	-0.0118	0.1348	-0.2198	0.8944	0.8288	0.9641	0.9446	2,5-di-tert-Butylhydroquinone			101.5						222.2	221.2	101.5	-1	0			5.075	5.298	5.3	5.142	5.215	5.39	5.211
0.9999	1	2	A0A1D5PM19	A0A1D5PM19;lvl2=4;lvl3=0	Myosin-9	C65H108N20O24S1	A0A1D5PM19	NKHEAMITDLEER	[M+H3]+3	protein	-0.01717	0.2564	-0.1345	1.936	0.8946	0.07074	0.9641	0.3335	0.01717	0.2736	0.1345	2.144	0.8946	0.04778	0.9641	0.3243					CHICK						529.3	51.7	3	1	sp|P14105|MYH9_CHICK	MYH9	5.595	5.871	5.849	5.445	5.504	4.932	5.576
1	1	2	Plasmanyl-PC O-20:0_18:4	Plasmanyl-PC O-20:0_18:4;lvl2=1;lvl3=0					[M+H]+	lipid	-0.0102	-0.008015	-0.1344	-0.1018	0.8948	0.9202	0.9641	0.9739	0.0102	0.002184	0.1344	0.02878	0.8948	0.9774	0.9641	0.986											796.6	120.5	1	1			7.483	7.288	7.554	7.139	7.378	7.464	7.495
		3	FA 12:2	FA 12:2;lvl2=0;lvl3=1		C12H20O2			[M-H]-	lipid	0.008311	0.03151	0.1339	0.4892	0.8952	0.6313	0.9641	0.8684	-0.008311	0.0232	-0.1339	0.3738	0.8952	0.7135	0.9641	0.9063							FA	MCFA	MC-PUFA		195.1	103.6	-1	0			4.869	4.851	4.728	4.872	5.068	4.944	5.025
0.615	1	2	DG 18:2_18:2	DG 18:2_18:2;lvl2=1;lvl3=0					[M+NH4]+	lipid	-0.005002	0.1737	-0.1329	4.447	0.8959	0.0004053	0.9641	0.02474	0.005002	0.1787	0.1329	4.748	0.8959	0.0002182	0.9641	0.04423							Glycerolipids	Diradylglycerols	DAG		634.5	119.4	1	1			6.839	7.157	6.95	6.93	7.023	6.944	6.861
1	1	2	A0A1D5Q032	A0A1D5Q032;lvl2=1;lvl3=0	Adenylyl cyclase-associated protein	C64H98N20O19S2	A0A1D5Q032	HAEMVHAGFMTER	[M+H3]+3	protein	-0.02774	0.03139	-0.1305	0.1423	0.8978	0.8886	0.9647	0.9648	0.02774	0.05914	0.1305	0.2782	0.8978	0.7844	0.9647	0.9326					CHICK						505.9	52.87	3	1		CAP1	5.751	5.87	5.914	5.277	5.284	5.297	6.082
0.883	0.994	2	DG 16:1_18:2	DG 16:1_18:2;lvl2=1;lvl3=0	DG(16:1(9Z)/18:2(9Z,12Z)/0:0)[iso2]	C37H66O5			[M+NH4]+	lipid	0.009075	0.2428	0.1299	3.349	0.8983	0.00408	0.9647	0.09427	-0.009075	0.2337	-0.1299	3.345	0.8983	0.00411	0.9647	0.147		9543699					Glycerolipids	Diradylglycerols	DAG		608.5	119.2	1	1			6.241	6.569	6.352	6.346	6.437	6.333	6.139
0.715	0.997	2	SM d18:0_20:1	SM d18:0_20:1;lvl2=2;lvl3=0					[M+FA-H]-	lipid	-0.01827	0.003504	-0.1292	0.02387	0.8988	0.9812	0.9647	0.9933	0.01827	0.02177	0.1292	0.1539	0.8988	0.8796	0.9647	0.9533							Sphingolipids	Sphingomyelins	SM		803.6	120.6	-1	0			5.711	5.987	6.025	5.791	5.631	5.855	5.88
0.902	0.565	2	Diisodecyl phthalate	Diisodecyl phthalate;lvl2=1;lvl3=0					[M+H]+1	compound	0.003082	-0.0004041	0.127	-0.01605	0.9005	0.9874	0.9649	0.9933	-0.003082	-0.003486	-0.127	-0.1436	0.9005	0.8876	0.9649	0.9535		33599					Benzenoids	Benzoic acids	Benzoic acid esters		447.3	115.6	1	1			6.466	6.49	6.534	6.501	6.45	6.54	6.482
0.904	1	2	LysoPE 18:3	LysoPE 18:3;lvl2=2;lvl3=0	PE(18:3(6Z,9Z,12Z)/0:0)	C23H42NO7P			[M-H]-	lipid	-0.004992	0.02311	-0.1264	0.5639	0.901	0.5807	0.9649	0.8374	0.004992	0.0281	0.1264	0.7116	0.901	0.487	0.9649	0.7751		52925136					Glycerophospholipids	Glycerophosphoethanolamines	LPE		474.3	104	-1	0			6.083	6.166	6.131	6.07	6.204	6.156	5.98
0.805	1	2	PE 18:3_18:2	PE 18:3_18:2;lvl2=1;lvl3=0					[M+H]+	lipid	-0.009748	-0.1547	-0.1258	-1.924	0.9014	0.0723	0.9649	0.3356	0.009748	-0.145	0.1258	-1.871	0.9014	0.07974	0.9649	0.383							Glycerophospholipids	Glycerophosphoethanolamines	PE		738.5	116.4	1	1			7.55	7.017	7.378	7.262	7.375	7.555	7.416
		3	FA 20:5	FA 20:5;lvl2=0;lvl3=1		C20H30O2			[M-H]-	lipid	0.01145	-0.08972	0.1228	-0.9276	0.9038	0.3674	0.966	0.7011	-0.01145	-0.1012	-0.1228	-1.085	0.9038	0.2938	0.966	0.6117		446284					FA	LCFA	LC-PUFA		301.2	108.3	-1	0			5.197	5.291	5.189	5.301	5.096	5.279	5.162
0.933	0.678	2	2'-Deoxyadenosine	2'-Deoxyadenosine;lvl2=1;lvl3=0	Deoxyadenosine	C10H13N5O3			[M+H]+1	compound	0.01636	0.1163	0.1212	0.8303	0.9051	0.4186	0.966	0.736	-0.01636	0.09994	-0.1212	0.7404	0.9051	0.4698	0.966	0.7657	2'-Deoxyadenosine	13730	C10H13N5O3	9.065			Nucleic acids	Purines	Purine deoxyribonucleosides	251.1	252.1	9.065	1	1			5.618	5.543	6.053	5.397	5.733	5.692	5.692
0.502	1	2	CE 18:2	CE 18:2;lvl2=1;lvl3=0	18:2 Cholesterol ester	C45H76O2			[M+NH4]+	lipid	0.02216	-0.05487	0.1201	-0.2865	0.9059	0.7782	0.966	0.9295	-0.02216	-0.07703	-0.1201	-0.4174	0.9059	0.6819	0.966	0.8937		5287939					Sterol Lipids	Sterol esters	Chol. esters		666.6	126.6	1	1			6.141	6.566	6.764	6.379	6.591	5.999	6.848
1	1	2	A0A3Q2U5V5	A0A3Q2U5V5;lvl2=1;lvl3=0	Ig-like domain-containing protein	C52H94N16O20	A0A3Q2U5V5	SGSTATLTITGVR	[M+H2]+2	protein	0.02161	-0.002586	0.1196	-0.01379	0.9063	0.9892	0.966	0.9933	-0.02161	-0.0242	-0.1196	-0.1339	0.9063	0.8952	0.966	0.9575					CHICK						632.3	61.03	2	1	tr|A0A3Q2U775|A0A3Q2U775_CHICK, tr|A0A3Q2U8E0|A0A3Q2U8E0_CHICK		5.636	5.899	4.806	5.486	5.246	5.46	5.67
0.917	0.83	2	?-L-Glutamyl-L-glutamic acid	?-L-Glutamyl-L-glutamic acid;lvl2=1;lvl3=0		C10H16N2O7			[M+H]+1	compound	0.004787	0.01639	0.1187	0.3916	0.907	0.7005	0.966	0.908	-0.004787	0.01161	-0.1187	0.2877	0.907	0.7772	0.966	0.9326	?-L-Glutamyl-L-glutamic acid			24.08						276.1	277.1	24.08	1	1			6.984	6.935	6.998	6.956	7.039	6.803	7.001
0.9999	1	2	F1NW02	F1NW02;lvl2=3;lvl3=0	Alpha-amylase	C57H101N13O17	F1NW02	LVNLLDLALEK	[M+H2]+2	protein	-0.01539	0.1273	-0.1184	0.9439	0.9072	0.3592	0.966	0.6956	0.01539	0.1427	0.1184	1.098	0.9072	0.2884	0.966	0.6058					CHICK						620.9	88.44	2	1		AMY1A	5.845	5.738	5.61	5.946	5.763	5.803	5.436
1	1	2	Q6PKI8	Q6PKI8;lvl2=1;lvl3=0	Phe-4-monooxygenase	C56H94N18O20	Q6PKI8	NDIGVTVHELSR	[M+H3]+3	protein	0.0221	0.0638	0.1173	0.3263	0.9081	0.7484	0.9661	0.9193	-0.0221	0.04169	-0.1173	0.2213	0.9081	0.8277	0.9661	0.9446					CHICK						447.2	58.61	3	1		PAH	8.857	8.291	7.623	8.985	8.926	9.012	8.299
0.9997	1	2	F1NHG8	F1NHG8;lvl2=1;lvl3=0	Cystatin domain-containing protein	C52H76N12O16	F1NHG8	TRDDPLVYF	[M+H2]+2	protein	-0.01633	0.1843	-0.1138	1.237	0.9108	0.2338	0.9682	0.5868	0.01633	0.2006	0.1138	1.398	0.9108	0.1812	0.9682	0.5059					CHICK						563.3	75.05	2	1		CSTA	6.986	7.154	7.066	6.676	6.735	6.602	7.078
0.9999	1	2	R4GIC2	R4GIC2;lvl2=2;lvl3=0	Uncharacterized protein	C54H86N16O17S1	R4GIC2	REDAPMIFER	[M+H3]+3	protein	0.004928	0.03065	0.112	0.6712	0.9122	0.5117	0.9687	0.7876	-0.004928	0.02572	-0.112	0.5845	0.9122	0.567	0.9687	0.8198					CHICK						421.9	58.79	3	1		GUCA2B	6.406	6.36	6.278	6.373	6.41	6.323	6.277
0.9969	0.9981	2	NRX1A	NRX1A;lvl2=1;lvl3=0	Neurexin-1 (Fragment)	C61H102N16O19	Q9DDD0	QLTIFNSQATIK	[M+H2]+2	protein	-0.003474	0.01936	-0.1111	0.5968	0.9129	0.559	0.9687	0.817	0.003474	0.02283	0.1111	0.7305	0.9129	0.4757	0.9687	0.7674					CHICK						682.4	69.45	2	1	sp|D0PRN2|NRX1B_CHICK, tr|A0A1D5P215|A0A1D5P215_CHICK, tr|A0A1D5P3H1|A0A1D5P3H1_CHICK, tr|A0A1D5PHD8|A0A1D5PHD8_CHICK, tr|A0A1D5PR67|A0A1D5PR67_CHICK, tr|A0A1D5PVR2|A0A1D5PVR2_CHICK, tr|A0A3Q2TZ14|A0A3Q2TZ14_CHICK, tr|A0A3Q2UGW5|A0A3Q2UGW5_CHICK, tr|F1NFR0|F1NFR0_CHICK	NRXN1	6.984	6.959	6.963	6.981	6.967	6.874	6.976
0.862	0.093	2	3,5-di-tert-Butyl-4-hydroxybenzyl alcohol	3,5-di-tert-Butyl-4-hydroxybenzyl alcohol;lvl2=1;lvl3=0					[M-H]-1	compound	0.005826	0.008317	0.1084	0.1492	0.915	0.8833	0.9694	0.9614	-0.005826	0.002491	-0.1084	0.04637	0.915	0.9636	0.9694	0.9823		6929									235.2	109.9	-1	0			5.082	5.096	4.893	4.758	4.859	4.94	5.054
0.9957	0.999	2	CSK	CSK;lvl2=1;lvl3=0	Tyrosine-protein kinase CSK	C48H85N13O12	P41239	IPLKDVVPR	[M+H3]+3	protein	-0.0184	0.03564	-0.1082	0.202	0.9151	0.8425	0.9694	0.9462	0.0184	0.05404	0.1082	0.3178	0.9151	0.7547	0.9694	0.9219					CHICK						346.2	57.84	3	1	tr|A0A1D5PXS9|A0A1D5PXS9_CHICK	CSK	5.557	5.743	5.849	5.104	5.365	5.266	5.786
0.822	0.996	2	PE 16:0_18:1	PE 16:0_18:1;lvl2=1;lvl3=0	PE(16:0/18:1(7Z))	C39H76NO8P			[M+H]+	lipid	0.01534	-0.123	0.1044	-0.8071	0.9181	0.4314	0.9717	0.736	-0.01534	-0.1384	-0.1044	-0.942	0.9181	0.3602	0.9717	0.6774		9547009					Glycerophospholipids	Glycerophosphoethanolamines	PE		718.5	119.3	1	1			7.412	6.633	7.307	7.033	7.153	7.388	7.463
0.755	1	2	PC 13:0_22:6	PC 13:0_22:6;lvl2=1;lvl3=0	PC(13:0/22:6(4Z,7Z,10Z,13Z,16Z,19Z))	C43H74NO8P			[M+H]+	lipid	-0.002382	0.0321	-0.1026	1.333	0.9195	0.2013	0.9723	0.5616	0.002382	0.03448	0.1026	1.486	0.9195	0.1568	0.9723	0.4828		52922206					Glycerophospholipids	Glycerophosphocholines	PC		764.5	116	1	1			7.767	7.836	7.872	7.791	7.87	7.814	7.81
0.973	0.651	2	Taurochenodeoxycholic Acid (sodium salt)	Taurochenodeoxycholic Acid (sodium salt);lvl2=2;lvl3=0					[M+H]+1	compound	0.008642	0.1748	0.1002	1.954	0.9214	0.06847	0.9734	0.3304	-0.008642	0.1662	-0.1002	1.927	0.9214	0.07192	0.9734	0.371											500.3	104.2	1	1			7.498	7.881	7.169	7.513	7.761	7.578	7.429
0.9904	0.9983	2	F1NT20	F1NT20;lvl2=1;lvl3=0	Uncharacterized protein	C59H104N16O15	F1NT20	ILVTLLHALER	[M+H3]+3	protein	-0.01544	-0.04877	-0.09872	-0.3004	0.9226	0.7678	0.9737	0.9234	0.01544	-0.03332	0.09872	-0.213	0.9226	0.834	0.9737	0.9484					CHICK						426.6	76.98	3	1		ACAT2	5.847	5.175	5.797	5.846	5.797	5.704	5.822
0.87	0.094	2	Diphenylamine	Diphenylamine;lvl2=1;lvl3=0	Diphenylamine	C12H11N			[M+H]+1	compound	0.0004771	0.00279	0.0963	0.5426	0.9245	0.5949	0.9737	0.8441	-0.0004771	0.002313	-0.0963	0.4668	0.9245	0.6469	0.9737	0.8752	Diphenylamine	11487	C12H11N	157.8			Benzenoids	Anilines	Anilines	169.1	170.1	157.8	1	1			7.758	7.745	7.741	7.754	7.753	7.761	7.751
0.986	1	2	PC 10:0_24:1	PC 10:0_24:1;lvl2=1;lvl3=0					[M+H]+	lipid	-0.003575	-0.05546	-0.09522	-1.424	0.9253	0.1738	0.9737	0.5167	0.003575	-0.05189	0.09522	-1.382	0.9253	0.1859	0.9737	0.515							Glycerophospholipids	Glycerophosphocholines	PC		760.6	121.3	1	1			8.194	8.099	8.189	8.102	8.165	8.2	8.247
0.994	0.999	2	PC 10:0_20:1	PC 10:0_20:1;lvl2=1;lvl3=0					[M+H]+	lipid	0.00673	-0.04843	0.09305	-0.6452	0.927	0.5279	0.9737	0.795	-0.00673	-0.05516	-0.09305	-0.7626	0.927	0.4568	0.9737	0.7587							Glycerophospholipids	Glycerophosphocholines	PC		704.5	115.5	1	1			7.224	6.892	6.905	6.917	7.142	7.081	7.216
0.9925	1	2	F1NVF3	F1NVF3;lvl2=30;lvl3=0	Gc-globulin	C161H251N47O48S2	F1NVF3	SC[101]SPDSPFPAHPGTAAC[101]CLHQGLEQKLCLAALEHPPR	[M+H6]+6	protein	-0.004186	-0.01531	-0.09202	-0.3242	0.9278	0.75	0.9737	0.9193	0.004186	-0.01112	0.09202	-0.2445	0.9278	0.81	0.9737	0.9358					CHICK						647.1	74.06	6	1		GC	6.934	6.818	6.723	6.77	6.854	6.64	6.812
0.984	0.935	2	Glutamic acid	Glutamic acid;lvl2=5;lvl3=0	Glutamic acid	C5H9NO4			[M+H]+1	compound	0.003481	0.06126	0.09144	1.551	0.9283	0.1406	0.9737	0.4629	-0.003481	0.05778	-0.09144	1.518	0.9283	0.1486	0.9737	0.4781	L-Glutamic acid	33032	C5H9NO4	21.02			Organic acids	Amino acids and peptides	Amino acids	147.1	148.1	21.02	1	1			9.274	9.283	9.179	9.208	9.303	9.067	9.252
0.9927	0.9991	2	E1BQC2	E1BQC2;lvl2=136;lvl3=0	Ovotransferrin	C59H99N13O17	E1BQC2	DLLFKDSAIM[147]LK	[M+H3]+3	protein	0.007576	0.07087	0.09097	0.8201	0.9286	0.4242	0.9737	0.736	-0.007576	0.0633	-0.09097	0.7601	0.9286	0.4582	0.9737	0.7587					CHICK						470.6	73.93	3	1	sp|P02789|TRFE_CHICK	TF	6.756	6.655	6.572	6.695	6.723	6.248	6.621
1	1	2	A0A3Q2U068	A0A3Q2U068;lvl2=1;lvl3=0	Uncharacterized protein	C70H114N22O24	A0A3Q2U068	NFILDQTNVSAAAQR	[M+H3]+3	protein	-0.007578	-0.103	-0.09077	-1.189	0.9288	0.2518	0.9737	0.5979	0.007578	-0.09543	0.09077	-1.143	0.9288	0.2698	0.9737	0.5943					CHICK						550	68.49	3	1	tr|F1NSP8|F1NSP8_CHICK	HNRNPU	5.961	6.24	5.805	5.869	6.005	5.982	6.084
0.838	0.878	2	DG 16:1_16:0	DG 16:1_16:0;lvl2=1;lvl3=0					[M+NH4]+	lipid	-0.005763	-0.0164	-0.08957	-0.2456	0.9297	0.8091	0.9737	0.9354	0.005763	-0.01064	0.08957	-0.1653	0.9297	0.8708	0.9737	0.9526											584.5	120.7	1	1			6.88	6.557	6.864	6.664	6.88	6.788	6.818
0.9989	1	2	F1P201	F1P201;lvl2=6;lvl3=0	Uncharacterized protein	C48H88N12O15	F1P201	KIGDVVTTLK	[M+H2]+2	protein	-0.004587	-0.0008041	-0.08832	-0.01492	0.9307	0.9883	0.9737	0.9933	0.004587	0.003783	0.08832	0.07284	0.9307	0.9428	0.9737	0.9792					CHICK						537.3	56.77	2	1		VCAM1	5.968	5.721	5.915	5.681	5.853	5.831	5.857
0.801	0.832	2	DG 14:0_18:1	DG 14:0_18:1;lvl2=1;lvl3=0	DG(14:0/18:1(9Z)/0:0)[iso2]	C35H66O5			[M+NH4]+	lipid	-0.005571	-0.01641	-0.0866	-0.2458	0.9321	0.809	0.9737	0.9354	0.005571	-0.01084	0.0866	-0.1685	0.9321	0.8683	0.9737	0.9526		14275341					Glycerolipids	Diradylglycerols	DAG		584.5	120	1	1			6.88	6.557	6.864	6.664	6.88	6.788	6.818
0.641	1	2	SP d14:0	SP d14:0;lvl2=1;lvl3=0					[M+H]+	lipid	-0.001241	-0.01534	-0.08512	-1.014	0.9332	0.3258	0.9737	0.6669	0.001241	-0.0141	0.08512	-0.9669	0.9332	0.348	0.9737	0.6653							Sphingolipids	Sphingoid bases	Sphingosines		246.2	84.28	1	1			7.105	7.123	7.117	7.176	7.102	7.109	7.076
0.9987	0.9991	2	ACOC	ACOC;lvl2=1;lvl3=0	Cytoplasmic aconitate hydratase	C62H99N17O19	Q90875	KQDVENILNWK	[M+H3]+3	protein	0.006536	0.1586	0.08508	1.989	0.9333	0.06402	0.9737	0.3187	-0.006536	0.1521	-0.08508	1.979	0.9333	0.06523	0.9737	0.3639					CHICK						462.9	66.72	3	1	tr|A0A1D5PQV0|A0A1D5PQV0_CHICK, tr|F1NY25|F1NY25_CHICK	ACO1	7.019	7.155	7.164	7.35	7.405	7.061	7.098
0.937	0.998	2	SM d18:1_22:2	SM d18:1_22:2;lvl2=2;lvl3=0					[M+FA-H]-	lipid	0.01069	0.1144	0.08494	0.8757	0.9334	0.3942	0.9737	0.7251	-0.01069	0.1037	-0.08494	0.8238	0.9334	0.4222	0.9737	0.7292							Sphingolipids	Sphingomyelins	SM		827.6	118.9	-1	0			5.545	5.831	6.033	5.826	5.692	5.735	5.708
1	1	2	A0A1D5PK53	A0A1D5PK53;lvl2=1;lvl3=0	Actin, alpha skeletal muscle	C160H225N41O44S1	A0A1D5PK53	YPIEHGIITNWDDMEKIWHHTFYNELR	[M+H4]+4	protein	0.009239	0.1274	0.08452	1.123	0.9337	0.2778	0.9737	0.6279	-0.009239	0.1182	-0.08452	1.081	0.9337	0.2956	0.9737	0.6131					CHICK						865.2	84.88	4	1	sp|P68034|ACTC_CHICK, sp|P68139|ACTS_CHICK	ACTA1	6.346	6.412	6.413	5.979	6.266	6.026	6.323
		3	FA 15:3	FA 15:3;lvl2=0;lvl3=1		C15H24O2			[M-H]-	lipid	-0.002876	0.003772	-0.08181	0.1034	0.9358	0.9189	0.975	0.9736	0.002876	0.006648	0.08181	0.1891	0.9358	0.8524	0.975	0.9513							FA	LCFA	LC-PUFA		235.2	105.7	-1	0			5.627	5.651	5.579	5.61	5.633	5.765	5.613
1	1	2	A0A3Q2TZA4	A0A3Q2TZA4;lvl2=1;lvl3=0	A2M_recep domain-containing protein	C76H116N18O24	A0A3Q2TZA4	TEFSTNHVLVYVEK	[M+H3]+3	protein	-0.004965	0.1534	-0.08091	2.409	0.9365	0.02838	0.975	0.212	0.004965	0.1584	0.08091	2.581	0.9365	0.02009	0.975	0.2243					CHICK						556	66.44	3	1	tr|A0A3Q2TSE8|A0A3Q2TSE8_CHICK		6.382	6.605	6.649	6.674	6.761	6.376	6.516
0.575	0.997	2	LysoPC 16:1	LysoPC 16:1;lvl2=2;lvl3=0	PC(16:1(9Z)/0:0)	C24H48NO7P			[M+H]+	lipid	0.004287	-0.01263	0.07893	-0.2241	0.9381	0.8255	0.9758	0.9423	-0.004287	-0.01692	-0.07893	-0.3115	0.9381	0.7595	0.9758	0.9235		24779461					Glycerophospholipids	Glycerophosphocholines	LPC		494.3	104.8	1	1			7.293	6.956	7.068	7.121	7.204	6.956	7.143
0.869	0.802	2	Corticosterone	Corticosterone;lvl2=1;lvl3=0					[M+H]+1	compound	-0.0134	0.3429	-0.07596	1.873	0.9404	0.07943	0.9763	0.3487	0.0134	0.3563	0.07596	2.02	0.9404	0.06047	0.9763	0.3554		5753					Sterol Lipids	Steroids	C21 steroids		347.2	96.78	1	1			5.16	6.139	5.592	4.735	5.418	4.921	4.926
1	1	2	A0A3Q2UFU8	A0A3Q2UFU8;lvl2=2;lvl3=0	Ig-like domain-containing protein	C72H115N23O25	A0A3Q2UFU8	SPGSAPVTVIYNNNNR	[M+H3]+3	protein	0.007123	-0.2245	0.07475	-2.27	0.9413	0.0374	0.9763	0.2438	-0.007123	-0.2316	-0.07475	-2.43	0.9413	0.02723	0.9763	0.2692					CHICK						568.3	60.68	3	1			5.793	5.653	6.291	5.707	5.919	5.961	6.036
0.7	1	2	LysoPS 18:0	LysoPS 18:0;lvl2=1;lvl3=0	PS(18:0/0:0)	C24H48NO9P			[M-H]-	lipid	0.003863	0.08479	0.07448	1.575	0.9416	0.1347	0.9763	0.4513	-0.003863	0.08093	-0.07448	1.56	0.9416	0.1382	0.9763	0.465		42607474					Glycerophospholipids	Glycerophosphoserines	LPS		524.3	142.3	-1	0			5.526	5.891	5.645	5.836	5.778	5.835	5.714
0.993	0.1	2	Creatinine	Creatinine;lvl2=1;lvl3=0					[M+H]+1	compound	0.005942	-0.01697	0.07342	-0.202	0.9424	0.8424	0.9763	0.9462	-0.005942	-0.02291	-0.07342	-0.2831	0.9424	0.7808	0.9763	0.9326		137319715					Organoheterocyclic compounds	Azolines	Imidazolines		114.1	12.84	1	1			7.244	6.888	6.95	6.905	6.914	6.716	7.051
0.506	1	2	LysoPC 16:0	LysoPC 16:0;lvl2=3;lvl3=0	PC(16:0/0:0)	C24H50NO7P			[M+FA-H]-	lipid	-0.004662	0.0252	-0.07316	0.3811	0.9426	0.7082	0.9763	0.9112	0.004662	0.02986	0.07316	0.4686	0.9426	0.6457	0.9763	0.8752		460602					Glycerophospholipids	Glycerophosphocholines	LPC		540.3	110.1	-1	0			5.616	5.578	5.636	5.726	5.79	5.855	5.542
0.801	1	2	Plasmenyl-PC P-16:0_22:6	Plasmenyl-PC P-16:0_22:6;lvl2=1;lvl3=0					[M+FA-H]-	lipid	0.007188	0.01556	0.06547	0.1366	0.9486	0.893	0.9817	0.967	-0.007188	0.008376	-0.06547	0.0763	0.9486	0.9401	0.9817	0.9792											834.6	117	-1	0			5.3	5.25	5.244	5.174	5.305	5.248	5.371
0.982	1	2	Plasmenyl-PC P-20:0_14:0	Plasmenyl-PC P-20:0_14:0;lvl2=1;lvl3=0					[M+H]+	lipid	-0.002579	-0.05338	-0.06164	-1.23	0.9516	0.2366	0.9824	0.5889	0.002579	-0.05081	0.06164	-1.214	0.9516	0.2422	0.9824	0.5786											746.6	120.3	1	1			7.828	7.694	7.772	7.626	7.687	7.787	7.784
1	1	2	A0A1D5PRP9	A0A1D5PRP9;lvl2=1;lvl3=0	Insulin-like growth factor-binding protein 3	C41H74N12O11	A0A1D5PRP9	ILNVLSPR	[M+H2]+2	protein	-0.003334	-3.49e-05	-0.06151	-0.0006204	0.9517	0.9995	0.9824	0.9995	0.003334	0.0033	0.06151	0.06087	0.9517	0.9522	0.9824	0.9802					CHICK						456.3	63.31	2	1		IGFBP3	5.964	5.996	5.881	5.971	5.959	5.737	6.009
1	1	2	Plasmanyl-PC O-20:0_14:1	Plasmanyl-PC O-20:0_14:1;lvl2=1;lvl3=0					[M+H]+	lipid	-0.002553	-0.05328	-0.0615	-1.237	0.9517	0.234	0.9824	0.5868	0.002553	-0.05073	0.0615	-1.222	0.9517	0.2394	0.9824	0.5743											746.6	120.7	1	1			7.827	7.693	7.771	7.625	7.686	7.786	7.783
0.9946	0.9996	2	A0A1D5PIZ8	A0A1D5PIZ8;lvl2=3;lvl3=0	Uncharacterized protein	C53H91N15O18	A0A1D5PIZ8	ITLQDVVSHSK	[M+H3]+3	protein	0.007075	0.01071	0.05885	0.08586	0.9538	0.9326	0.9836	0.9794	-0.007075	0.003638	-0.05885	0.03026	0.9538	0.9762	0.9836	0.986					CHICK						409.6	61.77	3	1		IQGAP3	5.243	5.321	5.398	5.063	4.926	4.875	5.324
0.962	0.77	2	Aniline	Aniline;lvl2=2;lvl3=0					[M+H]+1	compound	-0.002392	0.03194	-0.05796	0.7458	0.9545	0.4666	0.9836	0.7502	0.002392	0.03433	0.05796	0.832	0.9545	0.4177	0.9836	0.7261		6115					Benzenoids	Anilines	Anilines		94.07	32.76	1	1			7.08	7.097	7.12	7.274	7.287	7.264	7.133
0.873	0.719	2	Propamocarb	Propamocarb;lvl2=1;lvl3=0					[M+H]+1	compound	-0.001636	-0.01034	-0.05477	-0.3334	0.957	0.7432	0.9854	0.9193	0.001636	-0.0087	0.05477	-0.2912	0.957	0.7746	0.9854	0.9326		32490									189.2	19.62	1	1			7.969	7.856	7.912	7.976	7.947	7.908	7.88
0.9991	0.9977	2	F1NR71	F1NR71;lvl2=1;lvl3=0	MPN domain-containing protein	C49H85N13O17S1	F1NR71	NDIAINELMK	[M+H2]+2	protein	-0.003166	-0.1023	-0.05222	-1.626	0.959	0.1235	0.9866	0.4291	0.003166	-0.09913	0.05222	-1.635	0.959	0.1215	0.9866	0.4492					CHICK						580.8	69.05	2	1		PSMD7	6.358	6.179	6.038	6.25	6.297	6.134	6.213
0.9996	1	2	R4GLB3	R4GLB3;lvl2=1;lvl3=0	Proteasome subunit beta	C88H141N21O27	R4GLB3	FIDKDGIHEVDSVPLLK	[M+H4]+4	protein	-0.00505	0.1732	-0.05032	1.663	0.9605	0.1158	0.9867	0.4153	0.00505	0.1782	0.05032	1.776	0.9605	0.09474	0.9867	0.4041					CHICK						482	71.09	4	1		PSMB2	5.371	5.58	5.744	5.644	5.555	5.409	5.266
0.9997	1	2	A0A1L1RYA2	A0A1L1RYA2;lvl2=1;lvl3=0	Glutaminyl-peptide cyclotransferase	C82H119N27O27	A0A1L1RYA2	NHLDETQYFQNNVHR	[M+H4]+4	protein	-0.004078	-0.02602	-0.04961	-0.305	0.961	0.7643	0.9867	0.9224	0.004078	-0.02194	0.04961	-0.2669	0.961	0.793	0.9867	0.9329					CHICK						479.5	55.3	4	1		QPCT	7.324	7.572	7.698	7.695	7.592	7.605	7.579
0.927	1	2	Plasmenyl-PC P-18:0_20:4	Plasmenyl-PC P-18:0_20:4;lvl2=1;lvl3=0					[M+FA-H]-	lipid	-0.003079	0.03175	-0.04821	0.479	0.9621	0.6384	0.9867	0.8752	0.003079	0.03483	0.04821	0.5453	0.9621	0.5931	0.9867	0.8376											838.6	119.4	-1	0			5.464	5.305	5.271	5.641	5.604	5.523	5.363
1	1	2	A0A1D5PJ88	A0A1D5PJ88;lvl2=1;lvl3=0	Tenascin	C88H144N22O30	A0A1D5PJ88	VSYVPITGGTPNVVTVDGSK	[M+H2]+2	protein	-0.003675	0.04834	-0.0479	0.6072	0.9624	0.5523	0.9867	0.8139	0.003675	0.05201	0.0479	0.678	0.9624	0.5075	0.9867	0.7821					CHICK						995.5	73.29	2	1	sp|P10039|TENA_CHICK, tr|A0A1D5NZY0|A0A1D5NZY0_CHICK, tr|A0A1D5PZ80|A0A1D5PZ80_CHICK, tr|A0A3Q2U5M0|A0A3Q2U5M0_CHICK, tr|A0A3Q2UL32|A0A3Q2UL32_CHICK	TNC	5.769	5.782	5.613	5.842	5.905	5.672	5.631
0.9998	1	2	F1N9D0	F1N9D0;lvl2=2;lvl3=0	alpha-1,2-Mannosidase	C72H111N17O19	F1N9D0	YAWGLNELKPISK	[M+H3]+3	protein	0.003542	-0.000534	0.04551	-0.006612	0.9643	0.9948	0.9878	0.9976	-0.003542	-0.004076	-0.04551	-0.05237	0.9643	0.9589	0.9878	0.9822					CHICK						506.9	70.26	3	1	tr|A0A1D5PW86|A0A1D5PW86_CHICK	MAN1A1	5.783	5.837	5.93	6.064	6.051	5.736	5.671
1	1	2	A0A3Q2U775	A0A3Q2U775;lvl2=1;lvl3=0	Ig-like domain-containing protein	C100H164N30O34	A0A3Q2U775	SPGSAPVTVIYGSTSRPSNIPSR	[M+H3]+3	protein	-0.005662	0.06078	-0.03651	0.3777	0.9713	0.7106	0.9942	0.9126	0.005662	0.06645	0.03651	0.4285	0.9713	0.674	0.9942	0.8937					CHICK						777.4	64.45	3	1			5.524	6.003	4.92	5.582	5.259	5.55	5.649
1	1	2	A0A1D5NY11	A0A1D5NY11;lvl2=1;lvl3=0	Collagen alpha-1(III) chain	C72H121N23O28	A0A1D5NY11	SINNQIENILSPDGSR	[M+H3]+3	protein	0.003397	-0.0648	0.03462	-0.6364	0.9728	0.5335	0.9949	0.7998	-0.003397	-0.0682	-0.03462	-0.6951	0.9728	0.497	0.9949	0.7798					CHICK						586.3	74.69	3	1	sp|P12105|CO3A1_CHICK, tr|A0A1D5P959|A0A1D5P959_CHICK, tr|A0A1D5PE57|A0A1D5PE57_CHICK, tr|A0A1D5PKQ4|A0A1D5PKQ4_CHICK	COL3A1	5.031	5.189	5.339	5.36	5.273	5.418	4.995
0.954	1	2	SM d18:2_24:1	SM d18:2_24:1;lvl2=2;lvl3=0					[M+FA-H]-	lipid	0.003823	-0.0517	0.03276	-0.427	0.9743	0.6751	0.9949	0.8962	-0.003823	-0.05552	-0.03276	-0.4758	0.9743	0.6406	0.9949	0.875							Sphingolipids	Sphingomyelins	SM		855.7	121.8	-1	0			6.627	6.425	6.878	6.84	6.55	6.787	6.648
0.9982	0.9987	2	A0A1D5PUJ4	A0A1D5PUJ4;lvl2=1;lvl3=0	Lysine--tRNA ligase	C45H78N10O17S1	A0A1D5PUJ4	ISMVDELEK	[M+H2]+2	protein	0.003461	-0.1483	0.03248	-1.341	0.9745	0.1987	0.9949	0.5616	-0.003461	-0.1518	-0.03248	-1.424	0.9745	0.1737	0.9949	0.5015					CHICK						532.3	64.07	2	1	tr|F1NE72|F1NE72_CHICK	KARS	5.504	5.562	5.579	5.652	5.217	5.154	5.432
0.678	1	2	Plasmanyl-PC O-18:0_16:0	Plasmanyl-PC O-18:0_16:0;lvl2=1;lvl3=0					[M+FA-H]-	lipid	0.003944	-0.2823	0.02888	-1.991	0.9773	0.06381	0.9953	0.3187	-0.003944	-0.2862	-0.02888	-2.095	0.9773	0.0524	0.9953	0.3332											792.6	120.7	-1	0			6.011	5.534	5.308	5.532	5.526	6.184	5.789
0.752	0.753	2	PC 17:0_18:2	PC 17:0_18:2;lvl2=1;lvl3=0	PC(17:0/18:2(9Z,12Z))	C43H82NO8P			[M+FA-H]-	lipid	-0.002385	-0.01097	-0.02822	-0.125	0.9778	0.9021	0.9953	0.9699	0.002385	-0.008581	0.02822	-0.1015	0.9778	0.9204	0.9953	0.9715		52922491					Glycerophospholipids	Glycerophosphocholines	PC		816.6	118.2	-1	0			5.426	5.157	5.703	5.423	5.336	5.504	5.305
0.997	0.934	2	Uracil	Uracil;lvl2=1;lvl3=0					[M+H]+1	compound	-0.001394	0.09196	-0.0274	1.741	0.9785	0.1008	0.9953	0.3865	0.001394	0.09336	0.0274	1.834	0.9785	0.08525	0.9953	0.3912		1174					Nucleic acids	Pyrimidines	Pyrimidines		113	11.15	1	1			7.07	7.116	7.159	7.159	7.068	7.047	7.079
1	1	2	A0A1D5PEA7	A0A1D5PEA7;lvl2=2;lvl3=0	Uncharacterized protein	C70H117N19O23S1	A0A1D5PEA7	DMSSGQVALYTLALR	[M+H3]+3	protein	-0.003485	-0.08884	-0.02637	-0.6476	0.9793	0.5264	0.9953	0.7942	0.003485	-0.08536	0.02637	-0.6457	0.9793	0.5276	0.9953	0.7929					CHICK						542.3	83.43	3	1		GIF	6.807	6.185	5.992	6.343	6.163	6.415	6.197
1	1	2	CTHL2	CTHL2;lvl2=1;lvl3=0	Cathelicidin-2	C80H133N21O28	Q2IAL7	LLSADPEPGPGVDLSTLR	[M+H3]+3	protein	-0.007827	0.09347	-0.02622	0.3017	0.9794	0.7668	0.9953	0.9234	0.007827	0.1013	0.02622	0.3393	0.9794	0.7388	0.9953	0.9108					CHICK						613	76.25	3	1		CATHL2	4.98	6.393	6.03	6.383	5.987	5.787	6.097
0.9996	1	2	A0A1D5PCT4	A0A1D5PCT4;lvl2=2;lvl3=0	Coronin	C49H86N12O15	A0A1D5PCT4	NADPLLISLK	[M+H2]+2	protein	-0.004061	0.1397	-0.02339	0.775	0.9816	0.4496	0.9953	0.7408	0.004061	0.1437	0.02339	0.8277	0.9816	0.42	0.9953	0.7286					CHICK						542.3	73.46	2	1	tr|A0A1L1RWS8|A0A1L1RWS8_CHICK, tr|Q5ZI60|Q5ZI60_CHICK	CORO1C	5.879	6.014	6.134	5.636	5.877	5.6	6.137
0.972	0.995	2	LysoPC 18:1	LysoPC 18:1;lvl2=1;lvl3=0	PC(18:1(9Z)/0:0)	C26H52NO7P			[M+H]+	lipid	-0.002473	-0.006576	-0.02286	-0.05857	0.982	0.954	0.9953	0.9848	0.002473	-0.004103	0.02286	-0.03792	0.982	0.9702	0.9953	0.9858		16081932					Glycerophospholipids	Glycerophosphocholines	LPC		522.4	107	1	1			8.758	9.071	8.913	8.956	8.877	8.857	8.847
1	1	2	WDR1	WDR1;lvl2=1;lvl3=0	WD repeat-containing protein 1	C50H84N12O16	O93277	LYSIQGTSLK	[M+H2]+2	protein	0.005228	0.1811	0.02172	0.725	0.9829	0.4789	0.9953	0.7612	-0.005228	0.1758	-0.02172	0.7306	0.9829	0.4756	0.9953	0.7674					CHICK						555.3	61.01	2	1	tr|A0A1D5PS16|A0A1D5PS16_CHICK, tr|F1NRI3|F1NRI3_CHICK	WDR1	5.436	5.525	5.778	5.062	5.243	5.237	5.664
1	1	2	RECK	RECK;lvl2=1;lvl3=0	Reversion-inducing cysteine-rich protein with Kazal motifs	C59H105N13O17	A0A1D5PUP4	KPITVLDILEK	[M+H3]+3	protein	0.00247	-0.05346	0.02174	-0.4532	0.9829	0.6565	0.9953	0.885	-0.00247	-0.05593	-0.02174	-0.4921	0.9829	0.6293	0.9953	0.8677					CHICK						423.6	75.17	3	1	tr|A0A3Q2TU04|A0A3Q2TU04_CHICK, tr|A0A5H1ZRJ9|A0A5H1ZRJ9_CHICK	RECK	5.532	5.276	5.188	4.976	5.363	5.394	5.386
0.877	0.094	2	Benzophenone	Benzophenone;lvl2=1;lvl3=0					[M+H]+1	compound	0.001563	0.1316	0.02126	1.725	0.9833	0.1038	0.9953	0.3893	-0.001563	0.1301	-0.02126	1.769	0.9833	0.09598	0.9953	0.4041		3102					Benzenoids	Benzenes	Benzophenones		183.1	101.5	1	1			7.28	7.402	7.256	7.094	7.304	7.489	7.295
1	1	2	TRFE	TRFE;lvl2=2;lvl3=0	Ovotransferrin	C61H103N17O20S1	P02789	LCQLC[101]QGSGGIPPEK	[M+H3]+3	protein	-0.006041	-0.1663	-0.02015	-0.5345	0.9842	0.6004	0.9953	0.845	0.006041	-0.1603	0.02015	-0.5345	0.9842	0.6003	0.9953	0.8431					CHICK						509.9	61.43	3	1			4.707	5.879	6.231	6.178	6.058	5.754	5.834
0.9985	0.9995	2	PGS2	PGS2;lvl2=2;lvl3=0	Decorin	C56H97N17O15	P28675	NLHALILVNNK	[M+H3]+3	protein	0.003133	-0.1991	0.01955	-1.198	0.9846	0.2485	0.9953	0.5952	-0.003133	-0.2023	-0.01955	-1.262	0.9846	0.2249	0.9953	0.5548					CHICK						416.9	61.07	3	1	tr|A0A1L1RX77|A0A1L1RX77_CHICK	DCN	6.857	6.838	6.837	6.889	6.984	6.771	6.819
0.998	1	2	S1P d18:2	S1P d18:2;lvl2=2;lvl3=0					[M+H]+	lipid	0.001269	0.01306	0.01795	0.1781	0.9859	0.8609	0.9957	0.9523	-0.001269	0.01179	-0.01795	0.1669	0.9859	0.8695	0.9957	0.9526											378.2	102.6	1	1			5.92	5.813	5.642	5.88	5.809	5.566	5.676
1	1	2	Q90WA9	Q90WA9;lvl2=1;lvl3=0	Fatty acid-binding protein, liver	C72H122N20O28S1	Q90WA9	SVTELNGDTITHTMTK	[M+H3]+3	protein	0.002017	0.2436	0.01663	1.935	0.9869	0.07082	0.9958	0.3335	-0.002017	0.2416	-0.01663	1.992	0.9869	0.06374	0.9958	0.3639					CHICK						583.3	61.04	3	1		LFABP	5.804	5.969	5.981	6.089	6.23	6.112	5.52
0.723	1	2	Plasmanyl-PC O-18:0_18:1	Plasmanyl-PC O-18:0_18:1;lvl2=1;lvl3=0					[M+FA-H]-	lipid	0.001492	-0.09228	0.01533	-0.9137	0.988	0.3744	0.9958	0.7076	-0.001492	-0.09377	-0.01533	-0.9636	0.988	0.3496	0.9958	0.6653											818.6	121.7	-1	0			5.142	5.035	5.305	4.99	5.036	4.883	5.27
0.91	0.095	2	Taurolithocholic acid 3-sulfate	Taurolithocholic acid 3-sulfate;lvl2=1;lvl3=0	Taurolithocholic acis sulfate	C26H45NO8S2			[M-H]-1	compound	0.000978	0.02508	0.01476	0.3648	0.9884	0.72	0.9958	0.9187	-0.000978	0.0241	-0.01476	0.3638	0.9884	0.7208	0.9958	0.9063	Taurolithocholic acid 3-sulfate	440071	C26H45NO8S2	116.3			Sterol Lipids	Bile acids	C24 bile acids	563.3	562.3	116.3	-1	0			4.923	5.257	5.264	5.064	5.25	5.21	5.266
[truncated: 9 more rows]
[truncated: 12 more columns]

## Sheet: runkey
raw	mtime	mzml	filebase	text1	text2	text3	text4	outliers	runId	runOrder	medint	batch	treatment	biorep	preprep	injrep	sampId	hemoglobins	albumin	trypsin	intensity.metab	intensity.protein	intensity.lipid	intensity.inorg	EGNEvs	EGNE	Pos
[truncated: 19 more rows]
